# Supplementary material for: Comprehensive analysis of Ogura cytoplasmic male sterility-related genes in turnip (Brassica rapa ssp. rapifera) using RNA sequencing analysis and bioinformatics
Source: PLoS One. 2019 Jun 14;14(6):e0218029. doi: 10.1371/journal.pone.0218029 (PMC6568414; doi:10.1371/journal.pone.0218029)
Supplement: S1 Table — (XLSX) [file pone.0218029.s005.xlsx]

## Sheet: Sheet1
Table S1. List of primers used in real-time RT-PCR validation in turnip.
Gene	Forward Primer	Reverse Primer
ACT7 (TRINITY_DN26971_c2_g7)	5’-ACGAGTTACCTGATGGACAAGT-3’	5’-GCGACGGCTGGAAGAGTA-3’
TRINITY_DN19508_c0_g1	5’-CAGTCTTCTTGTTCCAGTTCTTGA-3’	5’-CGTAGCCGTCCCTTGTTC-3’
TRINITY_DN23895_c0_g1	5’-AAGCCAGGAGGAGGATTGATT-3’	5’-AGTTAGAAGCAGCCGTTTGTC-3’
TRINITY_DN23912_c2_g2	5’-TGGTTCCTGGTTGCTTCCT-3’	5’-ATGCCTCCTCTGCTGCTTAT-3’
TRINITY_DN23920_c2_g3	5’-ACAATGGTGACACGGTATGAATC-3’	5’-CAGCGAGGAAGGAGTGACT-3’
TRINITY_DN24408_c2_g2	5’-TCCATCTCTGTCACGAACCTT-3’	5’-CTGTTGCTGTGTATGCTGGTAG-3’
TRINITY_DN24847_c0_g1	5’-GCGTAGTATGTGAATCCGATGA-3’	5’-GAGAGCAATGGCGTGGAA-3’
TRINITY_DN25300_c0_g1	5’-TACTGCGGTTGGTCATATTCTTC-3’	5’-TGTGTCCGATGGCTTATTCTC-3’
TRINITY_DN25983_c0_g3	5’-GGCTTCTACTTGACCATACACATT-3’	5’-GGTGAGTGGCAACCAGATG-3’
TRINITY_DN26361_c0_g7	5’-GCGTTAAGTGACTGATAAGCGTAG-3’	5’-CTATGGGAAGCCGATGATTGG-3’
TRINITY_DN26868_c2_g5	5’-GGTGTTTGTGTGCCTTGTCT-3’	5’-CATTGTTGTTGGAGGTGGAGTT-3’
TRINITY_DN27017_c3_g1	5’-GGTGAGGTCAGCGTACATAGA-3’	5’-GCAGTGTTAGCATTCCCTATCC-3’
TRINITY_DN27046_c0_g1	5’-CGTCCTTACCCGCCACAAA-3’	5’-TGCCGAACACAACTTCTTGGA-3’
TRINITY_DN27063_c0_g2	5’-GTGAGGCTACGGAGGAGAA-3’	5’-GAGTTGAAGAAGAAAGGTGATGGT-3’
TRINITY_DN27091_c0_g2	5’-TGGAGCCGAAGATGTAGCA-3’	5’-AATACGACGACGCATTGGAAG-3’
TRINITY_DN27423_c3_g1	5’-GCGGTGGCTTATGTTGGA-3’	5’-CCTGTGGAGTATCTTCAGTAATGG-3’
TRINITY_DN41286_c0_g1	5’-GCGGTGAATGGCAATGTATCTA-3’	5’-CGACTCTTCTCAAGGACTACTCA-3’
