# Supplementary material for: Comprehensive analysis of Ogura cytoplasmic male sterility-related genes in turnip (Brassica rapa ssp. rapifera) using RNA sequencing analysis and bioinformatics
Source: PLoS One. 2019 Jun 14;14(6):e0218029. doi: 10.1371/journal.pone.0218029 (PMC6568414; doi:10.1371/journal.pone.0218029)
Supplement: S2 Table — (XLSX) [file pone.0218029.s006.xlsx]

## Sheet: Sheet1
Table S2. Numbers of RNA-Seq reads for inflorescences from the Ogura-CMS line and its maintainer fertile (MF) line of turnip.
Sample	Rep	Number of reads*	Mapped Reads**
Ogura-CMS	1	24.5 × 106	15.8 × 106
	2	23.7 × 106	15.4 × 106
	3	23.6 × 106	15.5 × 106
Maintainer	1	21.7 × 106	14.0 × 106
	2	25.4 × 106	16.3 × 106
	3	26.5 × 106	16.7 × 106
* number of processed clean reads obtained form three biological replicates of RNA high-throughput sequencing; ** number of reads that mapped to unigenes.
