# Supplementary material for: Comprehensive analysis of Ogura cytoplasmic male sterility-related genes in turnip (Brassica rapa ssp. rapifera) using RNA sequencing analysis and bioinformatics
Source: PLoS One. 2019 Jun 14;14(6):e0218029. doi: 10.1371/journal.pone.0218029 (PMC6568414; doi:10.1371/journal.pone.0218029)
Supplement: S3 Table — (XLSX) [file pone.0218029.s007.xlsx]

## Sheet: Table S3
Table S3. The RNA-Seq data obtained in the de novo assembly from inflorescences of the Ogura-CMS line and its maintainer fertile (MF) line of turnip.
#Gene ID	Unigene Sequences
>TRINITY_DN10001_c0_g1	AGAAGTTCCTATGTGCTTTATAATAAGGTCTACAAAATCATGCTTCTTCTTTAAGAAATCCACAATCTGTTCTGGTTTTCTGCTGATAAGAATACTTAGCACCTTGCTGAAGAAACTGGCAAGTAGTGGATTCAAAGGGGAATCGTTTAGGAGGAAGCTATATAATTTCATTAGCAAGGATTCATCTTCTCCCAGTCTATCATTCATCTGGGAGACATCAGAAGTGAGCAACTCACAAGATATATTTGGATACTTGTATCTGATCTT
>TRINITY_DN10003_c0_g1	GCCCGCCGAGACCCCCGAGACCCCCGAGACCGGGGGCGGGGGGGAGGGGCTTTTGTGCTGGAGCAGCGTTCTTCTGCAGAGACTCTGTAGCGACGAGTTGTCTCTTCATCACCTCGGGAGTGATGTCGTCTTCTTCATCAGAGTCCGTGATGCCGTACTTGCTGAAGTGTTCCACCCGGAACACCCAGCTGCCAGTGGCGGGCCGGTACTCTATGAACT
>TRINITY_DN10004_c0_g1	TTTTACGAGGGCATCAGCCACGAAGTTCAAGTTTCTGGAAATAAAAACATAGGAGATACAATCAAAGGAAAGAGATAGATGCTCGATGTCCCGAGTGATTCCGTGGAGATCCGCCGGGTGCTGATTCGAGGAGATGATAGTAGCAACTAGTGCTTGAAAATCTGATTTGATACAGATTTTGGAGAAACCCATTTCACAGGCGTTGATAAGAGCTGACCTGACTGCAATCG
>TRINITY_DN10005_c0_g1	ATCGTATTCTCACCCGCCAAAAAGCCTTTCTCGTTCGGGCATCCAAGCGTCTACTCCGTGCTGGACCGGTACAGGAACAATACTTCTTTTCAGCAGCAAAGTCAACCGCGGGAAAACACAGCAACGCGGAGCGAGTTGAGTTTGGTGTTGAGCCAACTGGAGGAAGAGAAGAAGAAAGGTGAGGAGATGAGGAAAGCGAGTGAGATGGCTAAATGGTCGGTGGATGAAATGAGTTTGCTTCAGTTACAGGAAATGAGATATGCGCTAGAGGAGCTGAGGAAGACAATGGTGGTGCCTCCTCCTTCTTACATGAACTCAATGTCTACTGGTTTTTCTTGTATTTATAATTCAAGCTATGTACATGCTTCTTCCCG
>TRINITY_DN10006_c0_g1	ATGAGTAGCCCAGCCGAGGAAGCGTTGAGAAGTCCAACGGTAATGAGCGAGTCAGGGCTATTCTCTTTGTACGTTTTAGATAATGCCATCCCTAGAGCCACTCCAAAAGGTGTTGTCACCGCGAAAAAGAAAGCCATCACCCCTTTTTTCACCCATCCGTATTCTGCCTGGAGGATGCAGCCACCTAGACCCATGCCTTCGAACATTTGGTGGAAACAAAGAGCAGCGACGAGGCCTTTGATGGTGCAAGTATTGTTAGTGGCTCCTACTGATAGTCCTATCACTATCGAGT
>TRINITY_DN10007_c0_g1	AACATCTCTTGAAATCCTTGCAATCGGCTAGAACATAGGTGTTCTCAACGATCACACGAAGACTTTGATCTTAGGCATTCGCAGACTAAATAGGATCATCGTGTTATCGGTTACTAAACGGTACTTCCGCTTCGTTAATTGGTATCAGAGACTTGGAACTTCGACTTTGTTCGATTGTTTCGATCTTGTGATGGCTCCTCGAGCAGGCAAAGAACCAGCTAACGACTGGACACACTTACAACAATTCTTGGAAGATTTTCAAG
>TRINITY_DN10008_c0_g1	ACATTAAGTGAAATAAAAAAGTTATAAAGTGACTTATAATGTAAAATTTTCAATTTTTTAAACTCAACATCAAGTCTTTATTAACTAATGAAAGGTACACGTGAGTTTACGCTACACTAGTGTTTCAACCACAACTACCAAAAAAAAGTAGTAACATCTACAAACACTACTTGGATCAATACCAATCTAAAACTTTGTTGTAGTTTTGAACCATTGAACGCAACACTCTTCCCACTATACTGAAAAGCCGGTTCTTACACCACTACTTGAACCACAGGAAGTGAAGACACAAGCCTAATCACTTCTAGGTGCATTGAAAACAGTCTCATGGTTGTACTCAAGACTACTGGTA
>TRINITY_DN10011_c0_g1	GGAGAAGAAACAATCTCTAGACCAATAATCAGCAAAGTACTGGACGCTCTGGAGGACCTAGTTAAGTGGCGAGAAAAGAGAAGAAAAAGAGCATTCGGTATGGACGATGAGTAGAAAAAGCTTGAGAAGAAAATGTAATTGAATGTTATTAAGAAGAAAATAAAGATTGCGATATAGAAAAAGCTGTTGCTGAGGCTATGTAATGGGCAGAGGGGCGTTAAGGAGGAAGAGCAATGAGCCGCCAGCGCCAGCGCCTTAAATACAGAATTGAAGTTGAACAAATGTTTTATATGTATTTACTTATTAGTAATGTTTTTTTTTGTTAAAAAAGCTTTACTTGTTTGTTATGTTGCTTGGCTATAATAAGAGTTTCATGTCGAGAAAACTCACATTCGGC
>TRINITY_DN10013_c0_g1	ATAACATATTTTTTTTTTTTATATTCTGATAATCCAAGTTAACACAAAATCTCCTTGTGTCACGCAAGTGGGCATATTCTTGTTTTTAGAAACTTTTCCATTAGTTCTTTAATCACAGATCTCAAAATTCTCTCAAGACATCCTTCTTATATACAGCAATGTCGACCTTGATCAAAAAAAAAAAAACAGTAATGTCGACTCTCTTTCGCCATGGTACTTCTCCAGTAAACCACAGTGGTTAGCTCGCGATTTTGCTCCAAACCACCGCAAGATTCTCGTCTTCTCCGTGACATTACAACGTCCTCCGCAGCGACTGGCTCTCTTCACCGTCGAAGCCATCTCCAATTCTCGAGCTATCCTCCTTCGCGAATCAGTTATGGCAAGATCAATCCCGAGCTC…
>TRINITY_DN10014_c0_g1	TAAGAATGTGATGGAAAGATAAAAAGGATGGTCGAAATGTTGGTTGCAATGGAGCTAAATTTGCTGGTCGTATGACACTCTCAAACGAAGCCGGTTGATGGAACGGATCGATGGATAGGGATTGACTCTCTCAATCAATGGAAGAACAGCCTGACTTGAATCACACAAGACTCTCTAGGTGTGTGATTCACTTGGTGCTACTGAAGCC
>TRINITY_DN10015_c0_g1	GGTGTGAGAACTAATATAGAGAGAACACGTGAAGAGGGGTTGAAATATAAAACTGGAACTTCTTACTCTCTAGGCTGTAGGTTGACCAAGACCTCGAGTCGTTGACCTGTCCATGCTCTCGAGAATCAGGAATCGGACGTTTTTGGTGCCCGTTGCTTAGCTTGATGTTCCCGACGACATCTACATATGTGTGGAAAAAATTATCCCGGGAAAGGGTGGTTAATCTGTGGCTGAGGGATAAACAATCATGTTTAACTATGAATAAGAGGTCCCCTGTCAGCCCGTAGTTCGCTTCGAAATCTTCCAATGAGTGGAAACGCTGTGTCTCAGTTGCTGGCTGGTCATCTACAGTGATGGAAGAATGTTCCGAGATGATGAAAGTAACTGTCAGCTCTTTGG…
>TRINITY_DN10015_c0_g2	GTTGAAGGTTACCGTGGGACCAGGCTGCTGAAGATAGCAGTCGGAAGTTTGACGGAAGTCTACAAATGCATATCGTCCTATCAATCTTCTTTTCAATCAAATATCATGTTATGTATTGGTTCCCGATTTACGGTTGATCAGGATGGAGCAGGAGTAACATGATATTTTGTTCTAAATGGAACTGTAAAATCGCTCTTTACAATTTCGTGTTCCATGAGCTGCTCTATCTCTTAAGCAATGTTTTCCTCTGAA
>TRINITY_DN10016_c0_g1	GCCGGATAATCTACGTGTTGTGGATAATCGGTGTTATTAGGGAGTGAAAAATATAACGTTAAAATGTGGCCCTTCCTGCTGCTGTTCTCCACAGCATCAGCGCTAGTGACTCGAGAGCCCCCGGTCCCGGCGCCGCGCGGGCGGGACCTGGTCGAAGAGATGTGGGTGGATGTGAGGTTGGACCACTTCCACGCCAGCAACGTGGACACGTTCCCTATGCGTTTCTACTACAACCCCGAATTCGCTACGACGGGAGACCACATCCTGATCTATGTCGGCGGCGAGTGGAGCATCAGCCCGGGCTGGCTGCGCGCCGGTCTCATGTACGAGGCGGCGGCGGATGCGGGCGCGGCCATGTTTTATACGGAGCACCGGTACTACGGGAAGACTAGGCCTACT…
>TRINITY_DN10017_c0_g1	GGCCTATTTTGGAAAATCAAAATTCCTGTGAATTTATGAGTAAGAGAGTTGTGAAGAATCGACAGTGATGAGAATAGCAGACGGGCGGTCTGAAATTGATGTCGTGTTGAATGTCTGTCTTTTGCTACATTTAGCATCTCTGAGTCATTCGCCAATACTTAATGTCTCGACAACTGGATTATAACTAATCACTGAGTAAATTGGTTACAAGTTCATGATCTCTAATCTCGCATCTAAACCGACTACAAAGTCAAATTATCTGCTTTGAATCCTTGACATTATCGTCCGTTGAATTGTTCTAATACTAATAGAACACGATGAGTCTACCTCGGCCCAGCCTAACCGTCTTCGAGTTGCTAGGACGAAAGCCCACGAGAATAGCAGAAATATATTCTTGCA…
>TRINITY_DN10018_c0_g1	TTTGTCCTTGCGGTCCAGACTGGAGTCAAACTTTGTGCCATCTAGCAGCCAGCCAGTGTAGTGGACAAAGACTCGGTCCCCGATCATGGGTGTCTCTGTGCCTGTACCCTCTCTCTTGATGACCTTGAGCACGCCCTCGTCCTGTTTGGGGCTGATGTCCACTCCTTCGAGAGGCAGGGGCGCCGACTGCGCCCCGTTCTCCGCCGCCTTCATCTCCTCGGCGGTCATGGCCGCTGGGCGCACCGTTGGCTGCGAGAGTGTGGCAAGCGCGAGCACGGCACTCTGGCCGCCGACCGGAGTGAGCGACGGGGCGGCGTGCGGCGGAAGGCGGCGCTGCCCACCTCGAACCGCGCTCCAG
>TRINITY_DN10019_c0_g1	CGTGATGAATTCATGTTTTTTCTTGGAGTTGTAAAAGAAATTGTTTAAAGACAATGACCAACATATCCTCGTGACTGGTGATAAATCAACTTCTACCATCCGTTTCCCTAATCAAAAGCATTAAATACCTAAAGTTCCATCGTAGGCAGGTGTCACACGATCGCTGTATTAGTTTTTAATAATAATAAGATGAAGAAGTTGAAAACTCGCCCGCACATTCTTATGATGTTAACCAAAACCTAGGAAAAAGAGGAAGCATCATCTGGTGATGTGTCTGAGAGTTAGTCGGGATAGATCGGAGAGTGAGAATGGTAGTCTCGGGCTAAAGAGGAGAATACGCCGGGGTAAATCTCTATTCCAGACTTTGTAAACGCATCGGGGTGGATGCTCCAAAACACT…
>TRINITY_DN10019_c0_g2	GATATCACATTATAAAACATCTCATTTCCTCTTCTCTTTCATATCCTCTGTCTCTATCTTGATTTTGAGAAGAATACAAAAAGTTCAAAATTTCGATTGCTATGGATAACATTCATAATGCAATGTGCGCCACTGCAGCCAACTTCCGACTTACCAAGGTAATATACCCTGCTATATCAACATTCACCCCCTGCTTTATCAGCATCTTCTACTACCTCAATAGCATGGACCACCTGATGACGTCCACAAAACGATGGACCAATAACTGCATGGGCTGGGTGCCTCCTTACTCTCAGATCTACATCGCCATGCTGCTCTATATTCAAACTATGCGAGCCATGGAAGCCTCCGGCTATGTATCCCCCGGGTCCGAACTCTCTCTCCTCCTCGGAGACTTCT…
>TRINITY_DN10020_c0_g1	TCATGGATTAGTAGTTTGGGTATGACATTGCTCAAAAGCTATAAGATTTGAGAAGAGAGACTTGGTACCATCATGGATTAGTAGTTTGGGTATGACATTGCTCAAAAGCTATAAGATTTGAGAAGAGAGACTTGGTACCATCATGGATTAGTAGTTTGGGTATCTCTAGATAACCGTTTTTGAATCCAATATCCCAAAGCTCGTTGGTCTTTTTCCTCCTGAATTTAACACCAGCTTCCCTCAGTTCTGTCACACAATGTATCAGTTGTTGTTGTCG
>TRINITY_DN10021_c0_g1	AAGATTCCAACTCCTTGGACGTGAGTCTTGGAGTTTTCTTCCACGCTGTGGTCACCTCTTTTTAGAAGATGTATGTCCATATGGTTTTTTTTTGCGCTCTTAAAGAAGAAGAACACATGGGCTGATGCGTGATGGGCATCATTTGCATCAAAGGAGAATGTTACTACTTACTACTTCATTTCGTTCTCTTTTATCCACCCCCTTTGTGTGGATATATGTTTCATCTGCAGTAAATGCATCGAGGATGTGATTTATTTCATGTAGAGTATAGACTTCAATAGGTAGGGTGAGATGACATGGACTCGCACACTACTGTCCTCGCGATTTTACTTGTGATAGTTTTACGGTCTCCACTATGCGTAAATACTGATGCAATGAAACAATACATACTTAAGTTTT…
>TRINITY_DN10022_c0_g1	GCTGAAGCTGCGGCATCTGCACATCGACCATGTAAGCAACAAGGAGAAATACCGTAGCAAGGTGGCGGCGGCCGGCGACAAGATGGACCACTTCGACGAGCAGCAGCAGATGATCAAGAAGCACACCCGTAAGGTCGAGAAGATGCACGCCGACCTCGAGGGACGCATCCTGCAGCGGCACTCCGAGTTGTAAACTCTTTTACTACTATGGGATTGAGGGGTTACTTTAGCTTGAGAAGGGAATGAGAGCTATCTTGCAATCGGTGGTGAAACTTCGTTTTTCGTAAGGTGTGACCCCG
>TRINITY_DN10024_c0_g1	GAAATTTTTGACCCTGAAAATCCGAAACACGAATAGATCCGAACCGAACCGAACCGAGTGGGTATCCGAACGCCCACCCCTAGGCATAGGAAAAAAAAGCTGAAACTAAGGAACCGAACCGAAATACCCAAAATTAGAACTGAATTGAAATCTTCAAATATCCGAATGATTCGTATATTTCTATAGCCGAAATAACTGAACTCGAACCGAAACCTGCACAAAAAAGGAAAGC
>TRINITY_DN10024_c0_g2	GAGAGAATACAATCAAGTTGCAGAGTACAAGAGAGCAAAGACTTAGCTCAAGGTCGTGAGGGTGAGGATCGATGAGTTGCGAAAACGGTACACGGTATATACTATTCCGGAAGTGACTTTCCGATCTCACAGAAGAAACGACAAGTGAGCTTCATTTCTCGATCTTGTATCCTGTTGTATAGATCCGCCATTGTTGAGATCTTGTAAGCTTGATTGAGTTTGATAGTGAGTCAGTTGAGGGATGCCGTTCCCTCTCCGGTGAATTGATCAGCGAACACCGGGTGAACAAATTGTCTCGGTGCTGTTCTCTG
>TRINITY_DN10026_c0_g1	GGCGGCGCGCGGGCACGTGCGGATAGCCCGGCTGCTGCTGCAGTACGGGGCCAACGTGTCTGCCGCCGCGCAGGGGGGCATCAGACCACTGCACGAGGCGTCCGAGAACAACCACGTGGAAATGATCCGTCTGCTGCTGTCGTACGGCGCGGACCCTATTCTCGGCACGTACGCGGGGCAGACCCCAGTGGAGCTGGCGGAGGGCACGGCCGGCCGGCTGCTACGGCTGTATATAGCCGATGTTCAGGGACACACCATC
>TRINITY_DN10027_c0_g1	GTACATTGCATTTCCTGGTAGATATTTTGAAGTTCACCACCAGGTCATAGAAAAGGTGAAAAAATCTCGCAATAGACAAATCTTTCTACTTGCATGTCGAGCCAACTGTACAGTAAACTAATTTAAAGATATCGTATACATTCAAGAGTGTTTATACAATGTTAAATTACATAATTAGGTACTAATAATAGTACCTATACATTACATTTACATCGAAATGTTAGGAAATGAAATTGAAGCCACATTGCGGTTGCAGAAACATGCAACATTGACA
>TRINITY_DN1002_c0_g1	GTCAGCTCAAGGAACAGGGGGAGAAAGCATAGTTTCTTAACCAGAAAAATCCATTAAACCCTTGAAAATCAGTAGTATAACACAACAATTACAAAGTATTGAACTGGGTGTAAGAAAGAGAGAGTTCGGATTTGCATAGATCATGTAGAGGGTTTAGAAACTGAAACAAGTTTAGTAGAGGAAAGAGGGTGAGTTGTAATACAAAAAAATAATTAATATCTTCGACAAGGAAATATAAAAATTCTCTCAGGAATTGGACATAGGTGCTTGCACATCGTCT
>TRINITY_DN10030_c0_g1	TTGGAAATCGCGCTGTTATAGGACGCATCTGTTTTTTTAAATACATTTTAGTGGCTATCTGAAGGCATTTTAAATTTCCGTCATTTTGCACAGCAACACTTAAATTTGTACTATAATTAAGTATCAGCTAAATTACTGTTACAGCCTTCAGAATATATTTTATTCTCATTATATGCGGATATCAAATTGAATGTTCTTTATCTGATTATATTCATATTTTGGTTTGGATGCGATGTACCGACCATGAGCAAATAATTACGATATACCAGTTATTATCTTGGGATCCTATTCTATAACTTTAAACCGTGATTTGTAATCAGAAATTTCAGAAGGATATAATGTAATTAGTGCACGTTTTTGAGTTATGAATAGGTG
>TRINITY_DN10033_c0_g1	AGCGAAGCCCTGCCCAGTTGGAGAGAGAGCAGCCGCCGGCCACCAAACCACCACCGGAGCCACCGCGAGTCACCAGAGCACCGCCGGCGACCGTGTAATCTCACCGGAGAGGAGATCTCGCCGTGTTTTGATCCCTTCTCATCGTTTTCTTGAGTCTTCTACTATTTTTCTTCTAGATCCAGCAACTGGTGAGGATCTGGTTAGTAAGGACCTGTAGAACTCAGATCTACATCAACTCTCATCTCATCTCGCAGATCTAGGCTAAGGATGGCACCAAGAGGAAGAAGAACCGCTAGGGGAAGAGGCACTGCAACACGTGTGGTTCGGGAAGCTAGCCCGACCAATTCTGTGGAAAGTGTGAATGGAACTAACACTGAG
>TRINITY_DN10034_c0_g1	TACATTCTTTATTCTATGACGCAACGGCGATGATCTACTGGTATATTTCGGATGGCATCTTTTTTCATTGATACATTAGAGGAGCGCATTTATTACTTAGCTGCATACGCACTATTTTCGAATAATTATATTTAAAATATGGCTTAGATTTTAGAAATGATAGTGAAAACGTAATTCTTCGTCCATTAGTTTTTAGTTATACATTAATTGAGCTTATGAAATAATTGTTTTTCGTATTATTGCACTGTATTATTTATTAAGTATTGCTTGGCTCTCCTATTATAAAACAAAATATAACGTACTTATTTTTTAAACATATTTAAAAATAATTATGAATTTAATATTATCCACAATTTATTGTGCCAAA
>TRINITY_DN10035_c0_g1	GCTCTTCGCATTAACATTAACAATCAGTTTTATTTTTTATAATCGATCGTCCACCTGGCCTTTACATATTTTAAGGGTGAGATTTGCTAGGGTGTACATAGCTAGATGTGGGGTTGAGTGTATATTTTATTTATTAAGAATATCAATTTTATATATTTTATGTTGTAGGTGTTATATTTTATTTATCAAGGATATCAATTTTATATATTTTATGTTGTAGGTGTTATATTTTATTTATCAAGGATATCAATTTTATATATTTTATG
>TRINITY_DN10036_c0_g1	CAAACCCTAATCCCAAATCGATAACCAAAAGCGAACCGTAATCTCAAATCAAAACCGAAAGCAAACCATAATCCCAAATCAAAACCCTAACCATAACTTGAAACCCAAATCGAAATCGAAACCCTAGAACAGGAAAATCTAGGTGTGGCGATTGAAAAACGAAACCCTAACTGGAAGAGAGAAACACAAAATGAAAAGAGAGAAACAAAGAGATAAGAGAGAGAGAGAAATCGAAACAGACAGAGGTGAGAGACGAGGACCTGGAAGAGTCAAGCTGGGAGGGCGAGGACGACGACGGTCGTTAGTTGTGTTTCCGGTAGAAGCAGCCATGGAAGAGAGAGCTAGAAGAGAGATCGAAGGAGACAGAGGTGAGAGACGAGAGGTGAGAGAGGTGAGGAC…
>TRINITY_DN10037_c0_g1	GAGTTTTATAAGATCGGTGATGTCTTGGACGGAGGAAGGGTTTAAGACGGCGGAGGGAAAGATTTTGGTGATGTGGCCGAAATCAGTGGCAGCTGATTCGACGGAGGATGATGCGGTAGTGAGTTTTCCGGCGAAGTTGTCATTGGAAAGGATATTCCACGGTAGTGATGATGTGTTGGTTGTGATCGGAGTTAAAAGAGTTGTGATGATAACTAATATCGTTATCATTAGAAGATGAATTTGTGATGGAAAATTATAGCTCACCATAACTTTCTTTCAGAGAAACTTTTTTATAGCCACAGAGAACTGGTTAACCTCAGACGCAGACTTGGCGATCTTAACCCAGTCAACTCTTTTGTTAGTGTTAGCTCCTGG
>TRINITY_DN10038_c0_g1	TCCGCTTCTACTTCAGTTCCGGAGGCTCAGTCCCGGATAGCTCCACTACCACGAACCCTATATTGCTCCCGGAGATATATCGGGTTATAGTTCCTCCGCTTCTACTTCAGTTCTGAAAGCTCAGTCTCAGACAGCTCCACCACCACCCCTGATTGCTCCCGGAGATATATCGGGGTATAGTTCCTCCGCTTCTACTTCAGTTCTGAAAGCTCAGTCTCAGACAGCTCCACCACCACCCCTGATTGCTCCCGGAGATATATCGGGGTATAGTTCCTCCGCTTCTACTTC
>TRINITY_DN10039_c0_g1	AAAAATTTAAATTTTTTTTTTCACTTAACTTGTATTGATATTATTAAAAAACAAAAGAGCACGTACAAGTCCGAACTATACCCAAAATCAAACAACTAAACATAGCCCACAAACGGGCAAACTTTTGAAACACATAAACGAAGCCCAAAGAGGCCCAACGCAACCCATCAGTGACAAGCCACGTATACACAACGTGTACAACGAAAGATGAAGCAAAGGACACGCGTCGAAGACCGCTCCTTGCATCCACCGACCAAAGCTTTACGCCGGAGAAAACCTCCTTGGCGCCACAGTAACCTCCAGAGAACTGCCGGGAACAGTATTACTCACAACAAACCAACCATCTCAAGTTTCAATCATCGGAGAGCATCGATCAACATTTCAAGATCTCATCCGAGA…
>TRINITY_DN1003_c0_g1	ACCTGGGGAAGAAGAAGTTACTTCGAAAGTGTGAGAATAAGCATATTGCCAATTACATATCTGGGATCCAGACAATTGGTCACAGGGTAATTGTGTCTGATGTCCAAGAAAGTTTCATCTGGGTTCGATACAAGCGTAACGAGAACCAGCTCATTATCTTTGCTGATGACACCTATCCCAGATGGGTCACCACAGCCAGCCTTCTCGA
>TRINITY_DN1003_c1_g1	GCACCGTCTCCCCGACATGGTAGTTCATGATCACCTCTGCCTTCTGGGAGGCCCCATTGAGCAAGCCACGGTCCCACAGGGCTTTGTTTCCTGTAGGATCCTCATCTACTTCATCATTGGTGTTAGGTGGGAGCCTCACCACACATATGTTGCCAAACTTGTCTGCCCCAGCCACAGTGTCATAGTCCAGGAGGCTGGCTGTAGTGACCCATCGGGGGTAGGTATCATCAGCAAAGATGATAAGCTGGTTTTCATTACGCTTGTAGCGAACCCAGATGAAACTTTCTTGG
>TRINITY_DN10042_c0_g1	GCGGGATGAAGGTGAGTCCCACGATGAAGTTGGCGAACCAGTTGGTGAGCGCGCCGACGCTGACGGCGGCGCTGCGGGCGCCCTGCCCGAACAACTCCGACAGGATCATCCACGGGATAGAGCTGGGGCCTACTCCGAAGAATGCCACGTACAGGAACGTGAACACAACCGCGAATACGCTCATGGTAGTGTTGTTCTCGTAGGTGTTGAGAGCAACCGTCATAAGAACGGAGAATAGAGCCA
>TRINITY_DN10043_c0_g1	AATAGCCCACCAGTGGCTCAGGCATCAGTAGGGCAACAGACACAGCCATTGCCTCCACCTCCACCACAGCCTGCCCAGCTTTCAGTCCAGCAACAGGCAGCTCAGCCAACCCGCTGGGTAGCACCTCGGAACCGTGGCAGTGGGTTCGGTCATAATGGGGTGGATGGTAATGGAGTAGGACAGTCTCAGGCTGGTTCTGGATCTACTCCTTCAG
>TRINITY_DN10046_c0_g1	GATGCATAAAGGCGACGAAATGGTTAAAGTTGAGACCAAACTTGTGAGGCCGAAATAGGGGGTTTTTGGACGAAACGACGCTTTTTAAGTTGACATAAAGCATGGAATATTGCTGCACGTAGATGAATAATGTTGCACAAACATAGTTTATCTGTCTATTCCTTCGAAATATTTGGCCGTTTGTAGGTGGCGCTGTTAATACTACTAAAAGCAATTATTCTTCTACTTGTAGCGATGTTTTCTCTGTACAGGGTTTTCCAAAGGGTTTA
>TRINITY_DN10048_c0_g1	GTGAGGGCACCCATTCTGAAGAGGAAGGCTTTGCCATGGATGAGGAGGACTCTGATGGAGAACTGAATACCTGGGAGCTGTCAGAAGGGACAAACTGTCCACCCAAGGAACAGCCTGGCGATCTTTTTAATGAGGACTGGGACTCGGAGTTGAAAGCAGATCAAGGGAATCCATATGATGCTGACGACATCCAGGAGAGCATTTCTCAAGAGCTTAAACCTTGGGTGTGCTGTGCCCCACAAGGAGACATGATCTATGACCCCAGCTGGCACCATCCGCCTCCACTGATACCCTATTATTCCAAGATGGTCTTTGAAACAGGACAGTTTGACGATGCTGAAGATTGAGTGTGGAGCTTTCTGCCTTGTAGG
>TRINITY_DN10049_c0_g1	CCATAAACTCTTGGACTAACCCAAACTAAAAAAAAAACAAGTTATTGGGAAAAAAGATCCATCGGTCTTGTACATAACTATATGGCTTCTAAATTGTTTAAGACAAAACTTTATTAAAATTTTACTGAATTATCTATAATCTCCAAAATCTTATGATTTCTTCCTACGTTAGCCCATAAACTCTTGGACTAACCCAAACTAAAAAAAAAACAAGTTATTGGGAAAAAAGATCCATCGGTCTTGTACATAACTATATGGCTTCTAAATTGTTTAAGACAAAACTTTATTAAATTTTACTGAATTATCTATAATCTCCAAAATTTCATGATTTCTTCCTACGTTAGTCCATAAACTCTTGGACTAACCCAAACTAAAAAAAAAACAAGTTATTGGGAAAAA…
>TRINITY_DN10053_c0_g1	GTTTTTGAGCTGACCAAAACGGTCTGAATCGAAGAGGAACTCCTTAAGCTTAGCCGTTCTAGGATGATGAGCCCACATGGTACCATCCATCATCTGAACACCGTTCTTTTCACAAGCCGCGACAATCTTATCGAACTCAGCTACGTTCATAGCCACGGGCTTCTCCAGAAGGATGTGCTTTCCACTCTCGGCAGCACGTACAGCCCACTCGACATGGAGGCTAGTGGGAAGAGGAATGTAAAGAGCATCAACCTCTGGATCTTCAAGAATCGATTCGTAGGAACCGTGGATCTTCACAGATTGTTTGTAGCCATTGGCGGTAGCAAACGTTTTGGCTTTCTCTAAAGAGCGGCTTGCAACGGCTGCGATAGTGGCGTTTGGAGCGAGGTCGATGGCACG…
>TRINITY_DN10055_c0_g1	AAACTTTTTATTTTAGATAGACTATAATTAATTACAAAAGTAGCTGCTGAATATTTTTTCACATTTTCATGATTAAAGACTCCCATACTGAATTTCGACAGTTAATTATTTCGACACAGTCTCAACTTCGAATAACAATAGTTCGAAAACTCACTGCTTCGACAGAACAAAAAGAACATAAATCATACAATTTAAATTACACCTCCTTATTAAAA
>TRINITY_DN10056_c0_g1	GCCACCTTCGCACTACAGGTCATCGCGCCGAGTCACTGGGTCGTCGTGTCGAACTCCCCCACTCCCGAACCGGATGATGGCCCGTACGAGGACATGAGCAGGTGGAGCTTCGCCCCCACCGTGCCGATCGCCACCTACCTCACCGCCCTGGTCGCCGGTGAGTACCACATCGACCACGGCACCATCACTTCCACCAAGGGTGAGCTGGGGGCCGACATCCTGTGTCGTCAG
>TRINITY_DN10057_c0_g1	TGGTAACTCGCGTGCGAGTTTGTAACTAGAGATTTTTTTCTTTTTTTGGTAATAATTTGTAACTAGAGAATTGATTTACTGAAACATAATATATCAAAATTTATATATTTATCGAGCACTTTCATTAATATAAAAGTGAGGTTTCGATACAGTTTAACTAGAGTTTTAAAATCTAAAAGTGACTCAATCTGACCATACCAAATCCCTTGGATCTTTACGTCTTTTGGTACCTTAAGCACCCAAGTTAGTATTGGGCGGTTAAAGACTCTCGAACACTTCGATCACTTCCGGTTGCTCTTTGTGATCTTCAACAAGACCTCTCTTCCACAGAAGCGGCCGTGTTCTTGACGTTCTCCTTCGACAGAACTTCCTCGTCACCTCTGCCTCCGGCAAGCAAAG…
>TRINITY_DN10057_c0_g2	CAAACCCACTTTATCAAAAGGCCTTTGTTGTTTTTGTTGGATGAGGAGTTTCATCTATCTTACTTCTTAGATTGAATTCATAGACATAGATAAATCCATTTATCATATGTAACATGCAAACTTACAATAGACATAGATTTAGTTGTTTATTCTTTATTGAGGTCAAGGGGACTACTGGTACCGCGAACCAGTGTCCGACTATTGACAGTGTCTCTTCATACATTTTCATTTAAATCTGGTAATTATACCGGCAAGAAATTTTGCTCTGAGCCTACTTTCTTCACCGCGTCAGGGCAGGTAGCGTCAGTATGAACACCCCACCGGATTTTAAAAACACCAAGCTCATGACCTGCCTCACTTGCACACTCAATTTTTGGTGTTGCTTCTCCCGCAATAAGC…
>TRINITY_DN10060_c0_g1	ATGACCTGAGATTTTAGGGGTCTGAAACATTTTAAAAAAAAAAATTAGAATTTTTTTTTTCATAATTTGGAACCCTTATCTATATAAAATCTATCTAAAATTTTTGGGGGTCGAGGACAATGTTTCATGCGGCTGTTCCCAGATCCGGCTATGCATGTTGTTTTAGAAAATGGTATATGACCAAATGCCATAAAGAAAGTCGAGGCCCTTTTACATTTTAATCAGTGTAGATAATGGTTTGATCCAACCTCG
>TRINITY_DN10062_c0_g1	GATTTTGAGGATAACCAAGAAAAATGCACTTAGATGAGCGAGGAGATAGTTTTGGATTGTTTGAATGTTTGATGTTAGGATAACATAAGCAACCGAAAACTTTTAAGTGGGAATAAGAGACAGGTTTTTGAAAAAGTACCGAAAAAGGAGTTGCGTTTCCGATTGTCTTAGAAGGAAGGATGTTGAGAGTGTGGACTGCCGTATGGAGAGCTTCTACCCAGAAAGAAGACGGTAGATTAGCTTGGAAAAGAAGGCTACGCACCGCATTGTTTATAGTACGTATCATTCTTTCCGATTTTCCGTTCTGCTGCGAAGTATGAGGGCAAGAGAAACGGAAGGTTATTCCCTTTTGCGCGAAAAAGTCATGAAACTTAGAGTTATCAAACTCTCCTCCACCGT…
>TRINITY_DN10064_c0_g1	TGTAGCAAAAATGATTTCTGGGAAATATTTGCATGTAAATTGGGAATTTCTTACGTATACATAATAGTTTTTGACTTATTTTACAGTGTCTGTATTAACAAAGACTTAAAACTAAACATTATCTTAATCATCTTACGATTGACGACTAGACAATGCTATGTACAATAGCCGCAGTCCACTTAAATCAAATGAGTATTACATTTAATTCCGTTTAAGTACATTTTATTAATTTAATTACAACCCTCGCACAACCCAACAGTGAAAATACTTCGAATAAACAGTACGACAGTAAAACCGTTACAGATAGAATTCCAATGTTTAAAATTCGAAAGTCAAGTTTCTTTTTCAGCCATCGACGGATAAAATGCTAGCCAGCCAGTATGCAGGCATTTCGCAGGG…
>TRINITY_DN10066_c0_g1	GCGACCTCCTACGAGGTGATGATGTCACCGATAAAGATTTTTCTAAGCCGGCGGAGGAGAGTTTAGCATCGTTGTCGGGAATTTTCCTTTCCCCCAAAACTTTCAGACTCTGCTGCACTACAGCTTTCACCACGTTATCTAGGGTCTTTTCGTCCATCACTGGCCGGTTCCGGTCAAAATCGTAAGCGTCAAATTTTGCTGAAATATTCTGCAGAGCACTCACAAGATTCGTCAGAGTCGCTTTGTCCA
>TRINITY_DN10067_c0_g1	TTTTAATTGGGCTGGTGGTTCTGGGTTGTGATTTGAAGCTGTGGGCTTATCGATTGATTTTGCATTTGCTCTTCGAGTTCTCCTTGAGTCTTTTCCGGTTCGACCTTCTTCCTCTCTTGCATGTTGAGTGTGACGGAATCCGGTTAAGGTTGTATTCGCTCCTTGTCTTCTCCATACGGATCTGATCGAGATCTGGTCCTTGCATGAAGCTTCTTTAATGGCGTTCTCAAATCATCTCTCCGACGTCGCAGCAACTGGTTTATTGTTACGGAACTCAACTTGTTCTGTCTTGCTGGTTCTTGAAGCTTGGTTCTTTTCAATGGTTGGGCTATTCACTATAGGAGGTTTCAGTAATCGTGGTCTAGCTGTGACGTGGCTTCCTCGACTTACTTCTATCAA…
>TRINITY_DN10068_c0_g1	GATGACTAACGAAAAACTTTAAGACAAAGAAGGAAAAAAAACTATTACATGGTGACATTGAGGTCTTTAGTTCAGGTAGTTCGGTTCAACATGAATTTTATCTAATTAACCCAAAATGAAGTTTGATTCAGTATTCAGTTACGACAGATTTTGCAAATTCTACCAAATTTCTAGATTTTTTTTTCAGTTTTGTTAAATTTTGGATTAATTCGAATGAATTAGTTTGTTTATTTAAATTCAAAATTTGGCATGATATATTCGAAGTAACTGATTATCAAACCGAAAACCAATTTTTTTTTTCAAAAAACCTACCAAATTCG
>TRINITY_DN10070_c0_g1	GGGGCAGCCGGCACTCAGGTGTTCCACGTTGAGCAGGCACTGAGTGTTCTGGATATCCCGAACTACGCTGTCCACGGCGTCCGTGCGGGCATCATCATCTTGGGGCACCTGGATGAAGGCGAAGGCATACTCTGTGGCTTGAGCTGGCAATACACGCGTGCTGAAGGCAGGTGGTAGGGTGCCCAGGCGGGTGGATGGCAGGATCTCTCTGTTGCCGTAGTCGATGTAGAAGACATGCACTTTGGCAGGGGACTCCACCTTTTC
>TRINITY_DN10071_c0_g1	GGGGGTATCATGCGAGACAGATACACCGCAGATTGGAATGACCTTATTGGAATTATAGCAAATCCCGGCTACAATCCAACTGAGACCTTTCTCTTTAGGTATAGCTTGCAAGCAACTGTGCATACGATTTGGAGGGAGAGAAACTCGCGTAGGCATGGTGAGGAGTCACATGATGTGGCAGTTTTGGTCAAGTTCATTGACAAGGCAATCAGGCTGAAGCTACTTGCAGTTAAAGGCAAAGGGCATAAATATCTTGAAGAGGGTCTCATGGCTTGGTTTGGATCACGAGAAGGCTGAGAGGAGGTTTAAAAAATAGAGTCTCTGATTTTTTGATTCTTTGTACAAAAATAAAAC
>TRINITY_DN10073_c0_g1	TCCACCTCATACTTGCCAATTTATTTGATTATAAGTTGGTATATTGCATTTGACAAGGTTTATCAGCATGAAGAAATGCTTAGTAGGAGGAGCCTTTATAATAGTGTTGATTGCATTAGGGGTATGGGCTATTATTTCCTGTATACCTCCACCTTCTAAGATATGCGGTACGCCCGGTGGACCGCCTATTACCGCCCCTAGGATACGGCTAAGTGATGGACGCTATCTAGCCTACGAAGAACATGGTGTTAGTAGACAAAATGCCACTTTCAAGATCATCTTTATCCATGCTTTCGCCACCTTCAGACGTGATGCTGTTATCGCCAACCGTGTTCGTCCTGGGTTTCTTGAGAAGAACGGCATCTACGTGGTATCATATGATCGACCAGGTTATGGAGA…
>TRINITY_DN10075_c0_g1	GCCGCTTTCCTCAGTGTTGCATGCCCACACTTAGGACAAAACAGTTTAGTCATCACACTGGTGGTTTTAAAGCATGTGGTACAGCGAAAGATAAAGGTGCGAAGCTGTCGGATGATCCTACCATCAATTGAGGTGACGTTGAGGCCTATTTGCTTCAGGACATTCTGCATGGCAAAGTCAGATGTGATGCAAGCAACTTCCACTGAT
>TRINITY_DN10076_c0_g1	TATGAATCTTATTTGATATCCCCCTAGTAGAACCTTGAGCCAAGTTGAGAAAAGCATAATGAAATATGATATAGCATAAACTTTTGCTTTTTTTTTGACCAAATGCTCTTAAGCCCCACAATTTTTAGTATTTTACTGGTCCACCCTCTGGCTAGTGTAATTTTGATTTAGAATATGTGCCACTGGAAAGTTGGCAGTATTTTAACTTCTTAATATTACTCCCTGCCTAGTGTAATTTGATTTGGAAGTTTTAGTTGTAATTTAGCATATACTGGCCTTCAATCTAATTTTTGTTTAGAGTAGTCTATGAGTCCTTATTTTGCATCGTTTGACATGTAGGTAAAACTATA
>TRINITY_DN10077_c0_g1	GCGCTTTCATATGAATGTACGGGACGAAGTACCCGAACAAGGCGACGGGCATGGACAGAGCCCAGTATCTGTACTTCTTGTTCAACCATATTTCGACGGTCAGAATCTTTTTAACGATTGTCTTGAAACACCTATCTTCACTGAGAGGTTTCTCGATCTTTGTCAGCGCTATGGGTTTGAACAGGAGGCCACAGAGGGCGATGCCGAAGGTGAAAACTGTGAGGACTCTGAACATCCACTCGAGGCCGTACTGGTGG
>TRINITY_DN10079_c0_g1	GTGGGTAACTGCATCTGCATCTCCCACATTCAAGAAAGCTTCGCCACCTAAAGCATTTTAAAACCTGTTATTTTTATCATGTTCCCGTCTTGTCTTTTAGAATATGAGAGTCCAAAATGGGTCAAATTTTTCGTGGAGGAGGATGTTGGTCGGTTTCAGGTTGAAGTGGACGTTTGTTGGACGGAATGTGTGGTGGAGATAAGCTAGTTCTTTCTTTGGCTGTACCGAGGATGATTCAGTACTTGCCTCCCAAAACAGAGGTGGCGTTGAGGGTTTTCTTTAGTGGAACTTAGACTGCAAGTTTTCAGTTGAAGGATCTGTAGACTCTTAACCGGTTCTTTTGATCAAGCATACACTACCAAAAGATTTAGCAACAGTTGTTTTGTCTTTTTCTAACAT…
>TRINITY_DN10080_c0_g1	TTTGAAACAGGTACTAAGCTCTATGCTATATGGATAGTTAGGTTGGAGTGGGTGTTGAAAAGAACACCAGTGTACAATGTAGCGAATAGTGAGGGAGGTAAGCTTTACAGAGCCTAAAGCTAAGATATATGATCTACTTTGCAAGACAAAGTAAAGCAGCATATCTTTTTAAATTATGATAAATATTTTTTTGTAACAAAGGTTCCACAAAGATTTATTTTAAGCCAAAACCTAGGGTTAAGAAGCTGTGAATATTTTTAAATATACAAATATATTGCCACAATTTACAAGACTGATACCCTAATCAGATTTGTTTCCTATAATTTACAATCTCAATAAGTTAAAAATGTTGCTAGAAGTAAATGTTGAAGATTTAATTTTGAAATTTAATTAATTTTG…
>TRINITY_DN10082_c0_g1	GAGAGTAATATGTATTATATGGAGCGACCTGGAACAAAATCAAACAATTTTTACTAGAACCACTAGATATCAGATAGTGTTTGTATTTCCAGTAGTGAAAGGAAACCTGTGACACCCTATCAAGCAAACATAAGACCAAAGAGGTGTTTCTTAACCAATATAGTGAGCGAAGATGTTTCCAATAAACACAGTTCACATGTCTAGAAGAGCATACTAACCAAAAAAAAAAACTACTAAA
>TRINITY_DN10083_c0_g1	AAAAGGGCATTACGTTCAGACCGAAACGTCATTTGTTATTACACATCAAGAGAGAGTATACTATTAATGTACCGAAAACCTACAATGTTTGAAAAAGTAATTTTTTGGAGAATAATTACGTCAACATTTTATCTTATTTGAACCCTTAACCGTATGAATATATACATACCCCCCACCCACCCACCCACATCGGAATGTACTATGGATCGAAG
>TRINITY_DN10086_c0_g1	ACCTTAACTCAAGAGTAAATAGAGAGTTGAGAGGAGAAAATAAACAGAAAAGTTGGCCATGGCTACGAGGTCACTTTCTTTCTTCGCAGTACTTATCATACTCTTCTTGGTCATCTTTGAAGTTCCAGAGATAGAAGCGGGGCCGTGCTTGAAACAATACGTCGGTGGATTTACCTCGGATTCCTGTTTCGGTCAGGAAATTCAGGTTTGTTATTGGAAATGCCGTTTAAAAAACAAAGCTAAAGGTGGAATTTGCTATTCGGGAGAGGGCGTCAATAACTATAAGTGTTTATGCGACTTCTGCAGCGATAATCCTGCATGTGTAGGTGGTCCAAGCCATTATGATTAATACTGCATGTGTCATTCTTTGTATGATAATAAAAAATGAAAATCGCCCGA…
>TRINITY_DN10088_c0_g1	GGTTTATTTGTTTTCATTTCCATTCCTTCGTTGTGTAAATCGTAAAAAGCTGAATAAATGTTATATAGGTTAAATATGTAGGTAAATACCATTACTGATAAGAAAGCCGGCCGTTCTTATCAAGCCGGTACTACGGCGACTCTCCACTGGCGGTTATTATTATCAGACTGACCGCATAAACGCGTATAAAACGAACACCAAGCAAATACCCTACAGTTCCATTACTGATTCTGCGGAGGTTAGTCTAATTTGGCCACCATGTCGCTTACGCTGTGGGTCCTGCTGGGCCTACAAGCCTTTGCCGTGCAGGGCATGCTGCACCGGTACCCGAGGCTAGATCTGGG
>TRINITY_DN10089_c0_g1	TTTAGATGTACACTTGTCTGAATTACGACCATTTTAACTAGTGTTTGGGAGTTTGAACATGTGGGAATGTGATTTTCGGGTTAACCCGTTAGCTAAAGTTTCGTGCTTTGGCATTTCTCTGGATCGGCTGAACATGTTCTTAGCTTTAGTTAGATAGATTGAGAATCTGGGGGTCTGTTTAATGGTTCAGACACAATGTTGGGACTTTAGAGATGTTTAACTTGTCTGAATCCCGACCATTTTTACTAGTGTTTG
>TRINITY_DN10091_c0_g1	GTGGCACAATATAGTATGTTACAATTATATCATCCTCCTCTTTTTTTTTGTTCTTCTTCACATTTTTTTCATCTTCTTCCTATTCATCTTTTTTGTTACCCTTCTCTCCTCTTTTCTTCCTTTATATTTTTTGCACTGCTTACTCATTTTTTTCCTTCTTATTTTTCTTTTCATTTTTTCTTCTATCTCATTGTTCTTTTTTGTTACCCTTCTCTCCTCTTTTCTTCCTTTATATTTTTTGCACTGCTTACTCATTTTTTTCCTTCTTATTTTTCTTTTCATTTTTTCTTCTATCTCATTGTTCTTTTTTGTTACCCTTCTCTCC
>TRINITY_DN10093_c0_g1	ATTAAACCTGAATAGGTATTCGAATCTGAGAATCTGAGAAAATCTGAGCTGAATCAGACTGACGATGTAAAATATTGGAATGTTTCTATACTTTTAAATTCGGACATTTGAAATATTCAAAACGAACCTAAAGGCACATCATTAAGGGCATCAACATCGCAGTCCTTAACCAAAGTCGTTACAAATTAAAACATTAAAAATAA
>TRINITY_DN10096_c0_g1	CGCCATTGCCAATGATAATCCTCTGCACATAGGTGGAAATAGCAAAGAAGTATAGTTGCTTCAGAACAGGTAATAACCAAAATGATAAACACCAGAAATAGGAAGCCAAACATGTAATACATCTGGTGTGACCAAATACTATTCAGAATGAAGAAAAGTTGTATAAAGATGCAGCCAAAGGGCAAAATCCCTCCCATGATAATACCAGGCAAGGGCTTCGTGTAGAACGACTGTTCAGGAATCTGACGTGGAATCTGATTGGTTCGAACTGGGTGTTCAATGGCATTCTTCTTAAAGCCAAAGTATGCACCAATAAACGTCAGAGGCACAGATA
>TRINITY_DN10097_c0_g1	GCTCGGTTCTGTTTTACTTATTACCCAAAAAGGTGTAATGAAATCTAACAAACAAAAATAAAAATAGGGTTTTCTGCAAAAAAAAAAACTTCAATGTGATCTTTTTCGCTATTTTAGTTTGGTACCTCTATTTCCATATTATAAATATTTATATACTAAGAAGAGAATAATTATGGATATAGTTTGTAAATAAAAATATTACTATGACGACGTGCG
>TRINITY_DN1009_c0_g1	GGAGAGTTCTGGATGTGGGTGCCCATCTTCTTCACGGAGACGGTGTGCTGGCCAGCCTCACGGGGGGTGAAGCTGATGCCGATGTTGCCTGACGGGAGGTGCTTGAGGAAGCAGGGCTCTTCGAGGCCGGAGGGCGCCTGGATGGAGGCATTAAGGCTGCGGATGTCGTTGTTGGTGATCTTGCCCGGCAGAGTGACCTCGCTGCAGGAGCCCACCGAGATCTGGTTGCGCTTGCGACCCTCGCCTGTCACCTTGGCAGTGTACGGAGAGCCCTTGATGTGTTTGTCTGCGAACCGGACGGAGACCTTGTACTCCCCGGGAGCAGTTGGGAGGTACTGGACCGCCACCGTGCCGTCCTTGTTGTCGTGGCAGGTGATCTCAGCC
>TRINITY_DN10100_c0_g1	ACGAAAGGGCGAGAAAATCAAGAAGAAGCCAGTCAAGAAACCAAATTCTAACCTCGAAAATGGCCAAGATTCATCGGAAAGTGACTTGGATTTGACGAAATTCTCTGATGCCGAGGAGTCAGAGAGCGACCATGAAACCGCGGAAGAAAAGAAGCTACGGTTAGCAAAAAAATATTTAGAAGAAATAGAAAAAGAGGAAGCTAAACGCGCGGAACTAAAAGAGATAGACG
>TRINITY_DN10104_c0_g1	GGATCCAGAAATGCCTTGTTGAACAAGGATACCAAGAGGCCCGCTGCGCGTCCGTATTCGAAGCTATGCGCCAGTGCTGCATCCGCCATAAGCCGCGTTCGCTCGTCTGTGAGGGGTATAGTCTGGAGCCGCGAGTCTTCGCGCCGGTCACTGACAGGCCTGACAAGGAATAATGGACCCTCGTGATCCGCGCCGCAGTAAAACTTTAGGTCAACGCAGCTGGATCTACCGCTACCCGAAG
>TRINITY_DN10106_c0_g1	TGAGGGCTGACACCTCTTCATTTACTCTTTGTAGATAGAAACTGCTTGAGAGTGCTGGTGGATTCTCAGAACCAGCAGGGTGCCCTTCCCCCACCCCACATCCCCCTTCCACCATATTGGGGTGGCGAAGCCTAGTGTCTTAGTCTAATGTTAATGCTGTTTATAAAGCCAAGCTTTCTTTTCTGTCTGGCTTTTGACCCAAGTCTGGTGG
>TRINITY_DN10106_c0_g2	CGCCTTTCTGGCCACTGACGTGATCTGTGTGGCCTTTTACATCTAAGGAGTACTGCGGAGTCCTCCCCCTGCTGCTTGCTGTGAATCACTCCACTGGATTAACTTGGGGCTTAATGTTACCTTGGAAGATAGCCAAATCATTACCGACTGCCATATCAGCTTGCGGTTCAAGATGTGTGGCCTGCGCAGGAGATGGCTTGGGGTCCTATTGCTATTCCTCTTGTAGCTGTGGTGCCTTTGCCTGCTGCTGGTGAGATTTCCACCCTGGCCTGGACCTTATTCCCCTTCATTTCCCCTCCCCCACCCCACGCTCCATATCTCTCGGGGTGTGGCCTG
>TRINITY_DN10107_c0_g1	AGACATTTCAAACCCTCCTCTCCTTCTTCCTTTTGCTACCCTATTTCAGATCGTTCTTGTTGAAATCGCTTACAAAAATATATCAGTATTTCCCACAAGCCCTTCGTCCAATCTATATTAACTTGATCATTTTAGATGGATAACATAATGCATATGCCACCAGGATTCCGATTTCACCCGACAGAGGAAGAACTCGTCGGTTATTACCTAGATAGGAAGATCAATTCAATGAAAAGTGCTTTAGACGTCATTGTAGAGATTGATCTCTACAAAATGGAGCCATGGGATATTCAAGCGAGATGCACCCTAGGGTATGAAGAGCAAAATGAGTGGTACTTCTTTAGCCACAAGGACAGGA
>TRINITY_DN10112_c0_g1	AAAAAAAAAACTCATAAAAAAAGTCAGAATGATCCTTTACGTTTTACAGTCTTTAATTAAGCACATAAAACTGTACTATTTAATATATTTCTCCATGAACTTTTTGTGAAATTCAGATCGCAGTGTGTCATTTACAAATCTTTTGTCTTTCTTCTGGTCATCTACACCTTTTGCACAGTTCTTGAAGACAACGTCATCATCCCACCTTCTTTTAACTTTGAAGTTGGCCTGAGGCTGGGATGGGCCAGTGAGATTAAGGAGAGGGTTTCCGCTCAGAATGTTTTCCATACGAATCCTCTCTTCTTCAGCTTTTTGTTCTTGTTCCTTCCTGGCCTGCTCTTCAGCTCTTTCTTTTTTAATTTTTTCCAGTTCTGCAAGAAGAGCTGCAGTATCATCATC…
>TRINITY_DN10113_c0_g1	CTGAGCTAAAGAACAGCGTGTGGACAAGCGGGGCGGGGTGCTGCGTGGCGAGTCGCGCGTGCGATGCGGAGCGCTCGCCTGCCGCGCCACCCTGCGCCAGGCCGTGCTGCCGGGACCCCACCATCACAACACAAGCGACCGAGCCGCAGCGGCGAGCGGGCGAGTCGGCCCGGCAGCGGGCGCCAGCCACAACGACGGCGCACAGCAAGCAGGCTGCGGGCGGGGCCAACCACCCGCCCCAGCAAGGTACAGCCAAACGCTCGGGCTGCGGCGGCGATGGGGACTACCAGCTGGTGCAGCACGAGGTGCTCTACTCCTCGTCCAATAGGTACGAGGTGCTGGAGTTCCTCGGGCGGGGCACCTTCGGTCAGGTGGTGAAGTGCTGGAAGAAGGGCACCA…
>TRINITY_DN10116_c0_g1	GATAACCATCTCATCCTTGCAGGATTTGAGCATTTATAACCCCGAGAGAACCATCACCGTGAGGGGCACCATTGAAGCCTGTGCCAATGCTGAGATAGAGATTATGAAGAAGCTGCGTGAGGCCTTTGAAAATGATATGCTGGCTGTTAACCAACAAGCCAATCTGATCCCAGGGTTGAACCTCAGCGCACTTGGCATCTTTTCAACAGGACTGTCCGTGCTA
>TRINITY_DN10117_c0_g1	GCATTTTCTAGCGCGGCCTGCTGCCGCACAGGGATAGCCTGTTCCAGCACACCGGCTGCAGCCTCCTCCTTCGCCTCCTCCCGGGCAGCTGTTTGCTCAGCTACCTTCTTCTTGGTTGCTTCTTTAGGTTCTTTCTGGACCTGGACCTGGCTGGCCAGCTTCCAGCGGTTGCTGATTTCATAGATTTTCGAAGAAGGATCAAACTTTGCTGCTTGAGAGATGTGGGCCTTGTGTTCCAGAGAAGGCAGGAACATCCGAAATGGGTTTTCAAAGGACTGCATTATGTTCTGGGCTTTTTTCTGGGCCACCGTCAATGGAGTCTTTCCACCTTCCTCAGTGTTAGGTTCACTGAACAGAGTGATGACGGCTGTGGCAAGGAGGCATCCGGCATCCACAGAG…
>TRINITY_DN1011_c0_g1	GTGCTTGTTAGGGTGGGTTCGAATCAAAACATGCCATTCGCAAGTATCGCCACTGTCCCATACCTTGGACATTATCATGATCATGTATGATCAATCATCCACGCTCTATATAAGTACGCATATATATATATATATATATTCATTCATCATATATATGCATGTATGTGTGTGATTCATAACTACATAAACATTTGTTGCGAGGGTTCTCCTCGATTTGAGAGATGTATATTAATTCAATAA
>TRINITY_DN10120_c0_g1	GATGAAACGTGAGAGTGAAACTCTGAAATGTTGAGCATTATTCGGGGGACATCACCTGAACACACACCGCCTAATCCACAACCTCTGGAGGTGGCGTCCCATGCTGCATCAACTTTGCAAACCAGTACGCCAGGAGGAAAGGTAGGAGGGGGAGTAGGTGATCTTCGAAAGGCCTGTAAGTCTCCGGCCTGTATGTGAGATGGTGCAGGTAAGGTTTGTTGCGCAGCTTCCCATTCCTTGGCATCCAAGATACTTTTAAGAGCTATTTCTGGGGCCGAGAACACTCTGTTT
>TRINITY_DN10120_c0_g2	GCCGAGAACACTCTGTTTTCAAATACCAGCTTGTTCCTTGCTTTCCACAAATTCCACACAACCCAAGGCCAGAGTGGTGAGACTAGACCTGTCGGAGGTAGCGGCCTGTAATTTGTTCCCGTTTTCAGGAGCTCTGAGAGAGAAGAGAGTGAGGCTGGTGGGTGCATAGATAGAGGGAGTAGACTCCAGACTTCCTCCGCCACTGGGCAATTGAGAAAAACGTGAGTATCCGATTCCGGAGCTCCA
>TRINITY_DN10121_c0_g1	CTGCCTTTGGTCTCTTCTTCTTTATTGAAACCTTCTCTGTATTACAAAGATTCTATGTCGGTAGATTTAAGTACTCTCGGGGTCATGATTCTAAATGTGAAAATAATATCTAATACAAAACTTAAGGTCTACCCTTTTTGACCTCTTCTTCATCGCTATATCCTCCTCCATATTGAATCGCAGAGCAACTTGGTCCTAGAGCTGTGACATGAGCAACTTGGTCCTAGAGCTGTGACATGGAACACTAACTCTCCTTCGTGTCTGAAAATGACTATGTCACCAACTCGGAGATCATGTGCGACGGCGAAATTTTCCCAACCGTCAGAGAGTCTTCGGCCGTCAATTTTTACTCTCCAGGCCGTCTCTGATGCGTCTGACAGCTTAGCCGTTTTGCGTTTG…
>TRINITY_DN10122_c0_g1	TGGTGAGGTTCCCCTCGGCGCTCATGACGCCCGCGGCGCCGGTGGCGGCCAGGCAGCGCGCCACGTCCGCCAGGCACTGGATGTTGCCGTTCGCGAACACCGGGATCGACACTGCCTCTCTGACAGCCTTGATGTGTTTCCACCGGGCGACACCGGTGAGTGGCCCCTTCTGCTCGCGCGTGCGGCCGTGCACGGTGAGCAGCCGGCAGCCCGCGCGCTCCAGCATCCGCGCATACTCCACCGTCTTGTCA
>TRINITY_DN10124_c0_g1	GTAATAACCATTCATTCCATGCATACAAACATAAGAGTTTGTGTTACACGCCAATTCATGGCTTAGCTTCTTCTGTTTTCTTCTCTTCCTCTGTAGCCATCTTCTTGGTACAGCAAACACTGCATCGCGGATAAGGGTACCTTCCGCAGCAACCGTACCTACATCTACGGATTTGCTGGGGCTCAACAACTTCAGCCTCGGCTTGAGGACCTCGGCAACAGTAG
>TRINITY_DN10125_c0_g1	GTAAAACTACAAAGCTTGCATGAAATATCACCGTGTACTAAACATCTTAAATTACAATATTTTCCATGCACTATATTTGTATTGGTTGATTTCTAAAAAAATCTGTTTTAACTTTTTTCTTGCCGTAGGTAAGAGTAATATTTTAGTCTCAAGACCCCTTATGAAAATAAAATGAAAATTGCCCACATTGCAAATAATTGTTGTATCGCGT
>TRINITY_DN10126_c0_g1	AGTCTGCAGTCTCCGGCACTTTGCTTGTGAGCAAAACCTGCTGTCCCGGCCGGATGGATCTGCTTCTTTTCTTCAAGGTGATACCTCTGTCCTGGCTGGAGTCTATGGGCCGGCCGAGGTGAAGGTCAGCAAAGAAATCTTCAACAAGGCCACCCTTGAAGTGATCCTGAGGCCGAAGATCGGGCTGCCTGGCGTGGCCGAGAAGAGCCGCGAGCGGCTGGTCAGGAATACCTGTGAAGCTGTGGTTCTAGGGGCCCTGCACCCCCGGACCTCAATCACCGTGGTGCTGCAGGTGGTGAGCGACGCTGGCTCTCTCTTGGCCTGTTGCTTGAACGCTGCTTGCATGGCA
>TRINITY_DN10127_c0_g1	TAAATAATGTGACTGATAAAAATCCGGCCTATAAATTCACTTAACAAAATAAAGCATTTTGTCACTTTAGCGAGGAAAAGCCATGAAATGTGATGACATTATCTATATTTTCATTAACCAATAAATTAAAGATTTAATACATGTATATACTTAACTACAGTATAAATGCCTGATATGGTATTTTACATCACTCCATAAGTGTCATTTTACGAACATAAACATAATAAATTCGTTTACAAATTATAAGATTAACTTGGACGAGTTATTTTAGTCTAAAAATGCTTTAAACTATCTTGGAAACAGTAAGGAGAGCTCTTAGCTCAAATAATAAATTCCATAATTACTATTTCTATAAGAAAATAATTTCATCAAACCCTAATTTATTTGTGTTGGATATGC…
>TRINITY_DN10129_c0_g1	GCGCCCCATCTAGAAGTGGAAGCGTATCTCCCAGGGCCGGTCCATGGCGGCGGCGGGTTTCCTGACGACGAGCACGTCGTTGCCCTTGTGGAGAGTCATCTGGAGCGCCGTCGCCTTGTCGCCCTGGTGCAGCTTGGCGGTCTTGGGCACGGTCTTGATGCCGGCCACCACGATGCGCTCCACCCACGAGCGCGTGGGGTAGC
>TRINITY_DN10130_c0_g1	GGGATCTCAAGTTCAAAAGATGATGAGATTCAAAACCTTTTATAGGAAAAATTAAACTAAGAGAAGCTCAAGTTCAGATCACTTCCCAAATCAAGGTCTCGGAAACTCCAGTGTCTGAACTTCACCTGGGCACAGCACGAGCCTTAAGTGGATGCTTCATAACGACAGTGAACTCCACCTTCTCCGCCAAGTCAACTTCACAACCTTTGACTTCTTTCCACTCAAACTCCCTCACCATATTCGCCACGTAGTACTCCAAGTGCAGCATCGCTAGCCCGATTCCTGGACAGATCCTCCTCCCTGCTCCAAACGGCATCATCTTGATCCCTCGACTTCCGGTTATATCGAC
>TRINITY_DN10132_c0_g1	GGGCTGCTGACGGGCTCTCCTCACTAGCTTCTCCAACAGAGCCGCATTCCCCAGCGTCCCTCTCCCCTGTGGAGGCACCGTCAGCACTGCTTTCATCCGCCTCCTCGGCCTCCTCCTCGCCCCCAGAGCTCCTCTCAAGGTCATCATCGCTATCAGCAAACGCTGGCGAGTCTGCCTCACTGTCTTCCTCCTGCTCCTCAAGCTTTGGTCGTTTGCGTCCCCTACCCATCATGTAGTTACCGCTGCTG
>TRINITY_DN10134_c0_g1	ACACTGATGCGCTGGGGAAGACCGCTATTATACAGTTCCTGTCAGGCGCGCCGCACATGATGCCTCCAGTGAGCCTGCTGTCCACTTCCTTCCTCGAACACATCTCCGGCAGACAAGAGAGCAAACAGACAGAAGAAGAACAAATACAAGTCATGGAAGTCGACGGTGACTCCAGCGAAGACGACGAACCAACACAAACCACCAATGGAACCTACTCCCCGAAAAAGGTCGAGCTATGGACGAATAATTATGACGCCGTCAAAGAGAAGAGGTTAAAAAAGATATACAAAGAACCTCTTCTGGAATCGCAGATTACTCTGTCGCTGTTCGGA
>TRINITY_DN10137_c0_g1	AAGGAAACTAAACATCAGGAGGGGATCAAAGGCTTTGAGTTCAACCGGAGAATGGATGAGATCAGGAAGAAGGAGAGGGAGGATGAGAAGAGGAGGGACGCGGAGGAGAAGAAGATTAAGGCGGATGAGAAGAAGAAGGCCAAGGAGGCGTGGGAGGAGGAGAGGAAGAAAAAGGAGGAGGAGAGGAGTAAGAAGGAGCAGGAGAGGAGGAAGAAGGAGGCGGAGGAAAAGAAGATGAAAGAGGCGGAGGAAGAGAGTGAGAGGAAGAAGAAGGAAGCGGAGGAGGAAGAGGCTCCCGCAGCCGTGACTCAGGCGATTCCGGCGGCGACAGACACTCCTACGATGTGAAGAACAGACAAAGGTCTTTTTTTTATTAAATAATTATTGTTAAGTGATCCA…
>TRINITY_DN10139_c0_g1	GAGAAGCAAACATGGAAGCAGAGAAAATCATTGTTTCTTTAAGCTTCTTCTCTTGGATGGGTTGTGGTATGTGTGTTGGGGCTTGTGTATATATGGAAAGGGTTGGTTCGTTTGGACAAAGAGGGTTTTGCTTTGTCTTGTCTGACTTTTTTTGTCTTTCTTGGTGTTCTTTCTTTTGTCTGCTGGGTTATGCAGAATTTTCTAAGAGGTTTTGGGGAAATATGATTCAAGCTGCGTGCAATAGTGTTTGG
>TRINITY_DN10140_c0_g1	AAAGAGATTGTGCGCATTCATGGCATGCCTAGAACCATAGTTTCTGATAGAGATACCAAATTTCTTAGTTATTTTTGGAAGACTCTATGGTCTAAGTTAGGCACTAAGCTCTTGTTCTCTACTACATGTCATCCACAAACTGATGGTCAAACTGAGGTAGTTAATAGAACTCTTGGAACTCTCTTGCGTGCATTCATTAAAAAGAACTTGAAATCATGGGAAGAATACTTGCCACACTGTGAATTTGCTTATAATCATGCTCAGCATTCTGCATCTAAGTATTCTCCTTTTGAAATTGTTTATGGGTTCAATCCCATCTCTCCTTTGGATCTAATGCCTTTACCTGAGTGTGCAAGGGTCAGTATGGAT
>TRINITY_DN10141_c0_g1	GGCGACCATTAAAAGAGTAACGGAGTCAACGACGCAAGCAACTTATAGCTAGTATTGTTTCTCGTATGTGGTTGAAAAGTATAATAAATCCAACGACGCAACGACGAAAGCAACGGGAAATGTGTTGACTGCTCATTTGGTCGCTTATACGACCTGGCCGACGTTGATTTGTGACCTTGTTGACCTATTTGGTCATGTAAGA
>TRINITY_DN10144_c0_g1	AGTTGGTAAGCCATTCCTTAAACAGAATGATATGTATCATTAAGGCTTGAGTTTCTTAACGAGGTAACATAAATCTCTTTCCAACTTTTTTGGTTGAGGGAGCTATAATAATATTTGCAGGGCAAGTGGAAAATCACGTGAACATTTGTGTCACAAGTGGTGAACATACTTAGGAGAGAATCTGCATCTGATGCTCATCCTTATGATTTCAAGCAGCTTCCTATGCTCTAATTTATGAAATTTACTCCACACAAACGAAGAGACAAAGACAGAGATTTAATCTTTGCACTTTTGCTTATATAAGTGTTTGATAGTTCTTGTTTTTTTTATGCAG
>TRINITY_DN10145_c0_g1	CGCCCTCAACGATCACTAGATTCAATGTAGAGTTCTGGTAACACTAGTACAGACTCGATCTTAACGTATCAGAGAAGACGAGGCGTACATTACCTCCGAAATACACCTCAGGTAATCGGATCCTTTCGCGACGTCACCGGAGTATCCTCGACTCCAGTCTCCGATCAGTCGCACAGGTAGATCTCTCTCTGAATCTCTTTCTCTG
>TRINITY_DN10146_c0_g1	ATATCAAAATCATGCATAACTTAACACGTTTCCATACATATTATTTGATACTTTGTAAATAGACCATTTATTCCTTTTTGATGGGTATAATTGTATAAACATAGCTCGAATAATTTAGATGTCATAAAGTTGGATGGATCAGTTAGTAAGACAAAACAAAAAAATCCAGATGTATATGATCCTCAAGAAATAAAACTAACAGTTTATATTGGTTTATTTTTTCCTGACTCCTAAATTGATCCGG
>TRINITY_DN10147_c0_g1	TTAATGATTTCCACCAGGTTGTTGAGGACCATCTGCACATAAGGCTGCATCTCTGCCCCCATCTGCATGCAGATTTCACCAATGGCCCAGGTGGCGTTGTTGCAGACGGAGATGAACTCTGGGTTCAGGTTGGTGCCCAGAATGGGCATGAACTCGGCGATACAGGGCTTGACATGGATGAAGCAGGCTTTGGTGAGGTCTCCCAGGAGGGCAAAGGAGCTCTGCCGGACCTCAGGCATCGAGTCCTGCATGCACTGGAACAGCAATGTCATGATGTTGCTGCGGG
>TRINITY_DN10148_c0_g1	GCGGCCTGTGCCTACTGCTGAGGAACTTGATGCTGAGCTCGACGCATACGTCAAAGAAATCAAGTGAAACACTAGTGCAAGTGATTAAGTTACCTGCTATGCATGTGGTGATAATTGGACACAGACAGTATACCTCTTTGAATTAATTGACAACAGTAAAATGGTGAACACTATTGAGTTGGAGAAGTAATAATTTTGTTTGACACAGGAATAGTAATT
>TRINITY_DN10150_c0_g1	GAATTACCTTTGAACTTTATGAAAAATTATAAGACGTTAAAGAAGAAAAAGCTGAAAACTAAAACTAAATTTGTGAACAAACTGGTATAAAATACTGCTAGTAAACACGAAAACAAATTAAAACTAAACTTTGGATAGTGTGTACAAAAACACAAAAAGACTAGAAAGACTTAAAAGCATAGTTATCTGGTTCACTGCATTCTTGTGTCCATAGAAACTTTTTCCTTCTCAAGCTTGATAGGCATCTCCATAAACATCTCGTAGTTCAGCAGACTCTGTTTCTGATGAACATGACCATCAATATTAAGGTATTCGTCTCCTAGATCTCCGTACGAATAGCAACCAAATTGCTGCTGGAGAGCTATTGTTCGACACATGGCAAGATTCTGTTGATGAATC…
>TRINITY_DN10152_c0_g1	AGTGGATTTGTTGTCGACAAGCAATAAGCTAAAGATGGCTGAGAATTCACGACATATTGCTATAGAACTCTGACTTTTAAGTTTTTAAAATATGTATTTATTTATAGTATGACATGTCGCGGTTGGTGTGATTCGTTTATATTGCCATAAAAGTGCAACAAAATGCATGATTATGTTAATCTGATGGACCAAAGTAAGTATGTACCCAATTACAAGTATGAACCCCTTTTTGATAAAGTATTGATTGATTAAAATGCTGAATTTTTGTTGTAATCATCATATTTTATATACTCAAGTTTCTACCGACG
>TRINITY_DN10156_c0_g1	GTTATAATCTTTCACTTTTTTTTTGAATATTCTGTTATAATCTTTCACTTTCTCTTCAATTAGTAATCAAAGTTACATTTATTGTATCATTAAAGGTATAGGTTAAATAAAACAAGGTAGAGGTTAAATGATTAAATGTACTGGTATTTCACAGGTTATATAATTATTTTTCGTATTTTCGTTAATTGTACTCTTACCCATTAATACAGTAAATACATTGTTTTTATAATTAAATGTTCATGTAACTGCGATAGTGTAGGGTGATCCTACGTACTCTAAATGTGCATGCAATCTTGTAACTCACATCATTTATTTTTCATTTCAATTGATGTCTTAGAATTTAAATGTATTT
>TRINITY_DN10156_c0_g2	ATTTAAATGTATTTTTGTTTCAGATTAAATGATGTTTCTAAATTTCTAAGCGAAAATACAATATTATGCTATTTGTGGCCGTTAATATCATGAAATATGATTTTTAATTGGTCAAGTTAAATATAAATAATGATGTTTTTATACAAAACGAGATAAAATGAAAATGTATAATTTTTTGATCGGTGTGTAAAAACTTTTATTTTAAAGACACATTTTTCCATCTTATTACAGATATACTCCG
>TRINITY_DN1015_c0_g1	GTGAGGAAAACAAATACACAAGTTTTCACAGTGATGGAGAAAATTTCATTCAAGTCTGCTTTCATCATCCTTTTAGCTTTTACTATGGTGATATCCATAACAGTTCAGATTGGTGAGGCGAAACGTATGTTACAAGAAGAAAAGTCTCTGCCGTTATTGGATCTTCAAGTTTCCAAGCTGGTTAACCCACAAATGGTTGGATTTTGCAAAGAACCTTGCAAACCCTTATGCTTTCAATTCAGTTGTCACTGTGTATGCCCTGAGCCACCAAC
>TRINITY_DN10161_c0_g1	GACGGTGTTTATGAGATTATTAAATTTATTGTTAGCTAGTTTATTGTAATTAAAATCTGTGATCTGTGAAGTGCCTCGGTTAGAGTGTTGAATTTGTTTTGTGTGTTATTCTAGTTTCGGAAAGCTTTCGTGATGAATTGCCTGGTGATCCTGCTTTGCTTCGTGGCGGCGGGTGTTGCCCAGCCGCTGGTGTGCATAGACGACGCACAGTGCGCGCACGGCACGTTCTGCTTCCAGCACCAGGAGTGCCGGCGCTGCCTGCAGTGCGCCGAGCTGAGCCGCGCGCCCCGGGCCGTGCCCGCCAACTGCACCATGTCCGTGGTGGACTGCGGACCCTGCTTGCCCGGGCTAGTCCCGGACCCGAGCGGCAACCTGGACGCCTCGTGCGTGGCGGCGGCG…
>TRINITY_DN10163_c0_g1	GGTTTGCTCATGCATTTACGTGACTAACAACAACAATGTGTAAAGTTTAATTTTTGCGGCTTTACTTAGTGTATAGTAAGTTCCAGTGAAATATAAGTTCCTCCCCTTTTGAGGCTTGTTGAATTGTTGTTACGACATAATGCACGGGATTTTTCTCTACTCTCTAATGTCTAAACATTCCTAGAAAAGAGCTCAATTTCTACTAACTTTGCTCCAAAAAGAGAGAGTTCCGACCGGCATGCACTACAAGTGCGATACAAAATAATCAGTGATTACAATCAGCTATACAAATCAAAATCAAACCCAATGAAGATTTATACCTTTTGATAGCTTAT
>TRINITY_DN10164_c0_g1	GAATATTAAAAAATGTGAGATACTGTAAATTTGAGCTTTGTCAAACATATGGTAAGTTAAAGGGGAAGACCAGTGCTTCTTAAGACAGTGAGGGGTCTTCCTCCTGTGGCCAGGCGCTCCTGCACGTGCCCACTTCCTGCTCGGTACTGGTACTGGGTACATGGGTAAGGGTGGTACAGTGAAACCCACTCTCTCCCCTTTTTATAATGTAGAAGAAAGTAATTGTCCTGTCTCATTTGGGAATTGAATGTGGC
>TRINITY_DN10167_c0_g1	CTCATGGGGAACTTCTTGTAGGCGATCAAGTGCTCTGATATGATCCAGTGTATCTATAGATGGCGAGAGACCACCATGTAGACAGAAGATCTGCCCATCCACCAAGGCAGTGAGAGGAAGATAGTCAAAAAGGTCTGTGAAGTATTTCCAAACATTTGCATTTCCGTATTTCCTTAAACACTCGTCGTAGAACCCATAAACCTGTGTGATCTGTCTGCTCTCGTGATTCCCTCGGAG
>TRINITY_DN10168_c0_g1	AGAACTTCTTTTGGGACAACCTCAATAATCTGTCATCTTCTACCTGTTCAGCTTCCACATAAATGAGGGGAAATCCCATTTGTTTGGTCCAGGTATTCATCACAGCTGCTATAGGTTTACCACTAGCATTTTCTAAACTTTCCCAGAGATCCTCTGTGGCAGCATTCTTTTGTTGGAACTTGGTTAAATACATGTTCATTCCTTTCTTAAAGTCCTTATCCCCAATGTAGTCATGCAGCATTCGGATGACAGATGCACCTTTGCTATATGATATAGCATCAA
>TRINITY_DN10168_c1_g1	GGGCACGGGTGTAATCAGCAGAAACAAACTGAGTCCAAATATCATACTCTGGGAAGCAGTGGTCTACACACAGATATTCAATCCAGGATGCAAAACCTTCATTTAACCAAAGATGAGTCCACCATTCCATAGTAACAAGATTTCCAAACCATTGATGGGCAAGTTCATGTCCCACAACCAGAGCAACCCACTGGCGGGATGAAGAACAGGAATTTTTTGGATCAATAAGCAATGCAGTCTCC
>TRINITY_DN1016_c0_g1	AAAGGGAAAGGGTGAATCAAAGTTGGGAATGGGAGAATCATTGATGGCAGCAGCAGTAGCAGCAAGCATGTCAAGCCCAGTAGCAATGGCTTTGGTTGATGAAAGAATGAGCACTGAAGGAACAGGGCTACCATTTGGACTCAGCAACAATCTTCTTGGTTGGATCCTTTTAGGTGTATTTGGTTTGATTTGGTCTCTCTACACTGTTTACACTTCTG
>TRINITY_DN10170_c0_g1	AATAGATTCCTCACCTTGTTGATGAATACTTCAACGATGTAGAACCAAAATCTGCTCCAAAGGGAATCAAAAGAGAGTGATGCGACTAATCCAATAAGTATTGTCACATAGGTTGCAGCAGAACTCCAGTAGAAAGATACCATGTCGATTTGACCATCATCGTCCTTCACTAGTTCATTATCTGATTCTGGAGAGGTAACATTGTTGCAGATTGTGTTGGTTGGTTGTCCACAGAGAAGAAGATTGCCTAAGTAGCTTAGTGTTTCAAACGTGTTAAACTGTTTTCCCTGTGGAATGGCTCCCGATAAGTTGTTGTATGAGACGTTGAAAACCGCTAAACTGCTTAGCTCGGTTAGCTGTGGTGGGATCCGACCATGTAATCTGTTGAAAGAAAGATCA…
>TRINITY_DN10172_c0_g1	GAGCTGTTGGTGTCTGGAGGATGGGCAGGGTCCCGCTGGCCTGGTGGTTGGCGCTGTGCTGCTGGGGGTGTGCAGCCCATAAGGACACACAGACCGAGGCTGGCAGCCCGTTTGTGGGGAACCCAGGGAATATCACAGGTGCCAGAGGACTCACGGGGACACTTCGGTGTGAGCTCCAGGTTCAGGGGGAACCCCCTGAGGTGGTGTGGCTTCGAGATGGACAGATCCTAGAACTGGCTGATAACACCCAGACCCAGGTGCCTCTGGGCGAAGACTGGCAAGATGAATGGAAAGTTGTCAGTCAGCTCAGAATCTCAGCCCTGCAACTTTCAGATGCAGGGGAGTACCAGTGTATGGTGCATCTAGAAGGACGGACCTTTGTGTCTCAGCCGGGCTTTG…
>TRINITY_DN10172_c0_g2	TTTTAGAGTTTAATAATCTGGAATCCTGGGAGCAGATGACGTGGAAGCTTAGGAATCTAGAACCTTGGACTAAACTTTAGATTATCACCACATCATAGCTTAGAAACTCCATCTGGAGACTCTTAAAGCTTTGGAATTTCAGAGTCTAGAATCATATTTCCTTGAGATACAGGATTTTTATATAAAAGAATCTATGGTCATAAGGCTTCAGAATCTGTAGTTGACCATCACTGGGGTCTTAGAAATTAAAAAAAATAAAAGTTTGAAACATTATGATCTGGAGTATTCCAACATGAGCCCTAAACTGTTAAACTGGAGAAGCAGTATGCCTTAGAACCTTCATGCCTAGAATCTTTAGAATTTAAAAATCTACAATCTTCCACTGACAGGACCCCTGGC…
>TRINITY_DN10174_c0_g1	GCGACTGGTACTCTCTCCCTTCGCTCACTGCTTGGGAAACTCTCTGTATTATTTTCAAGAGAGTTATCAAGATTCACAGGTCCCAATCGATCAGCAACTGGTACTCGTTCCTCTGAGGTAGGCGATTTTTCCATCTGGGAGTCAGATGTGGTTTTACGTGTAAGTGACGCTCTCACAATTTGGGCAGCAGATTCCTCAATTTGGCCTTTTGCTTCAGCTTGTCTTACTCTTTCTCGTCGAGCAGCACTCTCCGCGGGATCAGCGC
>TRINITY_DN10175_c0_g1	GGAAAATGGTTTGGTTAATGCTCATGGAAATGAATTAAATGGTTTTATATTTCCAAAGTAAAACTCGTGATCTTATTCCACTCAACCATATATTTTTCTTTAAAATCTGACTTAACCAAAGTTTACCATATTAAATAACGAAACATTTTGACCAGTCTTTTTATATAGGAAAATGAGAGTTTTGAGAGAATGGAGTGAGAGAGGGAGGGATTATTCGTTTACATATTATTCATACATACAAGAGATTTGCTGATACACCAGCTCATCAATGGTTGGAGTTTTTTTTGGATTAGTTGAAATTTGATGTCATTAATGTGCCGGTTACTCTATGCATTATGCAAAATGCAATTATTCCCATAACGTGACACGATCCACATGCTCTCCCACATTTCATTATTA…
>TRINITY_DN10176_c0_g1	GTTTTCACACCATGCTTGCGATAGAAAACAAAGTACAAAAGATCAAAGACAAAAACAATTATGCTTTTTGGCGTTTGCGATTACACCAATTGGCTGCCTTGACTGGTATGACAGTGGTCACACATGTCTGCATAATTGAATACTAACCGCAAACTCCAAAGAGTGTATACTAAAATACAAACGTTGAGACAAAAAAAAACAAGTGGCCCTACAAGTAACAATAGAGTCTAAGCGTTGCAAAACAACTAAGGAAGAACCTAAAAGAAAAACGTGGCCTTTCAATCTAATACCATCAGAGGAAGACGAGACTACAATCTTAACTGCCTTGTGCTGATTATACTAATAGAAGAAGAATTGAAAAAAAAAGAGTGGAG
>TRINITY_DN10177_c0_g1	GCCAAGTGCGATTCGGACTATACTTCTATTATCTATAAATTGTACTTAAATGTTAAATTAAATTGTTAGTCGTATTTGTATGAAAATATAGTTCAATTTCTTGTTGGGCTAAAAAAGTTAGAGTAATTTGATATATTTACTATGGCTGGCCTGTCCATGTATGAACTAGGTAAAGTATAAGAAAACAAAATTATCTGATCTGGTGGCAGCTGGCGTATGCATTTAGGTCATTCTTCTAGCAATCAGTTATACTATAATCAGATTTTGGTCTGTCTTGGTGACGGCCGCAGTGGACAAACGCGATTATGTTACAGGTACACATTCAAGTCCATGTTATAAACTAGGTAAAGTATAAGAAAAC
>TRINITY_DN10178_c0_g1	CTTTTCCTCTGTGAACTTCGACCACCAAAACTTAAACAGATTCTACGATTCTTCTCTTTTCTCTAGAAAATGCGGCGGTTAACCCTGATATAATGTCGTAAGGTCACCAACTACCAAAACCGAAGAAGAAATCACATTGGTTGGACCTTCGATAATGGCAGAAAAGGTGACAAATACGACATCGATAGATCTATGATTTTGATCTACAATGATTGGATCTATAGTGATTGGATTATATTTCTTGTTGTTATGTATATTTCAGATTTAGGGTTGTTAAAGAAGATTATGGGATTTTTATGATTTAGGTTTCTTCTTGTTTGTTCTCTCTCTTTTTGAAGGCATTTTTTCGTGTTTTTTATTTATTTCATTTTTAGATCTGAATTCTGTTTAACTCGG
>TRINITY_DN10179_c0_g1	GTCGTGTTCCTGATACTCTTCGCTTATTGCTTAATAACATCTCCACTGCTGTTGATTGCCATGGTGGCCAGCTTCTTCGGGTACCGCAAACTCACCTCAGGACCCAACACATGGAAGATCGGGGGGTACGAGCTGACAAAGACGCACCAGTACCTGGTGGCGGCCGCGGGCTCCATGGCCATCTGCTGGCTGGCAGGCGCCGGCGCCGTGCTGTTCTGGGTGCTAGGCGCAACAGTGACAGTGGTAGCCCTCCACGCCGGCTTCTACGACGCAGAGGCGCTCCCAGTGGCCGACGACCAGGAGCGGTTTGCCATGATCGAGCAGGTCTGACAGACGCCCCTGCCGCTGTACCTGCCGCCCCCGGCCCGCCTGTCGCCGCCCCCGGGCCG
>TRINITY_DN10181_c0_g1	GCGGCTGGAGCGGCAGCAGCGGCCGGGCACGGCGCGAGGCGACGCCAGCGGGCAGCGGCGGTAGCGGGGGCAGCGGCGGCAGCGGGGGGGGGAACACAGCGGCGGTCGCGGCAGCAACAGTAGCAGCAGCAAGACGGACTCGTGGACACGCGCCGCCGCCGCCGCCGCCGCCGGGCCGGGCCGGGTGTCGCGCGCCGAGGCTGGGGGGGAGTCGTCGCCGCCG
>TRINITY_DN10186_c0_g1	CGCCCTGCTGGTAGTATAGCGCGTCTTCATCCGTGAGCACGGGCAGCGAGGGCTGCGCGCCGTCGCCCTGCACCAGCATGCCCGTCGTACCGCCCGGGGACATCTCCACCTTCATAAGCACGGGCTCGGCGGGCGGCGGCGTGGGCGGCGGCGAGGGCGTGGGCGGCGGCGTGGGCTCGCCCTCCGCCCTGGCCAGGCGCCGCCCCGTCTCCGGGCAGATGGTCAG
>TRINITY_DN10189_c0_g1	CCACCATGTGCTGCACGATCTCCTCCGTGGACAGCACCTCGTAGGGGTACTCCTCCGGCTCCGTCTGTCGCTCCCTGGTGTTGTGAGTCTCAACGTCCATGGCAAAATCGACATCGTCCCCACTCGACTCGTTCCCCGAGTCCACATCGTCTTTGGTGTCATCTTCTGAGTCCATGGTCGAGACTAGGTCGGTATATGAATAATTGATAATAAAGGTACAGCCGGATAACTTCTAATGATGAAATAATTACACCTAAGATTTAGGAAAGGTCAACA
>TRINITY_DN10193_c0_g1	GCGGCGTCGCAGCTGCTGTTGTTCACGCACGGGCAGCGTTCCGAGCAGTTGGAACCGTAGGTGCCGTCGGCGCAGGTGGTCTCGCATTGGACGCCTCTCCAGTTTCCTTCACAGATGCAGTGTCCAGTGATATGATGACACGTGACTGCATGTTCGCTACAGTTGCAAGCGAAAGCACAGTTTTGCCCGTAGTAGCCTATTGGGCATTTCTG
>TRINITY_DN10194_c0_g1	ATGGCGTCGTCGAAATGTCATTGATCATTTGAATATTGTAATTTTTGTGTGTGTCTATATTTTTGTATAATTTTGTTTAGTTAAGTCTCCTGCACGGGCCCTAGTGAAACTACATATCTGTAAAATATCTTGGCAATAGACAAATAGTTCATCTTTAGTCAGAAGTGATCTCACATCAGTGGTATATCCACTGGTTTGTTTAGTAAAAAGTGTAATATTTTTGTGTGGCCAAATATTCCCAGTTTAGAAATAGCAACGTCCAGAAACACTAGGCCATATTTATTATGTAACATGTTAATACAACGCGTGTTTTTGGGCTTTATTTCTAAACGTATGCCATTAGTTTTTAAGAGGATAGTAGTGAATCTATTGCCATTGTATTTCCTTTCCTATGTCGCA…
>TRINITY_DN10196_c0_g1	GTTTGAAGGTTGATTCGAAACAGAGATGGACGGTGGAAGAGTTGCTTAAACACCCTTTTCTCGACGACGAAGAATCTCAATCTATCGATTACGTGCAGAACACGTCTTCTCCGAGCACTGTGTTGGACCAACGGTTTTGGAGTTCATGCGAAGCCTCGAAAGATCACTCCTTTTCAATGGATCATGAAGACCCTTTTGCTGGTTACTCGGATTCTTGGCCTTCGCCGGCTGATCGGATCGAGCGACTCGCCGGAGATGAACTTACTACCGCTCCCAGTTGGGATCCTGCAGACGACGGCGAGTGGATTCGAGTGAGGGGAAATATTTCTGGAGAAGTCAAGAAACGTGTCGGCTATGGCGGTGAAGACGTGATTTGCGTTGAGGTAACGTCATCGTCGC…
>TRINITY_DN10202_c0_g1	AGCAAAGGCTAGTGGTCCAGCCAGGCAGCCACTAAGCTAAGTTTTCAGCTGAATGGATTCCGACGACACTAACCGTCTATTGTATATCGTGTGCTATAAAAAGTACAACTACGTTTTGTTGATCATAAACAAGTGCACTTGAAAACTATAAACATAAAATGTAGGGGATCCCTTAAAAGTTAAAACTCTCCCCAAATTAAACAACCATCGTAAAAGCAAACAAAGTATATATTTTTAAAAGGGAA
>TRINITY_DN10204_c0_g1	AATCCTCCAATGCTTTTCGATGATGTTTTGGAATGGCTGCGTGCTAATCCCTCAAATAAGAGGATCCGATTGATTTGTAAGCTCCTTTTTCAGGCTGTAGTCTATGTCATCTGGAGGGAGAGGAACACAAGACTCCATAATTCTACCTCAAGATCTATTCCTACTCTATTAAAAGAAGTTCATCTACTGATCAGAGAAAAGCTGTTTGGTTTGGATCGGAATGCATCTCCTCCACAGCTGCGGAGTGCATCAGTATCACCATCAACTACCTACCTCCAACTCTGGTTTGGACGTTTTCAGGTGTAAAATGAAGTTTTTGCATGTACCTATGACCTATGATCGTTTCATCCACAACCTGCTTCCATAGGAGTTATTATTTATTAGAACTATGTTGTTTTT…
>TRINITY_DN10206_c0_g1	GGCGATGCTATGCCCTTGGGTAGTGCTGTGGATATCCTGGCCACAGATGATCCCAACTTTAGCCAGGAAGATCAGCAGGACACCCAGATTTATGAGAAGCATGACAACCTTCTACATGGGACCAAGAAGAAAAAGGAGAAGATGGTGAGCGCAGCTTTTATGAAGAAGTACATTCACGTGGCCAAAATTATCAAGCCCACCCTGACACAGGAGTCAGCAGCCTACATTGCAG
>TRINITY_DN10207_c0_g1	ATGGACGTGTTTTAGGGGAAGGAGTTGGATCAACATGGGAGAAAGCTAGAATGAATGCTGCTGAGAGAGCACTGGGTAATGTGGGACCATTGCTTCAACGACAAGTATCTTCAAGATCGTTCGGTGGGAAGTCAAACAAGCGTCTGAAGCCAAACTTTCAACGGTCCATGCAACGGATGGCATCTTCAGGAAGATCCTCTTAACAAAAATCATACATTCTCAGTAGAAGCTACAGCTTGAGGGGCAAAGAGAAGACCTAAGCATGCTTGTTTGGCTTCTTCTCAGGCTGTAAGTTTCTCCAGTAAATATCAGTAAAGTTGATTTAGTTGTTTCCACAAAGCTTTTTCTGCAGTTTTACAATTAACAGTCCCTGTGCTATTAACTGTTTAGGCTTCCTGG
>TRINITY_DN1020_c0_g1	GAAACAACAAGGCGGTTTCTCTGGAAGCTTCTCTAAACGATGCTTCTGGAGAAAACCGGTAAGTCAATCTCGCCGCGAAGTAACCGTCATTGACGTCGGAGATGGAGAGATCCAATGGTGGCGATCCGCCGCGTTTTTCCCGGACGAAGAGAGTTTAGGACAACCGTCCGATCTGTTTTCTCAAATCTCCACCGTCGCCGACGAAGCGACATTCTCAGTCTCTGAAGCTTCGGCGATCACCACCACTGTGAACATTGTCACCGGTGATGACTCGTTGAGTTCCGGTAGCGAGTTTTTCACGAACTCGTCG
>TRINITY_DN10212_c0_g1	GCATGAATCTTTAGTTGATTCAGTTTTGGCAACGATCGTTAGTGAAGACGAGACTAAGTTGAGCAAATGGGATCAGAAACCTTCAATGCAAAAGGCTGCGCGTCTTTGGTTTCATTGGTGACATAGATGCACAACGAAAGAAAGTTTCTCACCTTCAAGCTGGATAGAGCGGAGCAAGAAGTGGAACGTGTGAGGGAGCAAAACAGAGAGCTGAAAAAAAGAG
>TRINITY_DN10213_c0_g1	AGAGGAAGAACTTGAAAGTGAGGCCGGAAGAAATGTTACTGAGCTTGAAGCTTCCTCCATCAACCTTTCTGGTTATAACAAAGAAGCTGCTGCTTATCAACAATGGGAGGACAATTTGAAAACCTGGTACCACAGTTACCAACTATCAGATGAGAAGACTGATGACGAATCTATTGATACTTGGGAAGATTTCAGATTAGAAATGAGAAGATTAGTTGAGGAGGCTGAG
>TRINITY_DN10215_c0_g1	GTTTAACAAAAAAAAAATATTATGAATTACTTTATTTGATTGCATGTCAATGATCGGTGAAGGTGATGGCTGAACTACTCTCCCAGACAAAAGATCTTGAGTAGATAGATCAACTAACAAATTGAACAACTTTTTTTTTTTCAAATTGAACAACTTTGATGAGTACATAATCAATGTTTTAGACTGGATTTGTTTTAGGGTTTTATGTTAGATGATTATTGACATCGATGAGAAGAATCGATCAGAGAGAGAGAGAGCTTACAGAGAATTTTCCGGAGTTAACTTTTTGGATAACGTAACTTGGTTTTTCATTCCTGGAAAATTTATTGTGTAATCG
>TRINITY_DN10217_c0_g1	GGGAAAAGGAGTGGCTCCTAGAGTCCTGGGGGTCACCCCAGGGCTTTTGCTGACTCTGGGAAAGAGTCTGGAGACCACATTTGGTTCTCGAACCATCTACCTGCTTTTCCTCTCTCTCCCAAGGCCTGACAATGGTACCTATTAGGGATGAGATACAGACAAGGATAGCTATCTGGGACATTATTGGCAGTGGGCCCTGGAGGCCAGTCCCTAGC
>TRINITY_DN10219_c0_g1	CGGCGGGGATATCACCCAGTGCTTGAGGCAGGCGCAGACGACGACGAAGGTGACGACGCCGGTGAACAGCACGAGCAGCAGCGCGATCAGCGCCGCCAGCGCCGGGTCGAAGCTCGCGGGCCCTTTACTATCATCACTGTTGGCGATCAGCGTCTCGACCCCATACTCCTGGTAGAGGTCCCTGAGTGCGTCGTACTGCGCGTCGATGCGGCGCAGCACCGCCGGCGCGGGCAGCAGCTGCAGCGAACCCGGGTCTACGGCTTGGAGGTGGACCTCACACCAATCCTGATACAGCGTATCCGAATGCACATAGTGCTTGGCGTGCACCGGCACGAGCAAGGCGTTGGCG
>TRINITY_DN10220_c0_g1	GGGACGAGCTTGCGGAAGAGCGAAGAAGAGAGGCTCGGTTACTGATGTCAAGACCATAAAGCTTTGCTCTGAGAGTGAGTTGAAATTCCTTTACCAAAGTGATAGCCGGCCTACTAACATAGGCGAATGAAATCTGACATTTCTTTCTTTCCAAAGAGAATAAAACCACAGCATGAAAAATGAGCAGGCACACCAAATTTAACTCCTTGTTCGAAACTCTCCTTTTAAGCCAGATAATAATGTCAGTCAAAG
>TRINITY_DN10222_c0_g1	TCGTCAAACATGTGAGAACGATGAGAACTGATAATTTCACAGAGAGAAAGTCACATATTTATAATTGTAGAATCACAAAATGGAGAGGAGGGGATGTATTGAATGAGAGATCTTGCGAGGAGTGGGGGGGATGGTGTTAATGAGAGTGTCAATGACAATGCTTGAATGTAGACAGATTCTGCAATGGTGCCAAAAGCCGATGGCCGGTGATAAGAACTCCAATCGATATGACATAGACATCGGCTTTCTTTTGCTGTTGATCGG
>TRINITY_DN10223_c0_g1	GATTCGTTGATTTTCTTAACTATAGTATTATAGAATCTATTTGCGTACACCAAAATCAAAAGTCAACCTATTTTATTTTGAGCATTTGATGCTGGAGGAAACAAGACAAATTAACCAGAGATCAAGATCTACATTTGCACACGTTGTTAGATATTTCTTTAATTTTAATCTGCAATTCCCAAAGTCAAATGTCTAAACACACATATCCAAAAGAATATGTATTCATCCTTATACCAAGCCTTCTCCTACTGTGGAGCCCTGGCTTTCGTGTGTATCAATCTACTAGTGGAACAATAGTACTTGATTCACTTCAACAACTCACTTTAGATTATATATAATTGAACAAACGTTGTTACTACAAAACATTTCAGAGGTTTAAGTTATCACAGCAAATAAATC…
>TRINITY_DN10224_c0_g1	AGTGAATGACTAACCATTTGTAGGTTTTGGGGTGTCTCAGTAAAATAAATTGGTATGTCTGTACCCACTCCACTTTTCAATGGCAATATTGAATTTGTAAGTATACCCCCATGCATTTTGACTTTCATGTAATGCATATTATATTTTAATCCATTCCTGTAAACTCTCATTTTTAAAGCCATAATTGAACTAGTTTTAGTACTTACCTA
>TRINITY_DN10225_c0_g1	GCGGCGGCCTACAGCTGGATGAGGACTCGTACAGAGACGTGGCGTTGCTCGGCAACTGTGACGACGGCTGCACGACGCTGGCTACCAAGCTAGGTTGGGGAGACGCGCTGCGCGAGCTGGTAGTCAGAGAGCAGGCACGGCTGAAAGCAGCCGGAGGTAACACGGCCTTCGGACCCGCCCACAGCTCCACTGCGTCCAGCCATAGCCTGCACATGTCGGGGCCAAGTGTCCCGCTTATGAGTCATAATGCCCCACATCCGGGTCATAGTGCCCCAGTGGGGGCAACCCCGACAGTCGCCTCGCCCACTAGCACGCCGTCCGTAGCCAGCGATG
>TRINITY_DN10226_c0_g1	GAGCGAGTGCAGGTATTAGTTTATTTCTTTGCGGATTGAACGGGTCGAAATTTTAACTAAAAAAAAAGAATGGATCTGTGGGTTGGCGGGTCGTGAGTGCGAGGCGGGTTGACCTGCGAACCCAGGCCTACATGGAAATCCACTCTCGACTCGCCGACCAGATCCGGGATTCCGAGGCCTCTGTCACGACTGCCGGAATATCTATCCCGACAAAATCTACTTTGCTATCAGTGTTCATGTTTTTCCTCGTTAGATCTTTACGGACGTCTTGCGTACTCCGGTGAAGGCAGCTTCTCAATGACGTTTGTCTTCTATCTCTCCACCGGCAGCCTATCCTCCGTCTCGTCATTTTGCGGTTTGCTTGGTCGGATGTCGTCCACTAAATTCCTTCAAACGGTT…
>TRINITY_DN10227_c0_g1	GCCTGCCCTGACCCCACCTGCACCCCACAGCCTCCTCACTGCCCGCCAACAGGCCGCCTTCCGGGACTTCGACTTTGTGTCAGAGCGATTCCTGGAACCCTGAGGGCATCTCCTGGCACCTCTGTCCCCTTCCCCCACAGACTGTTAGAGCCTCTGCTCGTTCACCCGTGCGCCCTGCCTGGAGGTCCAGGCCTTGCTGGGTACTTCTGAGCCCTTGGGATTCAAAGTGGCAGCCATGGGGCCACTGTTGTGGGCTTTGCTCAGTGTCACTGGGCAAAGTGTGTCCCTTCCCCCTCCAGCTCGCCCT
>TRINITY_DN10228_c0_g1	GCAGTCGATCGGAATCGTGGGATCTTCCGGCCCACCTGCATCCCTCCGCCAGGGCTGCCGCGCTCCCTGCCACCTAAATCTGCATCTGCTCCAGGTATTTGTAGGTGGGGTTCTGATAGCCATGGTTCTGCATCTTGTTCAGGTGACGCTCTTCTGGGGTGAGCATTGGATCAACCTCCACGATCCCGTGGCTGATGGTGCCATACTGCCTCTTCCTCAGCATCACCAGGCTGATGACGATGACCGTGGCAATGGCCACTGCGATGACCAGCAGGCCAATGAGAGCACTGCTACTCAGACTGAAGTCCTCCCGCAGTGGGCCCACGGATTCCCGCTCTTCCTCGAGGCCTCCAACTCTCTCGGCATTGAAAATCATTTCCTTAACATCCAGAGTCTCGT…
>TRINITY_DN10231_c0_g1	TGACCGCATCGTCTTCTGGACGTGGATGTTCTCTACCTACTTCATGGAGAAACTGGCTCCCCGACAGGATGACATGCTCTTCTACGTGCGCAGGAAGCGAGCCAGATGAGCTGGAGCGTGAACGAGCTCGACGTCGAGAAGAACGCCGCAAGCGCTTTGGGATGCTGGACACCATTGATGGACCAGGAATGGAGGACACAGCCCTACGTATGGACATCGACCGGAGCCCAGGGCTGCTGGGAACCCCTGACCTCAAGACACAGAATGTCCACGTGGAAATTGAGCAGCGTTGGCATCAAGTGG
>TRINITY_DN10234_c0_g1	GGATGAAATCAGTGACCATGCAAAAGGTCTGACACTTAGTGATGATTTGGAAAGAACTGTAGAAGAGCGTGTTAACATCCTGTTTGATTTTGTTAAGAAAAAGAAAGAAGAGGGCATTATTGATTCATCTGATAAAGAAATTGTGGCTGAGGCAGAAAGACTGGATGTAAAAGCCATGGGTCCTCTTGTTTTGACAGAAGTTCTCTTTGATGAGAAGATAAGAGAGCAAATCAAGAAATACAGGCGCCATTTTCTAAGATTTTGTCATAACAACAAAAAGGCTCAGCGGTACCTTCTTCATGGTTTGGAATGTGTGGTAGCAATGCA
>TRINITY_DN10237_c0_g1	ACCTCATTATTCACTTGATTGAAGCTTTTTTGTCAAACGAAACTCTCCTCTTGGATTTTCAAATTATGAATAGAAATCAGAATTTTCTAGAGAAGACCGCAAACCGTATCAAGGACGAAATCGAAAGATGTATTAAAAAATATATGAATTTGGAACAAACCATTACGTATCTACATGAAAAATACCATATTCATCATGTTATCACTAGCGCAATTTGGGAACGTCTTCAAGAAGGTAATCCAGATTTCTTCGAAGAATACTACAAACGATGCGAGGTTGCTCGTCAAATAGCTGCATTCAACGACTTGCTTGCTCAACAAGTAGACCTAATGCACAAACTTAGAGAAATTGAGCTTAGTAACGTTGCACCAGTCACACAACTTCAGCAATCTATTTATC…
>TRINITY_DN10239_c0_g1	CACTCCTCGAACTGTGGCCAGTTCATGGCCATGCCTGGCCCGTGGGTGCTGCGCCACCAGCGCAGATCCTCTTCGTCACTGGCTGCCTCAATGCCCTGGTGCAAGTCACGGTGGAGTTCATGGAACTTCTCACTGCTGGAAAGGTCCAGGTGCTGGTGTAAGGTGAGCAGCATATCCTTGAAGAAAAGAAGCCGCTGGCGCTCGGCGGCTTGGCAGGTCTCAAAGGCCTGTTCCATGTCCTCCATGTAGCGTGGAGTGTAGCGATGCAGCTCTGCCAGCGTCTGCTCATACTGAGCTTTTGTCTTCTCGG
>TRINITY_DN10242_c0_g1	AAGGATCGAGACTATAAGACTACTAATTAGTCTAGCTTCTGCTCAGGGTTGGGAAATTCACCATCTTGATGTGAAAACAACATTCTTACATTGTGAACTAAATGAAGAAGTCTATGTGTCTCAACCGAAAGGGTTTGAAAAGAAGGGAGAAGAACACAAAGTTTTCAAACTATCCAAAGCTCTATATGGGTTGAGACAAGCGCCTCGTGCTTGGAACACAAAGCTGGATCAAATCCTAAAAGGCCTCGGTCTTTCAAGATGCTCAAAGGAGTGCTCTGTTTACCGTAAGCAAGAAGGTAAACTAGTACTCATTGTTGCGACG
>TRINITY_DN10243_c0_g1	ATGATCCGGCGAGGGTTCTTGTGTAAATCTTGTCCGTCTGGTTCTGTTCGGTAGACATTTTGTTCGGACAAGATCGGAGAACCACCTATGTGTATGATCTGAAGCGGACTTGGAGGCAGATTATCGCATGTTTTCCAGACGGAATACCAATCTGAGCAAACGAGTTTTGATTGGTGAGAATCAAGGGGGTTCAAGGTTTCGAAGATATTTCGCAAAACATCAGGGGAAAGTTTGGACCAATCAGTAGAACTAACCACTCCTTGTATCTTCTTTTTCATGATCAAATCCTTGGCCGTATTCATGTCTGCG
>TRINITY_DN10243_c0_g2	TAAACAAAAAGACGAATAAATAAAAAGGTCTGAAAGAAACAAAATTACTTCACCAAGACTGAAGAAAAAAAACTACTTAAACAAAAAGACTAATAATAAGCAACTCCAGGAACAAACCACTGAGTTCTGCTTATGTAATAACATGTTTTCTTAGGCCATTCGATTCTACTTGTAGCAAGATCGAAGACACCGCAGACCGAACCATGATGATGATCATCATCATCTGGCCCAACATCATCTTCAACGAAATTTATTGAACCACTCTTGATTCCATGACCAAAACGATCTTTAACCGGTGCTTTTAGCGTAACACCTTGACCAAAAATCAACATCTCATTGTCTCCAATAGAATATACTCTCTCCCACTTGCAACTCTCAAGATTCATCTTAAATACGTAA…
>TRINITY_DN10244_c0_g1	GCCGGGACGCGGAGCTGTGTGCATCTCCTACGCGGGCTCGCTCGCTCCCGGGAGCCGCGCAGCTTCCCCGGCGGTGGCAGGAGCGGCGAAGAGCGCCATCAGCGGGCCCTTACGGCCCCAGGCCTCGCGGCGCGCGGTCCGCTCGCCCTCTTCGTCCGCCCAACCTGCGGCCTGTGGAGGCGTGAGGCGACGACAGGCGAGCGCCTCGAGCAGCGTTAGCCGCTGCGGCCGCCGGTCCTCCCTCCACCTCCTCCTCGGCCCCCCCTCGCTTCCCTCCTCCCACTTCCCGAGCTCCGGCGTGTCCCGGCCACGCTCGACGCTGCTGCAGGAACAAAGGAAGACCCCGCGGCGGCGGCGGCGCCACCTCCGCCTGCTGCTCCGACCCGCTCCCGG
>TRINITY_DN10247_c0_g1	AACAAATGTCGCTATACTATACGTACATAGCCATTTCAAATCGTGTCTTATCAAGGAGTTGCCAAAGATTTGTGTTTTCTACCTGTCAAAAGCTTGTGGAGTACATGATAATTCCCCATTCATCTAACCGTAGTAATTTCAAGGAATTGTTGTAATTGTACGTGTATATCCGTCAGAACCTTATGTCCAAACTGCAAAGATGATTTTGAGAAGTTATTTGCTGACCTACCACATTTTCGAATACTTTGATCTTTAGCTTAACGTTATAAGGAATTAAGAA
>TRINITY_DN10247_c0_g2	GTGACAGATTACCAATGGTTTATCCTGGGACTCATATTCACTATGATCCATCACACTTACGGATCAAATATAAAGAGTTAAAGAAAGAAATATCATATTTCAACTCATGGTCATGTTTATATGTTTTCTTATTCGTATTTTGTTCGCTTTTCTTTAAAATCCTAATTATTTAATCGTTTGTTTCAATTCGGCTTTTACAATATCCATATGCACCATTTTTTTCGGTATGTTTGAGCCATTCGAATTAACTGACCAATTCTTAATTCGATATTTGATTTTTTCTTCTGTTTTATATCTCTATGGAATCCTTAATTCTTAATTCCTTA
>TRINITY_DN10248_c0_g1	ACCTCGCACAGCTCAGCTGACGGTAGGCTGGGGAACCTATCTGCCTGCTATAGACAAAGGTGGCAAGAAACCTGGCCACTGAGTGGAGGAACTCAGAACAGGCCTCTGGGAAGAGTCCCTTGGCCAAGCTGCAGAGAGCCCAGGGTCCTGACCTTAGCAGAGAGGTTATGGGCAGCTGTTTTGGAGCTCAGGGCGCAGCCAGCACACACAGGAGCCCACAGGACAGCCACGTCTTCACA
>TRINITY_DN10250_c0_g1	GTTTGCATCGAAGAAATTGATGTTGATGGGAAATTTATCCGCTTGAAGAACACTTCTGAACAGGATCAACCAATGGGAGGCTGGGAGATGATCAGAAAAATTGGAGACACATCAGTCAGTTATAAATATACCTCAAGATATGTGCTGAAGGCAGGCCAGACTGTTACAATTTGGGCTGCAAACGCTGGTGTCACAGCCAGCCCCCCAACTGACCTCATCTGGAAGAACCAGAACTCGTGGGGCACTGGCGAAGATGTGAAGGTTATATTGAAAAATTCTCAGGGAGAGGAGGTTGCTCAAAGAAGTACAGTCTTTAAAACAACCATACCTGAAG
>TRINITY_DN10251_c0_g1	TTTTACCGTCCAAAGGACTCCCTCTTCCTGTCTTTCCCCCTCCTCTTCCCCTTTGACACTACTTCCGGTGGTGACGTGTATTCGCTTCACCGGGACTAAGTTCCTCCTGCGCGGTCTATGGCGGACTATGTTAGGTCTTAATGGTGGGAGGACGCCCGAGTGCTCGGCCCGTTTCACCCCGAGGAGGAAGGACACTGGGTCATGACGCCATCAGAGGGCGCCAGAGCAGGGACCGGACGCGAGTTGGAGATGTTGGACTCGCTGTTGGCCTTGGGCGGCCTGGTGCTGCTTCGGGATTCCGTGGAGTGGGAGGGGCGCAGTCTCTTGAAGGCGCTTGTCAAGAAATCTGCACTGTGTGGGGAGCAAGTGCATATCCTGGGCTGTGAAGTGAGCGAGGAA…
>TRINITY_DN10252_c0_g1	GAAGAGTACAAGTCTGTTGCGGAACAAGTGGAAGGCCGAGATACGACACCTTCCATCATCGAGCTTCATGAAAAACTCATCAACAAAGAAGCCAAGCTACTCGCTCTGTCCACCACACACTCAACTCCTGTTCCTGTTACTGCGAATGTGGCCACATCACGCCCACGGGCTCAGTACAACAACAACAATCAACGATCCCAGCAGCCCTGGAACAACAACAACAACAAGCAGAATCATCAGCAGTTTCAGCACAAATATGACAACCGGTCAACTAAAGGATATCAGGGTAAGTGTCAGCTCTGCAGTGTGTTTGGACATAGTGCGAAGAGGTGTCCTCAGTTCTCGCAACAGCCTGCAAACGGTCTCCTCCCCTCGCCATTCCGC
>TRINITY_DN10257_c0_g1	GGGCGCCACTGTCTCTAGACGGATGGATTAGGGAGAAAGATAAGATTCAATGCGATTTTGTAGAAAATTGTAAAGCGACATGCTATTTATGGAAGCTCTAGGGAGCGCCACCGACAAAACGTAAAAAAAATTGCGCTTTTATTCGGACCGAGAAATGACTTAAGTAGGGGGCGCCACTGTCGGTATGAATAAATTAGCGAGAAAGCATATAAGATTCAGAGCGATATAGTTAGTAAAGCAGGGTGCGCCACTGTCTAAACGAATAAAATTGCGC
>TRINITY_DN10259_c0_g1	AGCCCTCTTCCCCGAACATCCCCAATAATTTCATGTTTCTCTTTAAGCTGACTGAGTCTTCCTTTGAGGTAAGACCCAACCATGGACGCATTCTCCTGAAGCTTGTCTTTCTCAATCACATCCAGAACAGCTAGACCAGCTGTAGCAGCCACAGCGTTCCCACCAAAGGTGTTGAAGTAGCATCTGCGTGTCAACACTCCTGCAATCTCCGGAGTTGTCACAACAGCTCCTAAAGGAAACCCATTCCCAATCCCCTTAGCCATAGTAACAATGTCAGGGA
>TRINITY_DN1025_c0_g1	ATTCATGAGAATGAAACTGCCGGGCTATCTGATGGGTTAGAGTGCCTTTGAGAAGAAATCAGTGGATACTGGATTTGCTCCTGTCAATGAAGTTTTAAAGGCTGTACCAATCCTCTAATATGAAATGTGGAAAAGAATGAAGAGCAGCAGTAAAAGAAATATCTAGTGAAAAAACAGGAAGCGTATTGAAGCTTGGACTAGAATTTCTTCTTGGTATTAAAGAGACAAGTTTATCACAGAATTTTTTTTCCTGCTGGCCTATTGCTATACCAATGATGTTGAGTGGCATTTTCTTTTTAGTTTTTCATTAAAATATATTCCATATCTACAACTATAATATCAAATAAAGTGATTATTTTTTACAACCCTCTTAACATTTTTTGGAGATGACATTTCTGA…
>TRINITY_DN10260_c0_g1	CCTTTTTTTTCTATTCAAACTCCCACTTCGTCTCTTCTACTAGACTTTTTTTAGGAGTTTACTTGTTATTAAAAACCGATAAATCAACAAACCATCCAACTTTCTTTCTTATGTGAGTATCGTCCCATTAGCACACCATTGGTGGCATGAACCATTTTTATTTCTTATATGATGACGACGATTCTGTTTCCAACGAATTCGATAGTAATCTTTTAAAAGAGAAATGGACTTCAACAGAAGCATAAGGCCTTTGGAGGAGGAAATGACTTCTGGTCAGGTGTTGATGTATTCTCCAGGAAAAATGGCTAATCAAGAACGTCCATAAATATATGAGTCAAAGAGAAGATGGAATTATACAAGATGAAAAGAAAGAAGAATCTCGAGTGAAGAGTTTTCATG…
>TRINITY_DN10261_c0_g1	GTTCACGCATCACCGTCTCCGATTGTCGTCCGCCGGAGAAGCTGTGTCCGACCACCGTCCGTCCGCCGCCAGGCAGCCGATGCCGTATCGTCTCCGCCGCCGTTAGTGGCTTTTCGATTTAGAGTCTGTTTGAGCAGCTGGAGTTCATAGCTACTACTTTTCCACATTGCTAAGAATTAGGGATCTAGAAGATTCAACTGTTTATTGGATTGTGTGATGCTAAGTGATGGTATATATATACTATGTGCGC
>TRINITY_DN10263_c0_g1	GTTGGGGCGAAAACCAAGAATTCGAAATCTACGATGTTAGCTCTAATTCATGGAGGACTCTCGATGTCACTTTGGACTGAAGGTTTGAGTTCTTTAGTAACGTGTCTTTGAAGGGAAAGACTTATTGGTTTGCATCAGATGAAAAAGAGAAACAGCTCGGCATATTCTTAGTCAGTTTTGACTATACAACTGAAACATTTGGACGTCTTAGTCTTCCCCATCAGCATCCTAGCTATCAAACAATGTCTCTTTCTGTTGTTGGAGAAGAAAAGCTTTCCGTGTTATTACAACACAAAATTTCATCTAAGACAGAGATTTGGGTGACAAATAAGATTGGTGAGACTAAAGTGGTGTCGTGGATCAAGGTCTTAGCAGTCGATTTAAAGCCTGAGCTTGATA…
>TRINITY_DN10265_c0_g1	ATCACGCTCATGTTCATTATCACATTGGTCTCTATTGGCATCATCCTGCCAATTAACTTCCAAGGTACTAACTTGAATGTAGATGCAAGCACTTTTAGTAGGACAACCTTGTCTAACTTAAATGGAACATCTTACTGGCTGTGGGTGCACACTCTAATCAGCATTTCATTTCTGCCGCTGTCTGTTCTCATCATGAGGAGGTG
>TRINITY_DN10267_c0_g1	GATTTGTGAAAAGTTAGCAAGTGCCGTTGCACGCTTCTGGTGGAGTTCGAATCCACCTAAATGGGGTATGCGTGGAAAAACCTTTGTAGTCCAAAAGATGAAGGCGGCATTGGATTCAGATTAATTCATGAATTTAATATATAGCTTTACTGGCAAACAAATTCTGGAGATTGATCAATTCCTAGATTCTCTTCTTTCAAGAGTTCTCCGTGGAAGGAAGAACACTATTGTCTCTAGGGATAAAACAGAAGATGCATTTGGGTGATCAAATACGAGTTTGGGAAGATCCTTCGATCCCTACGATACCTGCTAGGCCAGCTCGACCAGCGGCATGTGGTTCATCCAAGAATGACAGCGTGGAATGTCCACATGTTAGAAAACTTGGTGGCTCAAGAAGAT…
>TRINITY_DN10267_c0_g2	GGAGAAAAAAACTGGATGGATGACATAAAAGAATGGTCATCAAATAAAGTGGATTTTATCCAAAAAGTTATGGAAAACTGGGATATCTGAAACTTGGATCAAATGGATTATGTGATGTGTTTCTTCGGTTGAGAATCAAGTTCTTATGAACGGCCGACCTAGAGGAAATATTTTTCCAGATAGAGGTTTACGTCAAGGAGATACTTTTTCTCCTTTCATCTTTATCTTATGTATGGAAGCGCTCGTTACCCTTCTAAATCACGTAGAGAATCATGAAAAGATAACAGGGATGCGCGTAGCACGTGCTAGAACCTGGTGTCTCACTTGTTATTTGCTGATGATGGCCTTTTCTTCTGTAAGGCAGAATCCCGTGAATTTGATGAAGTAATGAAAGTAGTT…
>TRINITY_DN10268_c0_g1	AACCCATTTCATAATATTCTAATTACGAGCTTCATAAATGAAATTCCCAGTTTTTTTTCTTAATAGAAAAATGCATAAAACCCTAGGAATTAATTAATATCTTACACCAAAAAACAAAACTACATCAGAGAAACACATACGGAACCTCATCATCATTACTATCTTGTTCACTCCGTATCGTTATATCCTCCACGGCGGCTTCTCCTGCCGTCGCCGACGGTAATACAACGTGGTAGTTGTCTCCGACGAGGCACTTGCGTGTGAGCTTCTGACATGCTGTGCATAGCACACGCCTCACATGTCTCCAAGCTAAAAAATTAGCTCCATGAACCCACCGGTCGCATTTCCTACAGAGGAAAGCCGTGTCCGCCTCACAAAACACGGAGGCGTCACCACCAC…
>TRINITY_DN10269_c0_g1	GGACTCATCATCATCATCATCAACTACAGTTAAAAGTGCACCACTAAAACGTGATGTCACCGAAAAATACTCATCTTTCATATCATAATCAAAAGCCGTCGTTTGCTATTCGAGAACGTTAAAATGCATCACCCTGTTACCTTAACGCCGGGGCGTGTACGCACAATAAATTAAATAAACTACTTTTAGAAACGACGGCTATTGGGCTGAAGCTTTCATTACATTTACAATACTGTCTTAGCTTCTTGACAAATTTTACAAATCTCTTTCTTATTTAGTGGCTGTAACAATTCACAAGTAAACTATGTTACCGATGTAAGACTATATTCACAAAGCCCCAGCCCAATATATTTTTAATAATGTCAGCGAATGCAGTCCATATCCCCTTTACACATAGGT…
>TRINITY_DN1026_c0_g1	AATAGATACCAGTGATAAGTTCACCGTTCCTTGAGTAAATAAGCTTTTTAAACTACAGCCGTTAGGTTTAGGTTTATCCCTGAAGACATTAATAATTCCAAATATCTTTGATTCTATTACCGCGAAAGTTCGATTTGTCAGAAGTAATAACAGTTGTTGCTGTTTGAATTCCCTTTTAATTTTATATTTTTTAAATGGATTATTTTTTAAATAAATTTCAGTTGTAAAGTGCCTATGGTATTAATATAGACTTATATTATGTAAGAGTCAGTTGACAGTTAAAAACTTCCCAACTACCCACGATTGGCTAACAGTCAATGTTTAAACTTGACATTGTAAAATGTAACCAATTTGCTAATAAATTAAATTCATTTTTAATGAATGTGGAA
>TRINITY_DN10271_c0_g1	GAGCAGGATACGAGTGTGAGTGGCGAGTGTGAGAGACAGGGCGACCGCAGGGTGACGGGCTCGTCATGCACGGCTCTGAGGACCGCCGTGGCTGCGTTGTACGCGCTGGATGATTTCGTATTGGAGAAGATTGGTGCTGGATTCTTCTCCGAAGTTTTCAAGGTTACCCACAAGACGACCCACAAGGTGATGGTGCTGAAGATGAACCAGCAGCGCGCCAACCGGCCCAACATGCTGCGCGAGGTGCAGCTCATGAACAAGCTCAAGCATCCCAACATCCTCGGGTTCATGGGCGTCTGCGTGCACGAGGGGCAGCTGCACGCGCTCACCGAGTACATGGCGG
>TRINITY_DN10272_c0_g1	GCGGCGGCCGGCGAGCTGATGTCTAGACCCGCGTTCACTCAGCTCACCATAGAACTGCGTGACGCGGCCGCCATGCTGCGGACCTACCATGATGATATTGTCGTGCCGATTACTGCTGATACTAGCAAGCTGCATGAGACAGCAACAGCGCTCCGCGACGGCCTCCGCTTCAACCACTCGTCGCTGGCAGAAGCGGTCGCGCACCTGATGGCCGAGACCGAGCAGGCCGAGCTGTTCCTCAACACGCAGGGCCCGCAGCTCATACAGAATCTAACCCGTGACTTCGGCGACTCGATCGCGGCGCCCATGCGCGCGTACCTCGAGCGCGTGGTGCGCGCGGCCGGCAGCGACGTGGGCCGCTGCGGGCCGCTGGCGCAGGCCTACAACTCGACCCGCGAC…
>TRINITY_DN10272_c0_g2	GCACGTGCTCATGCCCATCAACGGCTACTGGATGTCGCTCGCGTGGTGCATTCTCCTCTTCGTGCCGATAATGTTGGTCTCACAGAAACTGGCTCGCCTCTACCGCAGTCTGGACCCGTACCCCGGACCGCTGGTCGAAGCCGCCTACAAGGCAGAGAAGCGGACGCGGCGCGAGCCCCGCGCGGCGCCGCCCGAGGCCGCCGCCGAGGCGCGCGTCGACGCACA
>TRINITY_DN10273_c0_g1	GTACGGTACCAAAGACAAGTAGTAGTGATTCTAACGTGTTTTGATTGAATCAACTCGCATGATATCACGAAAACCAGTATTTATAATTATATATACTTTTACAAACGAAGAACAAACACATTTAGAAAATAGATAAAAAAGTATAATTAATGAATATAAAATAAAAGCTGAAGAGCAAATGCAAATTCAATCTTTAATATTTAGGAAGAGAACATTCCTTGGGGAGCTTGTTATGGAACCTTGCATAATCTTGGCAATAATCATAAATCAAATGGTACTTACTTACCCATTTAAACCATCTCTTTTGCACTCTTGTTAAAGAACTGAATTCATTTTTGTTCCACCAATTTTCATTGTTCTCTTCGTTACACAATGTTGGGTTGCCTTTCCAAATACAAG…
>TRINITY_DN10276_c0_g1	GCCCGGGGTCCTGCGTGGCGTTTGCGGCGTTCCAGGACAGTTGCTTGCCTTTGGCGTGGTACACGTTCCCGATGTTGTAGAGGGCCCTCGCCTCCCCAACCTTGTCTCCCTGCTCTTGGGCGATGCTCAGATGCCGCTGGCAGCAGACGGCAGCCTCGTCGAAGCGCCCCAGGACCTTGAGTGTGTTTCCCAGGTTTCCACTGGCCTTGG
>TRINITY_DN10277_c0_g1	GGTGCGAAAGGGAGACTTCTTTAAAATAATTACATGCGGAGGTGAGAAACCGATAGTGTATAAACTAGACTCTATACAGTGGAAGGAGATCAATAGTACAACACTCGAGGGCTTTACAATCTTTACGAGTCTTTATTCGTCTGAGATGAGAGTCAATCTCCCATGGATGAGGAATAGTGTTTACTTCCCAAAGCTTCGTTTTAGTTGCAAGTGTTGTGTATCGTATTCGTTTGGATTATCCGCGTAAGCAGTGGCAAGAACAGGAGGATTTATGTCCTCTTGAGAATCTTTGGATTAGGCCGCCCAAGAGAGCATTGGACTACATGTGAAGCTTAAGCAATTGCAAAACTTGATGAGAACTCCTCTCCTTATGGTGGATAATTGATTAAGATCATCACA…
>TRINITY_DN10278_c0_g1	GCTCCTCGAACGGGATCTCGCGGTCCACGACCTGGCGGCGGTATTCAGCAAGTATCTCCATGGCCTCCTCCTTGGTCTTGGTGATGTTCTCCTCGCGCCAGGACGAGGGGCGGCGGCTGCCGGAGTGCTTCACCAGCAGGTGGCTGCACTGCACCGCGCGCGGAGCCTCCTCCCCGTCCTCGTCGTCCCGCGAGGCCGGCTCCTCTGGCTTGTCCCACTGAGACTTCTTGGTG
>TRINITY_DN10279_c0_g1	CGCTGCCCGCCCACGTCGAACAATTTAAAATTAAGGTTTTTGAAGGAGAAGTGCACTTCGACGATGCCCGTGGTCTTGACTCGGGTGCGCAGGATGTCCTGCTCCGTGGGCTGGTAGTCCTTCGCCCCTAACCGGTCCAGATCATCCAGGAAATATTTGGCGGAGTCATTGAGCTGGTACTCGTTGGAGCGGCCGAAGCACTCCTGC
>TRINITY_DN10279_c0_g2	TGAGAGCGCGCCCGGCTCGGGGCGTCGCCGGCTCGGCCAGGACACAGCTGCCGCCATGGGGTGCGCCCAGTCGGCGGAGGAGCGCGCGGCCGTCGCCCGCAGCAAGCTCATCGAGAGAAACCTCAAGGAGGATGGCATCCAGGCCTCCAAGGATATCAAGCTACTACTGTTAGGTGCCGGCGAGTCGGGCAAGAGTACGATAGTCAAACAAATGAAAATCATCCACGAGAGCGGGTTCACGAACGAGGACTTCAAGCAGTACCGGCCGGTGGTGTACAGCAACACGATCCAGTCGCTGGTGGCCATCCTGCGCGCCATGCCCAACCTCGGCATCACGTACGGCAACAAGGACCGCGAGCTTGCATTGCAGAGCGACGGCAAGATGGTATTCGATGTGAT…
>TRINITY_DN1027_c0_g1	AGATCATTTAATGCTGATGATTTAGTGGATAATACCCTCCGTAGTGAGTGGAAAGTGTAGAAGTAGACAAAGTTGGAGACGGACAGGGACTGCAGCACCGGGAGCAGTCCTCGGTAGAGGGACTCAATGCCTTCTTCATTAGCCAGCCGCAGCAGGATCTCCCATGATGATCCTTTTAACTTGTTGGAATCTTCCACTTGTAGTCTGGATCGAATTGTG
>TRINITY_DN10282_c0_g1	GGCTATCAGTTGTGTAAAATATAAAATAGTGTATAAAAATAAATTTACATCTGCATAATAGTAACGCAAAAAATATCGCAAGTATAGGCAAGATGTTCATTTGTATATTGCCATTAGCATGCATATCTTCGTATGATGAATCCAATTGATATTCATAATCATAAGATTGTCTAACTTTCCAAAGTGTCAGGAAATGTATTTTCCACTACTAATCCAAATTAATCAATAAATACATTCCAATTACTCCAACCATAGACTAAAGAGCCAGGT
>TRINITY_DN10286_c0_g1	GGATGAGACAGCTGCTTGATTCATTTACAAGAGTCTTAAAATTTGTTTATATGACTCATTTCACCACTAAATTTACTTTGGATTGAATGGATATGGAAACACAAAATCCATATCACTCAACTTGAATGGCTGACTTTGCTTCAGTTGTACAGAAACCACGTTACTTCCAAGTGTGTGGTGAACCATCCTCCTCATCCACCAGAGCTAGATGTGGGAC
>TRINITY_DN10288_c0_g1	CAAACACATAAGCCCTGCAACTTTCCATAATTTGCCAATGCTCGATCGACTCTACCTGCACCACAACCTCTTGGAGTCGCTCCCCTCGGGCTCGTTCCCCGGGCGACGGCTGCGGGCGCTGCGGCTCGACGGCAACGCACTCGTGTGTGACTGCGCGCTGCTCTGGCTGCTGCAGCTGGCCCAAACAGGCCTGCGGTTAGACGCCACGTGCCACGCGCCAGAGGCGGTCGCCGGCGCCGCGCTTGCGAGTATTGAGCTGAAGG
>TRINITY_DN10289_c0_g1	GAGAGAAGCAGAGTATGTACAAATACTTGTGCCACAATGACTCCTCCCCCTAGCTCCACGGCATGATACATACAACCAGTTTGTATACACTAGGCCTGCTGAGGCCATTTTAAACTATGAGGACTTCTAGTTTAGTAAACTAAAGCTGCAGGGTGCCGGGGGAGTGGGGCAGCTTCATTTGCGACTGCTCTTTATTCTCTCCAGTCTCTTTTTCAAGTCATCAATGTTAGTTGTGGAGGAGGAGGAGGTCATGGTTCCTGCAGAGTGGGTCTGGTTGGAATCCAGGTCTGAGTGCTGGTGCTGTTCCCGGG
>TRINITY_DN1028_c0_g1	GGCAACTCGTGTCCTTTCCCTTCAGCACGTGGTTGGCACAGAGGAATTCAGTCAGGTCTTCCTCCTGGTGGTTCCTGTACCAGTCCTCAATCACCTCTTCAAACTCTTCCACCAGCACGTCACACTGCTTCTTGAGGTCAGCCACCTCTGCAGAAGTCTCGTTCCACAGCTCATAGGGGATGTCCATCACCACCTTGACCCCTTTGTGTACCAGGTTGTGTAATGTCTCAAAGGTCTCTGACATGCCCTTGGCAAATCGATTGCTGCCGGTCCTCTCCTTGTGCAGGCTATAATCCAGGAGCCTCTTGCAAATGGTCTCAGTGACTTCGATTAACCGCAAGTCCG
>TRINITY_DN10291_c0_g1	GGGAAAGAAAGTGTTGTTTTACAAAGGGTAGCTAGTTTTTATAATCTCATTTAGTACTTTAACTAGGAAAATAAGAAAAGATAACCCCTTATTTTAGAAAAATACAAATAGAAACATTACTATGCTATATAAATTCCTCTATACCCACATAGTTAGCAATTTGCACCAAATGAAACGCCATATATGATCAGCCATTCCTTAAAAGAGATTTGTAAGAATTTTTAGAAAAAGATTGTTGCATCATATGATCAGCCATTCCTTAAATTCTGATAATAAGCAAAAAAAAACTCTTTAAGTTCTGTTTTCTGTAGGCTTTGATTCTTCTTTTGTTTGCCCAATTCACCAATCTTCTGTTTGCTTAAAAGCCCATGTCTTCATTTTCCTTTCGACCCAAATCCC…
>TRINITY_DN10292_c0_g1	GTGTCGCTGTCAACGGGAATATTGTTAATCGGGGATTGCAGTTCGCCTTGCATGATGTGGAAGTAATAGCAGCAACAATAGACCTAGAAGACATTCGCTCGTACCGCAACGCCATCAGATCGCGAACGCACCTGGCCGCGTCCAACCCGCCCTTCCCGAGGATCACCGTGGACTTCGCACTGTCTGATGATGAAGACTACAACATGCCCGTCTCAATGCCCATGGAGTGGAAGTATCTGAC
>TRINITY_DN10292_c1_g1	TACTGAACAGGTAGGCCCCGCCACTCTTGAATGTGGCACTCTTGACCAAGTCCACTGTGATGTAGGCCTTACGAAGTTCCATGTAGCTTCCTGAGCCGTTTGCTATGATTTCCACACCGTCCAGGCCTAAAGGTATGTGGCGACTCTGCGGATTCCACAACTCCTCACATATCTCGAAGCCTATGCACGTGTCTCTGGTGGCGA
>TRINITY_DN10297_c0_g1	TGGCACTGTAGCCTTGTTCTTGCCAGGTGGTACATGAACTGCATTTACCCAGTACGGGCTTCCCTTCTCCTTCTTCTGGATGATGTAGCCAGTGATTGGAGATCCTCCGTCAGACTTCGGCGTGGTCCATTGTAGGTCCACATGGTTCTTGCTCCAGTCTGTGGCCTCAGGCTTGCCTGGCGAAGACGGCTCGTCGAATTCG
>TRINITY_DN10299_c0_g1	GATGCTGGTTGTGCTGCTGATGCTGCTGCTGGTGCGGGGCCGACGACTGCGGCTGCTGCAGCGCGCCGCCCGCGCCGCCGCTCGGGTACCTCTGCCGGTTCCGGGAGTTGTTCCGGGGCTGCTGCTGCTTCTGCTGCGGGTTGGAGCCGCGCCGCCCGTCCCGCTGCGCGCCCACCTGGGTACCCTGGTCAGCAGTAGGGCTCTTCCTGTGTCCTCCGAGGGCCGGGGTGTTGGACCTCGACGAGTCCCGCTGAGCTCCTCCGCCAATCAGGTCAAGCATCGAACCTTGGTCTTTGACTTGGTTGT
>TRINITY_DN1029_c0_g1	TGGCTTCCAGGTTAGGCCTGTCAATTCCTGATCTCACACCAAAGCAAGTTGACATGTGGCAAACACGTCTTAGTACACATTTGGGCAAAGCTGTTGGGGTGACTATTGGCTGCATTCTAGGAATGTTTCCTTTAATTTTCTTTGGAGGAGGTGAAGAAGATGAAAAACTGGAAACGAAAAGTTAATCCTCTTAGAATACCTATAAAAAGATGTAAACTAATGTACCTCAGTAATTAAATATGCTGTCACAACATTTAGG
>TRINITY_DN10301_c0_g1	GGACGACTTCACCGCCTCCAACGGCTGGCTGGACCGCTTCCGCCGGCGCCACGGCGTGGTGTCCTGCAGCGGCGTGGCCCGCGCCCGCGCGCGAAACGCTGCCCCCCGCACCCCGGCGGCGCCTGCCAGTCCGGCCGCGGTGCCCTCGGAGGGCAGTGGCGGGAGCACTACTGGTTGGCGCGCTCGGGAGGAGCAGCCGCCGTCGGTGGCCGAGGGCTACGCCTCGCAGGACGTGTTCAGCGCCACCGAGACCAGCCTGTGGTACGACTTTCTGTCGGACCAGGCCTCAGGGCTCTGGGGAGGTGATGGACCGGCGCGCCAGGCCACCCAGCGCCTTAGCGTTTTGCTGTGCGCCAACGCCGATGGCAGCGAGAAGCTTCCCCCACTGGTCGCAGGCAA…
>TRINITY_DN10302_c0_g1	CACAAGAAACTCAACATGAGAAGATTCTGCGTGGTCTTGCAGTTGGCATAGCTTTAGTAATGTATGGGAGGATGGAAGAGGCTGATGCTCTCATTGAATCTCTCTGTCGTGACAAGGACCCAATTCTTCGAAGGTCTGGAATGTATACTGTAGCCATGGCTTATTGTGGCTCTGGTAACAACAAAGCAATTCGACGCCTGCTACATGTTGCTGTAAGTGATGTTAATGATGATGTCAGGAGGGCAGCAGTAGAATCACTTGGGTTCATTCTATTCA
>TRINITY_DN10309_c0_g1	GTGAGACTGCGTCACATTTCTCATTTGTTTCTCTCGAAAATTGGAATCAATGATGATGTAATTACGTATAATTCGACAAACGACTATGATTGACGATAACTAGATTAATCAGAGAGACTCTAATAACGTACTAGTTTTAATAACCAAAACAAAAACAAAAACAAAAACTAAAGAAGGCTAAAGTCAAACATTATTATTATTATTATTCCAATTCCAAAAGTGATTACTAGTCGGAAAATGGATTGCGCTTTACCAGTTTTTCTTCACAATTCCGTACGTAATAGTTAGTCTTTAAGAAATCTACAGCTTACAATAATATGCGTAGTTATATATTCCTAGTCTCCGGATAGTTAAACGATGCCGTGTAGATATCTTATTCTCAGTTATATTATCTTACGT…
>TRINITY_DN1030_c0_g1	TTTGGGTTTTGGATATTAACTTGAAGAACAAGAGAACATATAAGCGTTCAGTTCTGTTTCCTCACAACAAGAACAGGACACTTAGCGTTATGTACGCAGTAATTGCTTACGCTTCCCAAAAAAGCCCTTTGGATACCTCCGCGACCGTGGCTGCCTAACACAAGCAACTGGATGTTGTGTTTCTCGACTGCTTCACATATCACCACCTTCGGATCGCCTACCTCTGTCACTGTCTCTGGAACAATCCCATGTTTGGCACAAATTTCTTTAG
>TRINITY_DN10310_c0_g1	GGGGGCTGCAGGGGAGGAGGATGTACCTTGTGTCTCTTTCAAGTGCCTTAATCCGAGCCAGCAGGGCCTTCTGCTTGCCTGCTGCCATACTGTATGTAGGAAAGTGTTCTGTGGCTGCTTTGTGTCAAGAAAAGAGCAGTCACTCTCAGAATCTTGATTCCCCATCAGCCAAAGCAAAAGATGGCTGCTGCTTTGTAGGCATGTGCCTGCAAGTGGGACCTTGCTGGGCATTATATGCCCTGTGGGGGTTTCAGAGACCCTGAAAGAGGAGGGAGGACCCGCCTCCTTGTCTGCACAACTGCATGCACTTCTCTCCCCATCGCTCCACAACCTGAAACCGAGAAGGAGTTGCTGACCAGTGCCCACCCCGGCAGCCCGGGAGGAACACAGGCAGCTCCT…
>TRINITY_DN10311_c0_g1	GCCTCGGCCAGGCTGACTGGCGGCTGCCGTGGGGTGAACAGGGCTGATAGGTCCGCTTTGGTCTCCTGCTGCCTGGCCCAGCCGGCAAGGTCGGCGCCGGTGCGCGCCACGGACTCGGCGGTGCGCGTGAAGTCCACCGCGATCACCTCCTCCCAGCCAGGGAAGTATGTCTTGAACACCTGCGTCTCGGTGCCCTCCTGCAGGCGCGTGACGAGCGCGTGCGGCGGCCGCGGCACCATGTTGAACAACTCCTGGGCCAGCTTCACTGCGGCTGCTCGGACGAGGCGAGACGACTTCTTGCCGAACCATACAAACACATCATTCTTCGCATCAAGTATATAAACATTCCGTGACGCGAGTACATCCCTCG
>TRINITY_DN10313_c0_g1	GCCATGGCGGACGGCGGCGGCGGCGGGGGAACTGGCGCGGTGGGCGGCGGCGGAACTAGCCAGGCCTCTGCCGGGGCAGCGACTGGCGCTACTGGGGCCAGCGGGGGCGGTGGCCCCATCAACCCGGCCTCGCTGCCTCCCGGCGACCCGCAGCTCATCGCTCTCATCGTGGAGCAGCTCAAGAGCCGGGGCCTTTTTGACAGCTTCCGCCGGGACTGCCTGGCCGACGTGGACACTAAGCCA
>TRINITY_DN10315_c0_g1	GATTTAGGGTTTGTGGGTTTCACCACCAGCAGTCATGGAAGGTTCAAAACGGTCTCTCTCACCACGACTAGGACGTGAGCAAGATCATGCTGATAACCACACAACAACCATTCCTTTTGATCTCATCATTGAGATACTCTCTTTCCTTCCCGCAAAATCACTCATACGATTACAATCCGGGTCGAAGCTATGGTTCTCTACTATCCGCACTAAAAATTTCATCGACTTGTTCCTCGCTAGATCCAAGACTAGACCTCGTCTCCTTTTACCTTACATGCACGTAGAATCCAAAAAACGTTTCATATTATCCGCTCCTGAACACAACAAGGAGGAGGACAAGTCAGCATCCACCGTCACCCTCAGACACGACATGACAATCTTGGATCCCCTCTACTACGT…
>TRINITY_DN10319_c0_g1	GACCAGGGCCACTACCTTCTCCTTCACCCAGGCCAGAACCCCGTGCCACCAGGTCTGCAGCCGCTGCAGCATGGCCTGGAACCATCTCATGACCTTGTCACAAAAGCTCTCCCCAGGCTCCTCGGTTGCGGGATCCTCAACATCCGGGACAGGGGATCTGTTGCCTCGGCACCGTAATCCATCTCTTTCTTTTTCAAGTAGAGGAGTGAGCTCTGGGTGCTGCTCCTCATAATAAGCCGCCACTGTCTCCAGGTAGCCCTCTTTGAAGTCGTCCTCCAGCTCTGCCAGGCTCGACATCACCTGTCCACGTCCTGATTCTGCATTTTGCATTTTATCATAAAATCTTTCTATGGCCTGGTGCATTCGGGCCTTCAGCTTCTTCATGTCATCAGAGAGGAC…
>TRINITY_DN10319_c0_g2	GTCCATGCAGTGCAGGCCCTCTGGAAACAGTTCCAGAGTTTCTGCTGCTCTCTGTCAGAGCTCTTCATGTCCTCTTTCCAGTCCTACGGAGCCCCACGGGGGGACAAGGAGGAGCTGACACCCCAGAAGTGCTCTGAACCCCAATCCTCAAAATGAAGATACTGACACCACCTTTGCCCTCCCCGTCACCGCGCACCCACCCTGACCCCTCCCTCAGCTGTCCTGTGCCCCGCCCTCTCCCGCACACTCAGTCCCCCTGCCTGGCGTTCCTG
>TRINITY_DN10320_c0_g1	ATTTTAATTTGATGTTTATGTATCTGAAAGGATTAGTCAAAACATGTTGAAGATTTTCCTAAATTATTACATTCTTTATGATTTTTAGAGAAATGTTTGCTCATTATTAAACTATGCAAGTCTCTACTGTGAAACAGTCACAAAACACATTTAACTCACGCTACAGTGTCGTGTGTATTGAATTAAATTTTATTTCTGACCAATATTTTGTTTGTCAATTAATAATTATTATAAAACTAACATCTAGTTAAACCACTAACACATTAAAAAAGATAGAACGTTTACG
>TRINITY_DN10321_c0_g1	AAAAGAGAACCTGCATGAGCAATAAGCCGTGCTCCAACTAATTCTCCAACCATGACTGTAACGTTAGGTGCAATGGCCATCATTCGATTTTGCAGATATTCATAGAGCTGAGTCCTATATTCAGAAATTTCAATTACCTGCGTACACAGATGTAGAATGTTGCAAATATCTTCTTCAGAAACCTCTGTTCCCATAGATATCTCTGCAGCTGCTTTCACTTCTGCTTCTACTTCCTCAGACAGGAATTCAGAGAGAGAGGCAGATGCATAGTTCTTCCTGTCCCCAACTTTCTGTAAACACTTGCAGTATGTCAGATTATCTGAAATAATTTTCCCTAA
>TRINITY_DN10323_c0_g1	CGTTCATGAGGTGTGACACGAGGCTGTAGTCCATACGGAACGGATTCGCCAGGTTGAACTGCTGATACTTCGCATTCTCGATCTGCTTGTTAGCGCTCATGTTGCCCAGCAGCAGGTCCGTGAGCCAGGCGGCGCTGACGGCCGGCACGCCCCACTCGCGCGCGCGACGGTACTTGTTGCCTTCGGCTCGCTTGCAGATGAGGACTGTGTTGTCGCGAGTCATGTACGGGGTTAGCTTAGCCCCAACATGGTGAAGACAGAAGGTGAGTCGCTCGCGCTCGTCGCCCCGCCAGCCGGATATGGCGGCGCGGTGGTGGCGCGCCGGACGATCTCTGGCGGCA
>TRINITY_DN10324_c0_g1	TCAGCTTTTTCACTCTCATTTTTGGTGTATCTATATCAACTGTCATCAATACAAAAATCGAGTTTCTATTGACATTATTGTTTCTTGCTACCTATCTATTTTGTTTAGTCGTCTTTGTCATCTAATCTTCTTTTAGATCAGAGAGAAGGAAGTAACCAGAGGTTGAAGAGAGAAGAAGAAAGAGACAAGAACCAAGTCAAGAAAGCTAATGTGGCTGCAAACTGGTATCTGTTGCAGATTGTTGGAGGGCAAACTGATTCGTCTGATCGCAAAAGATCCACAACACTGGCTGCTGATGAAGCTGAAGCCAACGCTAGAACAGACACCACCCAATCACCAATTGAGATGGCGAGAAGGATTCGTGGCTTTTGAAATGGTTGGTTGAGAAGAACGCAATAA…
>TRINITY_DN10326_c0_g1	GCGCGCTGCACTTCAACACCGTCAGCCTCGGCGTCTGCCTCATCGGGGACTGGAGCGATTCCCTACCACCGCGCAACCAACTAAAAGCCGTACAAGCCCTCATAGCCGAAGGCGTGGCGCGGGGAGCCATCACACCCAACTACCGCCTCGTGGGACACCGCCAGGTCCGCGCCAACACCTCCTGTCCCGGAGACGCTCTCTTCAACCACATCCAGACCTGGAAACAGTACTCCGCGTTTCCAGCTTCTTGGAAGGATTTAGTCGACGTGCCTGAACTGCCCAAGAGTGATAGGGATGTGGT
>TRINITY_DN10326_c0_g2	ATAGTCGCCGTAGTCGCCATTTGTAGTACCGTCTTATGTTCTACATAATCTATTGTAATTTCTGTGTTTGTGTGCAATAAAGAATTATCTATCTATCTAAGTTGTATAAATTTAACTATGATTCTGATACGACCTCCAACTCCTACTCCCACTTATTAAAACATACTGCTATAACCAAATACCATCACAATTCCAATAAGCTTCTCCG
>TRINITY_DN10327_c0_g1	CAGAAGTCGAATGGCAGTTTTATATCAAGTCAATTGGAAACTTACAACACCTAATGTGCGCGCCGTCCGAGCGAAGCTCCGTACACTGACCATAGAGCAGCCATAATACATCGCCGCTACTACGTTGGTAACTGCAAGTCACAGCACTCCGAGTCAGAGCATCATTAGTCATAACGTTGACTCCGATAACTTCGTTCGGACGATGCAGTATCGGACCATCTGAATGAAGTATTGTCTCGGACAACAGCGAGGCCTCCCTGG
>TRINITY_DN10328_c0_g1	CTGGCTGCGACATCTGTCACCCCATTGATCGCCAGGGTTGATTCGGCTGATCTGGCTGGCTAGGCGGGTGTCCCCTTCCTCCCTCACCGCTCCATGTGCGTCCCTCCCGAAGCTGCGCGCTCGGTCGAAGAGGACGACCTTCCCCGAATAGAGGAGGACCGGTCTTCGGTCAAGGGTATACGAGTAGCTGCGCTCCCCTGCTAGAACCTCCAAACAAGCTCTCAAGGTCCATTGTAGG
>TRINITY_DN10331_c0_g1	GGCGAAAACAACTTATTAACTTTCAAACCTGAGCGCAGAACCACGACTGAACCAACTGAAGAGCTTATAATTATAACTGCAAGTGAAATGAGAAGTGTGTCAGCCGTGACCGCTAGCTCAGCACAATGGAACTGCGCTCTCATACAACAATAAAAACATTTCACCATTAGAATACACGATTGGTAACAAACTTATTTACAAAACAAAAAAGGGGAATACACAACTAATTTT
>TRINITY_DN10332_c0_g1	TAACTATTTGATGGCAATCAGAGCAATATGATGTATTCCATGTTTAAATTTATGTAGGTCTAGGTACCTAAGTATACCGAGGAGTCACGAAACTGATACAGTATACCTAAACAATAACTTCTTCATTCATAACAGTTAAATCCTTTTAATTTTAATTATGAATAACATTTATCAAGGTATTTACGTCTAACTAAACGGTCTTTGACTTATTAAAA
>TRINITY_DN10333_c0_g1	GGTCAAAAGAGAAACTGGACTGTGAACTACAGAAAGACTACACATTCACCATCCAGGCCTACGACTGCGGGAAGGGCCCCGATGGCACCGGTGTGAAAAAGTCTCACAAAGCGACCGTGCACATCCAGGTGAACGACGTGAACGAGTACGCCCCCGTGTTCAAGGAGAAGTCGTACAAGGCGGCCGTGGTGGAGGGCAAGCAGCACAGCAGCAT
>TRINITY_DN10333_c0_g2	GCACAGCAGCATCCTCAGGGTGGAGGCTGTGGACGCAGACTGCTCCCCGCAGTTCAGCCAGATCTGCAGCTACGAGATTCTCACCCCAGACGTGCCGTTCACTGTGGACAAAGACGGTTATATTAAGAACACAGAGAAGCTAAACTATGGCAAAGAGCATCAGTATAAGCTCACAGTCACAGCCTACGACTGTGGGAAGAAAAG
>TRINITY_DN10335_c0_g1	AGTGCAAAAATTTGATTTATTTGCCTCAATAATAGAATACACAATTCTTAGCTCTGCAAATATGGGGAGAGGAAAAAAAAAGGGTGGAAAGAAGAGTGAAGGAGACGATGTGGAGGCGGCAACGCAGGGAGTGAGCTCCCTCGAGCTCAGTGAGGCAGGGCCCTCGCAAGCTCCCTCACAGTCGGTCGCGGCGCCCCCGGCCCCGGCACCTGCCCCGGCCCCCGCTGCGGCGCCTGCACCGGTCCCCGCCTCCGCCCCCACTCCTGCTGTTGAAAAAGCAGCAGCAGATGAGATGGCGGGAGTCGATGACACGGAGGGTGGACTCGGTTTGGGCGGGCCGAAGAGGAAGAGACCGCCACGCAAGAAGAA
>TRINITY_DN10336_c0_g1	GCCGAGCGTCGCTTCTCGGACGTTCAGGCGTTCCTGCGTTCTCTCTTCAGCTTGGCCGACGAGATTGCGCACTCCGACTTGGTTTATACCTTCTTCCACCCGCTGCTGAGGGACCAGCAGGACTTGGAGCCGCAGAGGACTAAGCACAAAGGCGAAGCAGTTGAGAGCCTCGACAACAGCGGCTCGGGCTCGCTCAAGATGTCGGTCCAATACGCCGGTGGCGCCCTCTCGGTGCTCATTCTGCACGCGCAGTCGCTGGCCCTCACGCCGCAGGGCCTG
>TRINITY_DN10336_c0_g2	TTGCGCTGCGGTGGCCTACATATCTCTTTAGCTGACCGTACATACTGGAGCGGGTACTACCTGGGTATGTACTGCAATGGGTACCAGGCGACCGTCTCCTCCCGCAGTGGAAGAGACGCGAGGGGGATCACGGCGCCGCCTAAGAACTGGTTCTCTTGCAGCGAGTCGTAGTGCCAGACCGTCGCTTGCAGGCTGCGGGTTTTGACTACGTCTAGGGGTAGACGGTATTCCAGCATTTCCATAAATGACGGATGAGAATTTCGCTTCAGCACTCTCGTTTTCCTCTTCGTTTCTTTGGTAGGGTCTGGCACTAGATACACCTTG
>TRINITY_DN1033_c0_g1	GCAGGTCTCAGCATGGGTTCCCTCACGACATTTCAGTGTGCGCCAGGACAGTCTTCTTCAGCTGGGCAGGCGGGATCCCTGGCCTTAGTCATCGATATACTCGAACGGCTCTGGGGGCTCTGGCTCTTGCTCTTCCTCTTCAATCTTTGGGCCGTGTGCTGCCACGGGTTCCACGAGTTCTTCAACGTCTTCGCTGGTGTCTTTCAGAATTATGATGCCCCCGATGGAGAGTGGTTTAAAAGGCTGGTATCTGCAGGTCTCTGTCATACTTAA
>TRINITY_DN10340_c0_g1	TCCAAACAACCCGATTGTTCCTATTGGACGTGGGAACACACTTCTTCAAGTGTTGGGAGCTTCTCAGACCTCAAGATATGTTGAATCAAGGCGCTGTAGGCAGGGCTAAGGGCGAGTAATAGGCAAAACACCTTGTCTTGCTCCCTTCTTTCAATCAACACCTCCGGATCAACAGATTGGGGTCTAAGCATCTCTAGCTCAGACCAAAGGGCTCTGAACTTGCCTAGATGCACAGTGAACTCCTCATCTTCTTGGGATAGGATGTTG
>TRINITY_DN10342_c0_g1	ACCCCAGCCGTCGCATCTCCTTCCAGGACTTTTTTGCGCACCCCTGGGTGGACCTGGAGCACATGCCCAGTGGGGAGAGTCTGGGGCGAGCAACCGCCCTGGTGGTGCAGGCTGTGAAGAAAGACCAGGAGGGGGATTCAGCAGCCGCCTTATCACTCTACTGCAAGGCTCTGGACTTCTTTGTACCTGCCCTGCACTATGAAGTGGATGCCCA
>TRINITY_DN10343_c0_g1	ATTTTTATTTGTAGTAGCCATCAATAGATTTTGTGTAAAAAAAGTGTGCTTCGCCTCAATATTGAATGGATAAATAGCATTTACTGTAGTGATTACGAAATGTATTTTTTAATGAAAAGCATGACTGTATATAAAATTATACATTTCGATATCTTACGAGGGACTGGTTTCTAACCATTATGAATAAATTATTCGGTTTTGG
>TRINITY_DN10349_c0_g1	GACCAACAGGCCCATGATGGATGTGGCCTTTGTACAGTTCTTGGCATCAGTTTCTGGGAAAGTCTCTTGTTTGGACACCTGTGGTGACTTGCTGGTGACTCTACAGTCCCTGAGCCGCCAGGGTGAGAAGCGGAGCCTCCAGCTCTCCGGCAAGGTCAACGCCATGACTTTCACCTTTGACAACGTGCTCCCTGGAAAATACAAAATAAGCATCATGCATGAGGACTGGTGCTGGAAGAACAAGAGTCTGGAAGTGGAAGTGCTGGAGGACGACGTGTCTGCGGTGGAGTTCAGGCAGACCGGTTACATGCTGCGCTGCGCACTCTCACACGCCATCACTCTGGAATTTCATCAGGAC
>TRINITY_DN1034_c0_g1	TCCAGGAAGCATTTCTGTGATTGGTTTGGCTTCTGCATGACCAGTAATTGCAAAGGTATTAGCAGAAAGGGAAGCTTGGACTTTGGGATTGTTGAAATGAATAACTGTCCCATCATCTTTAATCATGTTCACCTCTTCAATACCAGCTATATTATTCACAGCCAGTTTTTTTAGAGAACTCTGAAGCTTTTTGTCATCAGCTGTGGCTGTTCTATGTACCACCTTCTTCTTTCTGCGAGCTGTACCCTGGGCCTGAAGTTTGGCTAACTTTTCTTGATTCATGCTGTTGGTAAATCTGAAGCTTTTTGTCATCAGCT
>TRINITY_DN10350_c0_g1	GGAGCAATCCTTTATTTTTACACACTTTGACAAGGAGGTTTGTCGTAAACAACCTTTCCAGTGGAGAACAGAGAACAGGAAAATCAGCCTCCAGACATCAGCAGCTGCTCTGTTCAGGGCCGAGGCTCCCCCTTGCCAATGTGGTGAGGTGGAGGGGTGTACTTTCCTTCCTTTATCAGCTTATCCCGCTGCTTCCTGATGGTACCTGCACGTCTCATCGTTTTCTGCCGAAGCAAACACTCTACGAAATCATCATATTCTATCTTGCACTCTTTCTCTGCCCGAGTATAACCGATTCCATGTGCACATTCTATCCATTCTTTTTCAAAAGCATGGCATCGACCAGCCATCTTGTAGGGCTGTTCACCACTCTGGATTGTCAACCATCGATCTATGTTA…
>TRINITY_DN10351_c0_g1	GCGCTGGATAGGAATAACCAGCTCGTAATTAAGAACCTGAAGAACGAGGTGTCCAAGAAGATCTCCGTGCCCAACTGTTCGGACATCATGTACGCGGGCACGGGCATGCTTCTACTAAGAGAACCAGAGTGCGTGCAGTTGATGGATGTGCAGCAGAAGAGGACTATTGCTAGCGTGAAAGTAACCAAATGCCGCTACGCCATCTGGAACTCTGACATGTCGATGGTGGCGCTACTTGGCAAGCACACGGTGACCCTCTGCACAAAGAAGCTGGA
>TRINITY_DN10354_c0_g1	GTTGAATTTTCTTTTGTTGACTGGACCATTTGGTCATTGTAATATGGTTTGGACATAGCAAGACCTGCATAGCTCACAATTTCGTTAATTTCGCGTTGGCGTTTGTTTTTTCGAATTAAAGGCTCGATTTCCCATGGAGAGACCTTATTAGGTCTTGAAATTGTTGCAGCTTCATCCCACTGAACTTGTAGGTTTCGCCATTCTGAATCCTTCCAATAAATGGAGAAATCTTCCACTTTTACTATTGTCCCAGAATATATTATTTCATTAAAATCACGTCCTTCAAACTTCATAGTAAACCTTGAACCTGTATTGAACTTCATGTTCACTGCATCTATAACTTTTTTGCAGTTGACAATGAATTTGCTCGACTTTGGCCTACAAAACACGTCGAACATA…
>TRINITY_DN10356_c0_g1	GGAAAACACACACACAAAGAAGATACCTCACGCTTAGTATGTTCTGCTTTCTGAACAGCCACCACTGGGAACCCAGTGGCCTCTGTGGGACTGAACTCCTAAACGCAGGGTGCGGGAGCTGGGCAGGAGAGGTGACCTCCAACTGTGTTCCTAAAGTTCGTCTTTCGCTTGGCTCAGGACAAAGCGGTGTAACGAGTCAAGGTCTCTGCCTCCACTGTGCTCACTGACTTTCTTCCCTCCTCGGAAAAGCAATAACGTGGGGTAGCCTCGTACCGAATACTTGCTGCAGATATTCCGTTCA
>TRINITY_DN10356_c0_g2	GGGAAAGCCTGTCTGGTCTTGTCACCCCAGGTGACAAATACAACTGGAATCTTTCAATGAGTTAATGAGATACTGAGAATGAGCCTCGTGGAATTTTCCATGCCTACCCTTTCTAAGGAAGACATCCAACAGTTCATGTGGGCTCTGGCTTCGTGTTAACATGAGGAACTAAAGACATGTTTCACCCCGTGAGAAACAGAAGGATCCCCTGAACAGTAACTGATTTGACAAGTATCGACACATAAAGTTATGGCATCAGCATTCTCTTACTCAGGCACGGTCAGAAGTAACGCTGCTTTCATCACGGCTAACCTCTCACACTGAGAGAAGTATTCACAGCAACAGAAGCTCCAGCAGCGGCCGTGAAGGTATCTTCCAGAGGTGTGGGTTTTTGCATTT…
>TRINITY_DN10357_c0_g1	TGAATCATGAAATCGTGATATCCACTTACAAAAGCATTCTTGTGTGTATAGGGGTTTTAGGTATAATAAGGGTGACAAATTCAAACAATGTTGTACCTAACTCATCATAAAGAAGTGGTGGGAGACCACAACTTAAAACAAAACTATCAACCTAATTATCACTATCTTATTTGTATGATGGAGACACATTATTTCATATATCATGCAAGCACGATGTTATTTGCCTCTCCATGTGTTTTTGTGACCGCGTAAATCTCG
>TRINITY_DN10358_c0_g1	CGGTGTTGAAGGCGAGAGCTTGCTTGGCCCGTGTCGCTTCTGTCCCAAGAACCGGACGGAGAGTGAGGGCACGAGGGTCGCTGTCGGGGGCTGTCGTCTTCCACGTACACGTCGTCGTGAGGAGCGCAGTCCGGACTCTTCCCGCAACCCCTCCGGCTCCCTTTCCGCACGCCTCGAGGCGGCGGCGGCCACCGAGACAGCAGCGCACCTTCCCCCATCCCTTCCCCTTATCCCCCAGCCCAAAAGGGCCCGGTCTG
>TRINITY_DN10358_c0_g2	GGCGAGAGTCGGCTTAGCCTGTGTCGCGTCTGTCTCAGGAACCGGACGGAGAGTGAGGGCACCAGGGCTCACTCTCTAGGGGGGCTGCCATTTTCCGCGTTCACGCCGTCGTGAGGAGCGCAGCCCGGACTCTCCACGACCCCTCCGACTCCCTACTCGCGGGCCTCGAGGCCGCGGCGGCCACCGAGACAGCGCCGCACCTCCCCCACCCCTTCCCCTCGTCCCCCGCCCGCCAGGGCCCGGCCGGTGCCCCACCCCCGCCTGCCT
>TRINITY_DN1035_c0_g1	TTGTTTTCCAGTAAATAAACATATATATTTTCTCTACATTAATGAAAGAAAATAACAGAAAGGTATACATAACGGGTTGCATAAAACCAAAAACAAAGTTATATGTAATGGATCACTGTTTGACGCTGACGATGAGTTCGTCCGCGTCTATGATCATTGACGCCGAACAACCAATGCGATTTGTGGGAAAGCAATGGTCAATCCAATCACGACACCAGGTGCGAAACCTATGGCTGCTGCAATCCAGCTCAAGACTTGTTCCTCTTCTTCCTCCTCTAGCGG
>TRINITY_DN10360_c0_g1	GTTTATTGATCTCCAGTAGCACAGCTCTGCTATGCTCCAGGGTGTGTGGCACGTGTACAAAGTACAAGGATCCAGGGGTCCACAGGCACGGCGGATCAGCTGACCAAAGGAATGAGTGATAACACTCACAAAAGGGCGGCCGGTAGCTCACAAAGGTCACTTAGGCGCCTGGGCTGAGCCACCAAGCAGTTCCTGGTGCTGCTGGGAGCAGGGGTGTGACCATCTAGCCAGCTCCTCAGTCATACTGGAGGAGAGAGAAGAATGGTATAGGTCCTAGCCTCTCCCTGCCCTTCAGCGAGGTCAGCTCCACCAGGCTCACACACTCCACCACTTCAGCCCGGAGCTGGTGCAGCAGGTCACAGGCCGCAAACATGGTTCCTCCTGTGGCCAGGAGGTCAT…
>TRINITY_DN10362_c0_g1	GCGGGCAGCGCCTGGAGAGGAACCAATGCGCGTATTGCAAGGAAATGGGCCACTGGAAGAGCGACTGTCCGAAAAAAAAACAAAAGGTAAAGGTGCTTTCTCTTAGAGAAGATGAAGACTAGGGGGAACGGGGCTCGGCCCCCCTCCCCGAGCCTAGGGTAACTTTAAAAGTGGAGGGGACCCCTGTGGACTTTCTAGTTGACACGGGAGCCGAATTTTCAGTACTCAAAACACCTCTAGGAAAAGTAAAGAAAAATAAAAAAACCTTGGTGATCGGGGC
>TRINITY_DN10362_c0_g2	GGGGCCACGGGACAAAAATCGTATCCATGGACCACATCCCGAGTAGTAGACATAGGGCGAAATCGAGTAACTCATTCGTTTCTAGTCATTCCAGAGTGTCCTATGCCTTTATTGGAGAGAGACTTACTAACCAAGTTAAAAGCACAAATAACTTTCACCTCTCATCGACCGGAGGTTTTCTGGGGAATAAAAGCGCCCCAGACTCTAGAGCTGTCTTTACAACTAGGGGAGGAATATCGACTTTACCAAAATAAAGTAAAGCCCCCTGAGGGATTACAGGACTGGTTGAATCGATACCCCCAGGCGTGGGCAGAGACGGGAGGAGTGGAGATGGCAAAACTGGTCCCCCCCGTGGTGATTGAACTTAAGTCCGGGGCCACCCCTATAGGGGTCCGACAA…
>TRINITY_DN10363_c0_g1	GCAAAACCTTAAGTCTAACCTATGAAACAAAAAGGAAAGAGAAACAGAAGCGATATGGGACAAGTACCACAGGCTCTTGTGGAAGAGATCTTAGAGAGACTTGACGTAAAATCGCTGGTAAGATTTACATCTGTTTCCAAGCAGTGGAGCTCGATGATCAAATCGAGATCCTTTGCATTGAGACATCTGATCAGAGCGCAGTCACGAGATCCCCATATACTCGTAGGGGGTGATCAACTTCGCTGTGAATCAAATCCTTACCCTTGGCTAAGGACTTTAGAATTACTTGATCCATTTATTATGGTCAATTATATCCCCAAACCAAATCGAACAAGTCTTCAATTCACTCAAAGCTGTGATGGTCTTGTTTGCATCTACGATTTTGAACAAGTGGTGTAT…
>TRINITY_DN10364_c0_g1	GAGTGTCGCTGGACCACTTTGTTTCAGCCACGGGTCCTTCGTCATTCATCACCAGGAACTTCACCCTGTAGGGGCCGGGTCCTGGTAGGGGATGGTTGCAGCCAATTTTTGTTGGTTGGCAGTGGGTATCATTGCCGACGCGGAGGACATGGAGCTGGCCTCTGGTCTGGTACAGCACCCGGTTGGCCCTCAGTGTGAGATAGTAGCCCCTCTGGGAGAAGTTGGCAGGAGCAGGGATGTCCTGGTTTGTCCGTGGGGCCGTGAAGCTCTGGGTGGCGTTGCTGAGGGCCACCACCAGCCAGATGGTATCCAAGTCAGAGATGTTGTGGCTGCTGAACTGGCCTAGAGGCTGCTCCAGCGTGAAGGTGGACAGGGTGAGCCTCCCCG
>TRINITY_DN10366_c0_g1	GATCATTCCTGCAAGAAAAACATCATCTCTGTATTAACTCTCTGAAGCAAATTAAATCATCTCCATGGCTTTATCTCATATTTTGGTAGAAGATCGTCAAGTTCCTCTTGATGCTACCTCCGATCTACCTACTTTATTCGACGGAACCACACGGTTGTACATAAGCTATACTTGCCCATTTGCACAACGTGTTTGGATTACAAGAAACCTCAAGGGTCTGCAAGAGAATATCAAATTGGTTCCTATAGACCTTCCTAATAGACCAGCTTGGTTCAAGGAGAAAGTGAATCCTGCAAACAAGGTACCTGCTCTTGAACACAATGGCAAAATCATGGGGGAGAGTCTAGATTTAATCAAATATGTGGATAGCAATTTCGAGGGTCCTTCACTTTACCCCCT…
>TRINITY_DN10367_c0_g1	GCTTCAAATACTTTTGTAAATTTTAAGGTTCCAGCCTCATTTGTACCTCAAAATCTTGTTAGAATAGAACATCAATCTCTACGTCAAGTATTTTTAATACTATATAAGTACGCGACATTTAATTCATTTTAAAAATAATTCTCTAACACAACACTAAAAGGCCACTAGATATTTTTTAGGGGACCTGATTTGAATTCATTGGGTTGAACCTTACGTACAAATGTCTCACTATCATTATTGCATACTATGTTATAAGAATTGTAACAATAAATCTCTGTTAAGTATATTAATTCAATATTTCATTGGCCCCTAAAGAATATAAAAAGTTTTTAAGCAATAAGACACGACATTGAGATGTTAAAATTTAGTTCAATAATTACAATGTAATCCA
>TRINITY_DN10371_c0_g1	AAGGAAATAAGCACTTTTTCCTACAATGCTTAGAAAGTTAGAAGTGGGTTGAATTCCCACAATACAGTACTTAAAGCAGAGAAAGTGTGGTGGTACTTGTGCAACAAGAGGTGGGGGCAACCGAGCAGGTTTCCTTAGAGCAACATTTTCCATCTGTGACTTGGCACTGTCATCCTTCCCAACTTAAAATCTAGCCCACTCCCCTCTTTTTGTTTAATCTCTTCTAGATCTCGT
>TRINITY_DN10373_c0_g1	GTCGAGCCCGGCGATGGTGGCGGCCGCCGTGGTGGCTGCGGTCGTCGCGGGCGCCTCCTCCGGTTTCGTCTCCAGCAATGATTTAGTAACGATCTCCATTTCTTGCCGTATCTGGTCTTCCTTCACTTTCTGCTTGGCCGTGTTGAAGACCTCCTCAACAGTGTAATCGTCATCATCGTCGCTCTCGATGTCGACGACCGCCGGCGCGTCCTGTTTCTTCGCCGGCACTTCCACCGCTGGCGGCGCCACCG
>TRINITY_DN10376_c0_g1	CACAGCAATAAAATACTACACAGAGATATGAAAGCCGCTAATGTGTTAATAACTAAGAATGGTATATTGAAACTGGCAGATTTCGGTCTAGCGAGAGCCTTCAGTGTGGCCAAGTCTGGACAAGTCAATAAGTACACAAACAGAGTGGTTACATTGTGGTACCGACCTCCAGAACTTTTATTGGGTGACCGCAACTACGGTCCACCGGTGGACATGTGGGGCGCGGGCTGCATCATGGCCGAGATGTGGACACGCTCGCCTATCATGCAGGGCTCCACAGAGCAACAACAGCTCCTGCTGATCTCGCAGCTGTGCGGCTCCTGCACCCCGGACGTGTGGCCCGGCGTGGAGGCGCTCGACCTGTACAACAAGATGGACCTGCCTAAGGGACAGAAGCGG…
>TRINITY_DN10377_c0_g1	GAATGAAAGCACTAGTCACTCTTTCCAGTGGAGACATGCGTAGGGCTCTGAACATTTTGCAGAGCACCAATATGGCCTTTGGGAAGGTGACAGAGGAGACTGTCTACACCTGCACCGGACACCCACTCAAGACGGACATTGCCAATATACTGGACTGGATGCTCAATCAGGACTTCACCACTGCCTACAAAAACATCATGGAGCTG
>TRINITY_DN10380_c0_g1	CAATTTCTAGATGAATTTTTCGAAAAATTCACATTGTACCCATTGTTGCGAATTTTTTTTCAGAATAGGATTTCGTCTGGAGTTTTTTCTGCGACTTTCCAACAACCTTTTTTATAGGACATTTCTGTCGGAAGTTTGTCATATTTTTTTAATTTATTTTTACATTAGATTATTCGTTTTAAGAAAATATTAAAACCAAATAATTAAAATTTTAATTAAAAACATAATTTAAATTAATAAAAGTTGATATAGAAAGTTTTAAATTAAAATAAAATTAAATAAAAAAATACCTAGAAAAAAACTAGAAGTCGTCTCCCTACTGCTGCTTCAACTTCTCCTTCAACATTTGGGTTAATGTTTTCCTCCAGTTGAGTCTGTGTATCAGCATTATGGCTCTTC…
>TRINITY_DN10381_c0_g1	CAAGGACGGACCGGTGGGCTTTGCCGACTTTGTTTATAAGCACATCGTCCCAGCGTGTTTCCTGGCACCTTTGAAGCAGACCTTTGACCTGGCAGATGCACAGACAGTATTGGCGCTTTCTGAGTGTGCCGTGACTCTGAAAACAATCCATCTCAAACGGGGCCCTGAGTGTGTTCAGTATCTTCAACAAGAATACCTGCCCTCCTTGCAAGTAGCTCCAGAAATAATTCAGGAGTTTTGTCAAGCGCTTCAGCAGCCTGATGCTAAAGTTTTTAAAAATTACTTAAAGGTGTTCTTCCAGAGAGCAAAGCCCTGAGGACTGGATTTCCCTGTGCCTACTTCATGATCATGAATTCCAGTTAATTTATAAAGAGG
>TRINITY_DN10389_c0_g1	ACGGTGGCTGCTTACCAGGTGTGGGCTGCTGTTTTGTTTGAGGTTTGGAGGGAACGCAATAGACGTTCTCATAATGGTAATACCCTCCCTGAGGTCGTCTTGATTTGAAGCATTATGCGGACGATTAAGGATAAGGGCACTGCTCTTCTCAATACAGGCCTTCCACTAGGTGCTGATCTTCACCAATTCTGGTCTTCTAGA
>TRINITY_DN1038_c0_g1	TTTGTAAAACAAATTTTCTAACAAGGTTTGGCCATAGAATTCTCTTGTATGATTGTTGACCTTTTATAATCTTCTGTAGGCTATCTTTCAAACACTGGCATCAGAATATTTTTTATAAGTTTGTGTTTAAACAGCTTAGTTGGTCCCCCCCCCACTCCCAAGAGACTTGGGTTTAGTTATAGCTTTAAGTAAAATTTAAAAATAAAATGTTTTTCAGGAAACTTCGTATCTAATGGTTTGTAAATTCAAGG
>TRINITY_DN10393_c0_g1	CAAATTGCTTGACTTTTTTAACTTCCATAGTAGACATTAATACATTATTATGAATTGATGAAATGCTTAAGGACTGAGTAATTCGTTCAATAAAGCATAGAAATGCAACAGTATAATTATTAGATCACTGTCTTTCCTTTTCGTAATTTATCTTTCACGTTAATCTTACAGATTCGTTGGAGGACCGGCTGAAGGACCGGCAGCACGCGAGCATTGTTCCTTTAGCATAGGAGGGAAAAACGGTTTGAATGGAAGATCTTTTGTGCAGTTGGCTTCAGCATCTAAAAAAGCTTTACAACAAGCAGGACCTATGCTACCGAATTTACCGGTCATAATGGATTGTCTGATCTCTGCAAAACAGCCTGGCATATCCATCAGTGTTGACCAACATTGGCTTAT…
>TRINITY_DN10396_c0_g1	GGAGAGTTGTCCGAACCCCCACTGACACTCACCTTCGACACCAAAGTCGGGCCTGATCTCAGAAGCCACACTTTGCCTAGGAAATTCTCTAAACCTGCACACAACCAGCCAACGACACCCCTGACAGGTTCAAGGAACCCAATCAGAACTGGGATATGTCCCTAGCCAACCGAGACACTGAAGCAAGCAATGACACAGAACTCGTTACACTGGCTGTCGCCTTTGAGAAC
>TRINITY_DN10398_c0_g1	AACAATATTTCTACTTGGATCGATTAGTGAATTCATATAGTAAAATTGAAAACAAAATAGAAAGAATAAAAAAAGAAATATGTTTTTTTTTCTTGTCAACATGCATATATATATAAATTAATTAAAAGGGTTTAGAAATCTAAATCATATAGCATCTACAGATATAGTAATATATATAGTTCAGAAAGTCTAGCACTCATTGCTAAGAGCATGAGTAAATGGTTAGAATCTGTGACAATTTCTAAAAAAAATATATATATAATTATAATTATTTTAGCTTTTTAAAACCTGTTCAAACATTGTTTAATTGACAGTTGTCTTATAAACTTAGTAACTG
>TRINITY_DN10399_c0_g1	TTACTTTATGTGAATCTCAAAAGTATGTCTGGTAACAATTCAATCCTCTTAAATCCATTTCTACTTTCTTTCTTTTTTTTTGGATTTTCCTTGTGTCATGAATCAGTCGAAGCTACAATTCAACGTTAGTTTTCGTTGTTGTGTTTGTGATTTTGTGGACATAGCATTGGATGGATGTAACGATGTTTTATTTGTTTAATAACAATGCCGCCTTCGTTGATGGTGAAGAGCTAGAGCGACCTGA
>TRINITY_DN10399_c0_g2	GACCTGAACAGTGTTTAACAAAGAGGATTTCCCCGCCGCCGAAAACAATGAAGCCATGGAAACCACATAAACCATAGAGGGTGAATTCAGTTCTTCACGTTTAGGTTCACCATCACCACTCGCGGCAGGTTTACTCCTCTGCAACAAGTACTCCAGCGGAGCAACTGTTGAGAAGCTTTGGCCGCCTTTGGGCACGTCATCTCATCCTCTGAATCCCAGCTGAACTCATCCACCTCGCTTTTAACTACCTTCGTACTCTCGTCTCCTCTCTCCACTGCTCCTCGTCGACTCGACTTCACACGGCGGTCACTGTCGATCCAAAAACTCGAGAGAACAAAGGCAAAACTTTGTTTCTTATTGCAATTGTGGTCCCTCACCTTTTGGTTATTCACACTTCGC…
>TRINITY_DN1039_c0_g1	GGAGTACTCGCGGGCCTTGGAGGGGGCCACCGACAGAGCTGACATCACCGTCATGATGCCTGCATTCCAGGAGTCACGGATGGGAAAGTAAATCTTTGGAGGGGCTGGGAGCTGGGGTATCTGCAGGCCTGTCTGCTGACACACGTACTGGCTGAACTGGTACATGGCGGGGGGGACCACCTCCCCAGCCTTCTGTAGGGCTGCCTGGCTCTTGTCGCTGGGCCCCAGCAGCTCCTGGTCGTACACCAGGTAGACGGCGCCCCCAGCCACACTTCCCTTGATGAGGAACCTCATCAGCGACCACACCCGGGCCACCATGGTCGCTCGG
>TRINITY_DN103_c0_g1	CAATCTTGACAGTCTAATTCATAGGCTTTTAGAAGTTCGGGGGATGAGGCCCGGGAAGTCGGTGCAGATGTCTGAGGGTGAAGTCAGAAGCCTCTGCACCAAGTCCCGGGAAATCTTCCTTCAGCAGCCCATACTACTGGAATTAGAGGCACCTTTAAAAATTTTAGGTGACATCCACGGCCAGTTTACAGACCTACTGCGTATATTCGAGTATGGCGGCTTTCCGCCTGAGGCTAATTATCTATTTCTCGGCGACTATGTGGACCGTGGGAAACAGTCTATGGAAACAATATGCCTCCTGCTTGCCTACAAAATCAAATATCCAGAAAACTTCTTTCTCCTCCGGGGCAATCACGAG
>TRINITY_DN10401_c0_g1	GGGCAGGGGCGGGGTGAGAGTGGGGGCCACTGAAGACAGGTGAGGGGACACTGCTGGGGAGTGGGCTCGGGAGGCGGCTGGCCTTCCAAATCCAGGCAGGGCCTGGGGACTTGGCCCGCTGTGTCTTTGGTCTAGAATTCGATCTGGGAATGATTAAAAAAAAGCCTTTCTCAGGCCATTTCCAGAATGGTGCCATTTGTCTGCCAACCCAAAATACTGAAGGCTCGCCAGAGGGGCGTGCCCGGTGGGGGTTAGGGGTAGGGTAG
>TRINITY_DN10402_c0_g1	GATAAGGAATTAATGTCAGGGCAGGCGCCTTTACTATGTACTAAATTGTTATTCTATTGTCTTACGATACGAATTTATTTAAAAACCTTGAACTAGAATATTTGTCGATATCAATGAATTTAGATTTCCGTCTAGACACTCTTAAATTAGCTGAAGTGGAATCATTACTCTGGACAGAAGCACAGGTGGGAAATGAGTCAAGGAGGGGGCTCTCGGTACAAACCATTCCTCCTTTAGAGATATCAGGTCGATGGTGTTTTATTGATGGCTCATGGAAGGATAAGGAATTAATGTCAGGGCAGGCGCCTTTACTATGTACTAAATTGTTATTCTATTGTCTTACGATACGAATTTATTTAAAAACCTTGAACTAGAATATTTGTCGATATCAATGAATTT…
>TRINITY_DN10404_c0_g1	CACGGGCCGGCCCTTCGGCGCCATGCTGCGTGACATGCGGCGCCGCTACCCGCACTACCTGAGCGACCTGCGCGAGGGGCTCACGGGGCAGTGCCTCGCCGCCGCCATCTTCATGTACTTCGCAGCGCTGTCTTCGGCTGTGACGTTCGGCGGGCTGCTGGCGCAGAAGACGGGCGGGCAGATCGGGGTGCCGGAGACGCTGCTGTTCACGGCGGTGGGCGGCGTGGTGTTCGCGCTGGCCGCGGGGCAGCCGCTCATGATCACGGGCGCCACGGGGCCGCTGCTGCTGCTGGACGAGGCGCTGGCCGCCTTCTGCACCTCGCAGGGCTTCGACCTGCTCACGGCGCGCTGCTACTGCGGCCTGTGGATGCTGCTCATCGGTTGGTGATCGGTTCCGAG…
>TRINITY_DN10405_c0_g1	CCTTCGTCCTGGGTCGCCCGCCTCACAGGATCTGTTTGAGCTGTTTGCTTTTTCTCTCCCACCTGCTCATCGCCTTGTCCTTCACTCTAGTTCTCCTCCCAAGATTTCTCTGACTGCGGTCAGCTCTTTCATATCAGTTGTCTCTTTGGTTTCCTTGTGAAAACACCTTGAACTTCTCTTGGTCCTTAGATGAAATGTTTACATAGCTTCTGGTGATATCTTTTCATGATTTTATATCTCTTAAAATGGTGATGGATGTGACACCTCA
>TRINITY_DN10405_c0_g2	AATTTGCCTTTACCACTGAAGATTATGACATGTTTGAAGTGTGTTTTGAGAGCAAGGGAACAGGGCGGATACCTGACCAACTCGTGATCCTAGACATGAAGCATGGAGTGGAGGCGAAAAATTACGAAGAGATTGCAAAAGTTGAGAAGCTCAAACCATTAGAGGTAGAGCTGCGACGCCTAGAAGACCTTTCAGAATCTATTGTTAATGATTTTGCCTACATGAAGAAGAGAGAAGAGGAGATGCGTGATACCAACGAGTCAACAAACACTCGGGTCCTATACTTCAGCATCTTTTCAATGTTCTGTCTCATTGGACTAGCTACCTGGCAGGTCTTCTACCTGCGACGCTTCTTCAAGGCCAAGAAATTGATTGAGTAATGAATGAGGCATATTCTCC…
>TRINITY_DN10407_c0_g1	GCGGCGGCGGCAGGGGGCGCCGTGCGCGGGGACGGGTCACTGTCGGAGCCCGACGACTCACTCTCCAGTTCTGAGTCCCTCAGCTGAGGCAGGCGCCGACGCCGCGCCCCCGCCGCGCGTACCGAGCTGCCGCTGCTCTCCGCCCCCTCCGACTCGCTCACCACTCGAAGGCGCTTCTTGCGTGATCGCGCCGCACCGACACTCTCGTCGCTGTCGGAGCTCGAGGCGGACGACATGAGCACGACGCGCCGGATCCTGCGCCCCGGGGGCCGCGGCGAGCCCTCCGAGCTCA
>TRINITY_DN1040_c0_g1	GTGAAAGCTCCACTATATTATTATATAAAATGAAAATGTTATAATGGATATTGGGGATTTTCCCGTAGTAAATACTAAATCAAAATGTGTTCATTGTATTATACTTCTAGAGTTGCTAGGATATAGGATAACATCAGATTGATCGTTTGGATTCTGTTGTAAATATCGTTGATATTCAATAAATTTTGAATTATATAATGTATTTATAAGTTCCTTGCTGATGT
>TRINITY_DN10410_c0_g1	GCAGTAGTACAGAGAATAGAATATGTTTGTGCACATTATGGATCCACTTTCATTGCCATCCATTCGAATGGTTTCTCAAAAACGTACTTAGAAACCGCGTGCATAAAGCTTCATGAGCATCCTGTGCTTTGTAATAATTTCTTTTAAATATCAGATAGAAAATTTCACAATTTTTTCTTAATTAACCACCGAACACAAATGA
>TRINITY_DN10414_c0_g1	GGATAACGACAATAGAAGAAAGAAGACAAAAGACAAACTAGATTTTAACAAGAAAGAATCATTATCCTGCCAACAACAGACGATTAAGAAAAAGAAATCTCAAACTACAAACAAAACGAAAGAGGTTCTCTGTAGCAAACATAGTAGAAGAGAAGAATGGTACATAATTTGAAAACACGTATACATATTTTTTTTCTCTGATTCTATCTTTTATGTTGCTCTTTAATAAGACAGAGAAAGCATAGTTGCAGGTGAGTTTTTG
>TRINITY_DN10415_c0_g1	GGAAACTAGGTTATATACTATCAAATCAACTGTTAAACTCATTATGCGTGTATATGTAATAAAAACAACTTAAGTAGTAATATAATTTAATTATTTTGGAAACACAGACGCCGCATGGCGATCAGACCGAAAAGCAGCCGGTTTGAGTTGGATCTTTACGGACCGAACGCCCAGGAACTTCACAGAGCATCCACGCCCCAAGCAAACGTCTCCTCCGCCTGCATGGCTGAGGCCCTAGCAATCAGAGAGGCGCTAATCCAGGCCTCATCCCTCCAGTTCACCAACATCTGTCTACGCACAGATTCTCAAGTGCTCGTCAGAGCTATCACCACGAGAAGACGATCGACGGAACTCTATGGAATTTTATCGGACATCGACTCGCTGGCGTTCTCCGCCTCC…
>TRINITY_DN10416_c0_g1	AAATTGTACACACAATTATAACTAGTTATCATTCTAGTTTCTGTGATAATGGGTAATTGCGTATGCAAAGGCAGTGGTGGTTCAAGAAAGTTATACGATAAAGATGATTTATTAATAAGAGTTGTGACTCCAAACGGCGGCGTCATGGAGCTTCATCCTCCAATCTTCGCCGACTTTATAACCAACGAATTTCCCGGCCATGTCATCCATGACACCTTAAGCATCCGCCACTCATCTCCGCCGCTTCTACACGGAGAAGAGCTCTTTCCCGGTAACATATACTACCTCCTCCCTTTTTCTTCCTCCACAACCTCAACAGCTCAACAACACTACACCGACCAATTAGCAACGCCGTACAGAATGTCTTTCGGGAAAACGCCGGTGAAGTCGGCTGCGAGT…
>TRINITY_DN10419_c0_g1	ATCTCTGGTCTGTTTCTCACTTTCTCTAATTATTTTCATAGATTTGCTCCTAGACTGTCACTTTTTTTTAATCTTAGAACATAATAACTTACTGCTGGCTCAATTTTATATATGAATCTGTTATATCATGATTGAGAAATGTAATTCCAACAGAACATGAAGTCGGTTTGGTTAGAATGTCTTGATATTTTCGACTTTTTCGCTTTTAAGATTTGTATTAAAGTAGGTTATTCGTTTATATCATAAACAATGTTACATTCATTTGTGATGTAATTTGGTTAGTGTGGTTTGTTTTAGCTCACATGAATGTTTTGGTTCAACTTATATAATGGTATAGGTTGACACATAATGGGGGGTTTGAGATATGTATTAAATTCAGTTACTCGTTTAAATCACAAT…
>TRINITY_DN10421_c0_g1	GGACTTAATGCGTGGCTCAAGGTTTATTGTGTAGGTTCCCTGTGTGTGTGGCGGCTATACGGTGAGTGGGGGCGGGTGAGTGAGTCACGCGGGGGCGCTGCGCTAGGGCCGCGACGTCGGCGGCGGCGGCTCGGACGTATCAGAGTCCTGTGAGCGCGAGGCGGACGCTCGCAGACAGTCGCCGTGCGCCTTGTACTCGATGGGTACAGTCGCGTTCAGCTGCAGCACCCGGCGCAGGGTGTCCCGCACGCGCGCCGCCGACGCCTGGTCCGCCGCGTTCCGGTGCCACACCGCCAGGTGGTCCTCCTGAAACCGCACGGACAGCACGACGCCGCACAGCTCCTG
>TRINITY_DN10422_c0_g1	GGCGGGGGTGCACATCATCTGGTGGTGATGGTGGCTGTAGGGGATGTTGGTCTCCTGGAAAAAGGCGCTGAGGGCTGTCTCGAACTGCCAGTGGGCCGCCTGCAGCAGTTGCTTCGCCTGGTCGGCCGCGCAGCCCGCCGTCAGCACGAACTGGTTGATCATGACCTGGTGCCGCAGCTCGTCCGTGTTCACCGACATGGCGCTGGGCGGCCGCCCCGGGCTCACGCTCGCAGCTCCG
>TRINITY_DN10423_c0_g1	GTGGAGGTCAAGCCAGCTGACAGGCACAACCTGCTGCGGCCAGAGACGGTGGAAAGCCTATTCTATCTGTACCGTGTCACAAGGGACCGCAAGTACCAGGACTGGGGCTGGGAAATCCTGCAGAGCTTCAATAAGTACACACGGGTCCCCTCAGGTGGCTATTCTTCTATCAACAACGTCCAGAATTCCCACAAGCCTGAGCCCAGGGACAAGATGGAGAGCTTCTTTGTGGGGGAAACCCTGAAGTACTTGTACCTGCTCTTTTCTGATGACCTGGAGCTGCTCAGTCTGG
>TRINITY_DN10426_c0_g1	GGCGGCGGCGGGGCGCTCCCCCAACGCTGATCTGGTGATGGAATACATGGAGCTGAAGGGACACCAGCCTGGGGCCAGGTACTCCAACAACATCATCGCTGATGCTTTGGCTGACGTGCCGGACCTGATCGCCCGCTACAATTACCCAGTAGAGCAGCACTTCGTGACCACCTCCGACGGCTACATCCTGCAGATGCACCGCATCCCGCACGGCCGCGACAGGAACAACCAACCAGGAGACCGCACCGCCGTGTACCTGCTGCACGGCATGATGCAGTCCTCCGCTGATTGGGTGCTCATGGGGCCTGGG
>TRINITY_DN10429_c0_g1	AAATTATTCACGAATACTTTGATATCCTGGAAAAATAGTCAATATAGGTACGAGCAATGCTAGACCATGATTAAGAATTCACTTGCTAGATTCAATATCATTTTGAAAACAAATCATTTAACCAATACGTCCACAATGATTGTTACTACTTTAAGAGGATGAAATAATTTGTTATCTTCATTCAAATAAGATAAACACAAAACAAACATGTGCATTTACAACTAAGAAAACTTCAGAAAGAATTAATACACTATGATCGCTAACCAAAATCAAATAAATCGGAGGAAAATCATCTTCTTTCAACATATTTTTATTTTCTTGAACATTTTTTCTTTACTAAAAACATAAAAAAA
>TRINITY_DN1042_c0_g1	AATAGTAAAATGTCCATATTTAAAAAACCGAATTTAATTTGTATTTTGTACATGACCTGGTTATGCCATTATAAAGTATGGGTTCCTTTGATTCCACTATCTTCAGAGGATGCTATGTATATAGTGTTTTACTGTTTTACTCATCTCGTCAAAACAATAATAGTCTTCCAATAAAAAGGTGACAGCATGATCTATGCACCAAGTTATCTTTTGAATATTGGTTCCATTGTTCTGTTTTATATGTTATACATATTGTG
>TRINITY_DN10430_c0_g1	GGTAAATTCATCACCTATTTCGTAGCTAACATTCGTTATACGTTGATAGTTAAGCATTTCTTTTAGAATTTGGCGTGGCATGTTAGTTGGCTTCAAAAGCTCCTCGTTTATCATCTTATTAGCGTTTGCAATAATTTGATGAAGCTTTTCAAATGCTTCTTTTTCGGTAACTCCATATTGCTTCTTGTAACAGTTGATCGAGTTCGTGACATATCCTCTGCTCATGTCATCCTAATGAATGTCACACATATATCTTTCATAGCCATCAAAACACCAGCTATAGTAAAATCCACAGCCACTTCGACTCCAGCGACTTCTAGATACTCCTCAAAACTAGGGACGTGATACGCTTCTGCCCATGTAGCGAGCTGAAGATTGGCTCTCGCGTATCTCTTGCAC…
>TRINITY_DN10431_c0_g1	GTAAAGAAGAGGACGTTTATCCGGAGGTGGAAGATGAGTCATATGGTTTCACGACCGCTTACGGTAGGGTTTGTAGTTTTGACGACTGGTTGGTTGTTTTTCCCTCCTCTTATAAGGGGTGGCATGTTTGTGAGACTCCCTAACGAAGCCTTGTTGTTTATTGATTCTGTCAAGCACAAGTTCTTTACGTTTGGGTCATGATTCGTGGATATATGTGTGTTTTATTTATAGCTGGATTATCGAATTGTATTACTTTGTTGAATTTCATAATACACTAA
>TRINITY_DN10436_c0_g1	GGGCGAGTACCTTCCCGACATTTTTCGCATAACCACAACGATGATTCCACCAATGAAGCCGATGGCTAGTAAGACCCCAACTATGATTCCAACCAGGGTCACTGTTGACAAACCATCTTTCTCAACTGTTGTCTGTGTGTCTCCATCCACTTTCTCCGTGGAGTGACTGGTGGCCACGTTTGAGGCTGTGGCGCTTGGACTTTGTTCTTGCGCGTGGACTGTGCTTTCTGAAGTTGGCAGATCCTCGATGCGAATGCCTGTTACACTGTTGACACTTG
>TRINITY_DN10437_c0_g1	TTGACAATTTTTTGTTTTATATATGTTAGAAGTTGTAATAAAAGTAAATGAAAATATAAAGGGAATAAGAAAAACAATCAAATATAAAATATAAAGTAAACACAAAAAGTAACTAAGTTTGGTCCCCACACCAACTAGACACAAAACAACATCATCTTGCTTTCTGTCTCAGATTACCCAGCAAGCTGCATTTCCGTCTCACTTCAGCCTTTCATAAAAAAAAAGTGTTTCTCCAGCAGAAAATGTCTTAAAAGGTAAAAAAAAAACAAGAAAATGTCTCATAAGGTAACACACTCCTTTAAAAAAATATGAATCGGAAGAAACAAAAAGCTTGTAGAGTGAGTTTTGTGATTTGTGCGTATTGCTAGATGTTTTGAAAATCATACCGTATTCACCAAT…
>TRINITY_DN10437_c0_g2	TAAACATTGGCCAAAAGCCGAACAGTATATGGTAAAGACAAAGCCCATAAACGAGGCCCAATAACGGTCCATAAAACATGCAACCTAAAAAAGTCCAAACAAAATCAGTAACAACTCGAGCTCCACGCGTTGCTTTTAGCGTGACAGGGACACATGCCCATCATGCGAGTTACCACCGCACTTCAGGCGGTGACAAGGACATCTCCGGCGAAATTCTAATCGGCTGGCCCACCGAAAACAAACCGGAAAC
>TRINITY_DN10439_c0_g1	TGGCAATCGAAATGGCCTCTTTTTCATTGCTTTAAGTAGAGAAATACAAGAAGCAAGTCGTTACAACAAGAGAATTATAGGAAAGCAGAAGAGGTGGTTTCTTAGCACACAAGGAAAACCAACTCTCTTCTCATCAACAACAATAAGCAAATAACATCATCAAAATAACACAAAAGGAACCATAAACAAGTAAAGTTTAGCATCACCATTATTTTCTTCAATTTGGAAGGAGTAAAATATCAACCGGCCGGTTGAAGTCAGGCTTCTTGATCTCCAACAAATTCTTCAAGCTCGAGGCACATCTCGTTATCTCACTGTTTGTCAATGATATACACCCGGATAAGTCCAAGTACTCTAGGTCGGAACATCCTTTACAAACCGAGGTAAGGCCTTTAACAG…
>TRINITY_DN1043_c0_g1	AGCACAACTCTTGTGTAGCACACACTCTATCGTCAAATATACTGTCCTTAAATAAGTTGTGACGGAGTTGCGTTGTCGTATATCCTGTTAGGCTCACTTTTTTTGTCAAAATACAAAATGGCAGTAATGGTTTAGTTGAAAAAATGCGTCATTATCATTATAGATAAAGTCATAAAAAGGACAGGGGAAAAATAACTTTGGAAGTCA
>TRINITY_DN10445_c0_g1	TATCTTTCGATCGAGCTGCTATCTTATTGAACATGCGCAGAGAGTGGCTACTGCTTCAAAGCTTTCGACGAAAAGGAGCTACCCTCTCTGTCCATACTCGACTTCGCTGTAATTCCATTGAAAAAAAGCCGCGGGAAACAGTGACAGAGTAGAAGTTTTCCGGATATAGTAGTTTCATTTGTCCCGGTGTAAGAAGTCTAAGGCTTCAGATTCCTACGGGCCCTAAGCGGAACAATCGAGCTCATAGTGGAAGTCTTTGCCGGAGTTCTTCCGTTGGA
>TRINITY_DN10445_c0_g2	GTAAAGTCTAAGAAAGATTTCTATTGGGCATGCAACACTCCCAGAATAACACCTTGCAGTGTTAGAACTTATCTATTGGAGGTAATAAAAAGGAGGCATTTTCCGGCTAGACAGGTTAGGCTTTTCCGGGACAGGAGGTAACTGCTCTTAGGGAACCACAAAGTCAGAACTTTCCCCGCTCTATGTTCTCAGCCAATAACTATCAGACTGGGCCTATTAGCCCTGAACTCTTAGAAGAATGTCTAGGTAAAAAAAAGTGGTTTCTTTAGCTTAAAGTCTCTCTCTTTTCCTAGAACTCACGTTAGTCGGTCAAAGATTCCGTTGGAAAGGTAGATGACATTTCTGCTCTCGAGGAACGCCTTCCTTGAAGTTGAGAGCTTAGACCCGAGTTCTTTCTTT…
>TRINITY_DN10446_c0_g1	GGTCCTCCCGCACGCCGCCCGCCACGTTCCTGCACACCACCGTCTTCACGTCCTCCAGGGCCTGCGGGGCCAGGGGGTGCCCAAAGCAGGATTTCTGGAAAGCGTTGAGCTCTTCGTCACTGAGCGCCTGGTCCAGGTCCTGATCTGAGAGCCTGAAGATGCGCGTCAGCGCCTGGGCGCACGCGGGCCTCAACTGCTTGGCCTCAGGGTCATAGAGGGGGGCTGTGGGATGCAGGACGGCCTTCTGGGCGTAGTAGAACAGCTCTGAGATGTTCCTCAGGTTCTTGGCCGAACACTCCACGCAGGTCTCAATCTCGGGAAACTGGC
>TRINITY_DN10446_c0_g2	GTCCGCAGTCAGCTCCAGGACCAGCTGACCCTGGATGGTTTCCTCTTCCTGAACACGCTCTTCATCCAGCGCGGCCGGCACGAGACCACCTGGACCATCCTGCGGCGCTTCGGCTACAGCGATGCCCTGGAGCTGACTGCGGACTATCTCTCCCCTCTGATCCACGTGCCCCCCGGCTGCAGCACGGAGCTCAACCACCTTGGCTACCAGTTTGTGCAGAGAGTGTTTGAGAAGCACGACCAGGACCGCGACGGCGCCCTCTCGCCCGTGGAGCTGCAAAGCCTTTTCAGTGTGTTCCCAGCAGCGCCCTGGGGCCCCGAGCTCCCACGCACAGTCCGCACAGAGGCCGGCCGGTTGCCCCTGCACGGATACCTCTGCCAGTGGACCCTGGTGACCTAC…
>TRINITY_DN10448_c0_g1	ACAGCAGCCGGCAGCAGGAGTACGACTTCAAGATGGCACAGGCGCTGGAGGAGCTGCGGAGCCAGCACGACGAGCAAGTGCGGCTCTACAAGCTGGAGCTGGAGCAGACCTACCAGGCCAAGCTGGACAGCGCCAAGCTGAGCTCTGACCAGAACGACAAGGCGGCCAGTGCGGCTCGCGAGGAGCTGAAGGAGGCCCGCATGCGCCTGGAGTCCCTCAGCTACCAGCTCTCCGGCCTCCAGAAGCAGGCCAGTGCCGCTGAAGATCGCATTCGGGAGCTGGAGGAGGCCATGGCCGGGGAGCGGGACAAGTTCCGGAAGATGCTGGACGCCAAGGAGCAGGAGATGACGGAGATGCGGGACGTGATGCAGCAGCAGCTGGCCGAGTACCAGGAGCTGC…
>TRINITY_DN10448_c0_g2	GGAAGCGGCTGGAGGTGGAGGAGCCCTTGGGCAGCGGCCCAAGCGTCCTGGGCACGGGCACGGGTGGCAGCGGTGGCTTCCACCTGGCCCAGCAGGCCTCGGCCTCGGGCAGCGTCAGCATCGAGGAGATCGACCTGGAGGGCAAGTTTGTGCAGCTCAAGAACAACTCGGACAAGGATCAGTCTCTGGGGAACTGGAGAATCAAGAGGCAGGTCTTGGAGGGGGAGGAGATCGCCTACAAGTTCACGCCCAAGTACATCCTGCGCGCCGGCCAGATGGTCACGGTGTGGGCAGCTGGTGCGGGGGTGGCCCACAGCCCCCCCTCGACGCTGGTGTGGAAGGGCCAGAGCAGCTGGGGCACGGGCGAGAGCTTCCGCACCGTCCTGGTTAACGCGGATG…
>TRINITY_DN10449_c0_g1	GTGCAACAGTGACTCAACTAAAAGTTTAGAATACTAAAAAAAAAACTTTTAAAGAGTATAAGTAAACAAACATATCCACGTACATTTGTCTAGAGTGGAATAAAATTTGATTTGCATGCATAAAGGGCCCAACTAACACAAATTATAATCCAGGACTCCGTAACTCTTGAACAACCGAAGATACTTTATTTTGTTCTTTCAAGAAATAAGACACGAGAGCATTTTCAAAGGGACAAGAGTTTACACATGGAAGGTACTGCATGGAATGTGCATGCGTGTCACGTGCAGTGCATTTACTGTCTCCTTTGCTTGCATAACGTGGAGG
>TRINITY_DN10452_c0_g1	GAGACGCCATGTGCTTCTCGAGGCACAGCATCACACTGGCGTATTTGTCCGCAATACGAGGGTTGGTCCGTACGGGCAGCGCGTCGATGTACGCCGCGAGGATGTCCACCACGTTCTGCACGTGCTGGCCTGCATGAGGGACTCCACCGACGCGTTGGATAGGATCGCGCCCCACGTGGACACGATCCTGGTGGCGCTGGCGTGT
>TRINITY_DN10454_c0_g1	GGTCGGTCCGGCCTACGGACGAGATATACTTTACTTGTGATCTAGATTATTATTTTTATATAATTTTACCGTTTGTATTTTAGGTTTACATTTGAAATATATGTGTGTGAGATATACTATTTTATTAATTTAAGTGATTGGTTAGTTTGTTTGTAAGTAAATTTTGTTTTGAATTTTTGCTTCTATGGCATCATCATGATTGAGTTGTTATGTCATTCTCAGTTAAATAATTTGTATCTAACGACTAATGTATATGACTCTTTTTGAGGTTCTCACCAGC
>TRINITY_DN10456_c0_g1	GCTAGTTTTAGGGTTTCGAATCAAATCAGGATTTTCAGCAAGCTGCGAAACAAATATCGATTTTTTGTAATTTATTCCCGCGAGATGATTTACATATCGACTCATCTGCTTACTGAAGTTCTCGAATTTTCAATTTTTGGGTTAGATACGTCTTCTTGATTTCTTCTTCTATTTTTTAAATTCGTATTGTCTAATGGAGAAGGGAGAGAAGAAGAAAATGGGAAGAGATAATGCCATTTTTAGAGAGCTTTCTCTTACATTGAATTTTTTTTAAGAACTAGGGCACTGTGGAGGCAATCTCTGTTCTCAAATTCATGAGCAGTGACTGTCTGTTTACGCTGCTGCCTATAATCAACTTTACTAATTTTAATTTCCTAACCGGTTCTCAATGTACGAAAG…
>TRINITY_DN10457_c0_g1	ATACGACGCTATTCCTCAACCTTCCGACGAATGGATTGTAAACTCTAAAATTATTAAGAAGTCAAAACATATGAAACCATCCATTGACTCTGAATCAGCCAGTCTTACGATAAAGAAAGCGGAACCATCTGATGCCGGAACGTATAAATTAAAACTAGTCAATAACTGTGGTGAAACTGAAATCGAAATAAATGTTATAATAACAGATGTACCA
>TRINITY_DN10457_c0_g2	GTCGATGCAGACGTTACCATTAGTGTTGCTACTCGGTTCTCATAAGTGGCCTTTGCAGTTTTTAATTTCTTATTATCTTTCATCCAAGTAACACTAGGCTGTGGAATGCCTCCAAATATGCACGTCAATTCGACGTCTTCTTTAGGACCACAAACTACGTCTTTAAGTGGCTTCTCTACCGATGGTGGTATCGCTGCCGTGGTTTTCTGCACAATAATGTACTCGGTGACTTCCGAAGATTCACTAACCCCAACATCATTGACGGCAAATATCCTAAATCTATATGATGATTTAGTTTTAAGGTTCTCTACACAATGTTGTGTTTTTACAACGTTCTCTATTGATGTCCATTCTGTTGTATTAATTTCCTGGTATTCAACAATGTAGTATATTATTTCG…
>TRINITY_DN10461_c0_g1	GTGGATGTCAGATTCTTTTTTCGTATAGAGATTTTGAGTTCTTCTCCAGTGTAAATCTAGGTTTGGGATTTCGCAGGTTGTGGTCTCCGCCATATATGTTCTTCCTTTCTTTAGATCTCCTCGGTAGGAGTGGTTCTGGAGGTGGTGAGTGCCTCGTCTTATCCAGCTCTGTGTGTGGTCGACGTCGTTCTTGGAAGTTTGCTCGGTTGCTTTTCCAGTCGATCCTCCTTCATCGTTTTCTGCCTTGTCTGAGCTTGTGCTGCTGTTCGTGTTCTATCTGCTTTCGGTTCCTTGTCTCGTTTCTGGTGGAGTAATCGTTTCTCAGTGACATGCCTCTGTTGTTCTTATATTTTTTTAGACAACGTCTGTTTGAGGATAGTTCTTTAATCCTTTTGTTTC…
>TRINITY_DN10463_c0_g1	GAGAAGGTCCGGTGGGTCCCCGGAGACGTTGAAGGAGAAGACGGTTGCGTCTTGGAGGATGAAGCGCGGCTTTGGTGAGTGAAGAATTACCCAAGCTAGGGCAATTCCGATGATGGTCACGATGATGAATATTACTAAGCAGATGATATTGCGACCGAGGAAGTTTAGGAGGCGGGGTGAGTTGCTGGCGTGAGAGCCACATTCTTTTACGGGCATGTTGGAGTTCCGGTGGTGATGACGGTGGTTGGTGGAAGAGGGAAGTTG
>TRINITY_DN10464_c0_g1	GGAGAGGGAGCGTGAGCTGTATGGGCCCAAGAAGAGGGGACCCAAACCCAAAACTTTCCTCCTGAAGGCGCGGGCCCAGGCCGAGGCCCTCCGCATCAGTGATGTGCATTTCTCTGTCAAGCCGAGCGCCAGCGCCTCCTCGCCCAAGCTGCACTCCAGCGCTGCGGTGCACCGGCTCAAGAAAGACATCCGCCGCTGCCACCGTATGTCTCGCCGTCCCCTGCCACGACCAGACCCATAAGGGGG
>TRINITY_DN10464_c0_g2	GAAGAGCTGGAGCTGTGTGCGTCAAAGGGGGCAGCAGCTGGGGTGGCCAGGAGCAGCCCAGGCCCCGAGGAGGCCACATCGGCTTTGCCCGCAGTAGAGGGCGCCAGAGGGGCAGGAGGGGGCTTGTAGAGCGCAAATGTGCCAAACTTCATGTGGCGGATCTGGGTACGGAGCATGCTCTCGCTGAACTTCTTGCTCTTCCCAATGACCCGGTTCCGCGAGGGGACTTTCGGGCGGGCCAGTGCCCCGGTGCCCTGCGCAGTGCTGCCACCTCCCGGACCCTTGTCAATCACCTTCAGGTTCAGGATGATGCGGTTCCGCTTGGGCTCCCGGGGCTTCACCTTACGGTTGATGATGCGCACGGTCTCAGAAAAGGGCGAGATGGGTGGGCGTAGGCCA…
>TRINITY_DN10466_c0_g1	CTCGTTGTTAGCGCCTGTGAGATTTATGACGATTGAGTTGACCTTAGTGGAGGATCTCATTGGTTTGCTTTGGAAAAGATTTTGTCGTAATGGTGATTATAACTTCCACCATTATACGATCTCTCCTCAGAGAGCAAATACGGGTCAGATCTATATGCACGTGAATAGTCCGTACCTAAAGACAAGAAAAAAACAAAACAAAA
>TRINITY_DN10467_c0_g1	TGATATTCGAACGTTAAGCTTTACAGACATAAACGTTTTGAAAGAATCGGATGCTTCCAGCGACTCCCTACGAAATCATATATTTATATTTTAAGTCGATAAAGAATCAAACAAACCAAGACTCCAAGAAACACATTCAAACCAGAGAAAGAAAGTAGAAAACTAGTTCTCAAGATCTCTGATGGGTTTGGTGGTGGTTATATCTCTTCCTCTGATTTTCTTCTGTCTTCTTCTTGGATTCGGTTGCTATTTCCTCGGCAAAACTCGCGGCCGTCGTGAGATTCAAACAAATCCTCAGGTGTACGGTGCTCCTGCCCCACCTCCCGGTGCAACCATCTCTGCCGCCTCCTCTCCGCCGTTGTTTCCTCACGCCAAGCCCGACAGTTTACACAACGTCTG…
>TRINITY_DN1046_c0_g1	GTGGATATTGTTGAAGATTCTGTTCTACTTGACAGATATTTGAACATGTTGTGGAATTAAATGGTTTTGGATGTATTATTCTTCAGGGGATTAAAATCTCAACAATATGGAATATGTAATTGAAAATGTCTTCTGAAGGGACCAATCAAGAAGAAACAAAAGCATATACGGAGAAATGAAACCGAAGGAGACTATAGAACACATAACACCAACGTATTTTAATTGCTTGGTTAAAATTCTAAACAAATTGAGATAAAAAAAAAAATTAAACTAATTGAACAGAAACACTGACTTTATAAAAACAAAGAATACCAGGAAAAGGGAATGAATACACACAGAACATAATCAAAATCAACCAAGAAAAAGAAAAAAAA
>TRINITY_DN10471_c0_g1	TAACTTTGGTCGGTGACCTTATCCTAGATCATATCTCAAGTTAGCCCCTGGTGTCGCTCTCTTCGCTGCCGTCTCATGCTACTGCTAGGAACATCGCTTTTTGAATCCTCACCTACTTATTCTTAACTACTGTATTAAACATTAATCAACTGGCTGTTATAATATATTGCGTATTTGATACGTCATATAGAAGCTTTCGTTCGTGTCACCAATATTTTTCGACTGACATTTCGTAAAAAAATTCAAAAAAAATTCAAATACAGCTTTTTAATAACGAAAACCCTAGTTTATATCAATTTTCCCATGTGTTCCAAATAATTCAATAACACACAAGAAGAAAAATA
>TRINITY_DN10471_c0_g2	GCGAATCTTAATTAGTGAATGACTACGAACTACACAATTATGTATTTATTCAAAGTCCTCTTTGGTCTAATCGATTAATCAACGTGATTCATGCGAAACACGAGGTAGGTTTACCATATTTAATGTAGGTTCAAGATTCCATGTCGGTAAATAGAAGTTATCTTTTTGGTTTTGGTTCACACATCTATAGAAAACAAGGGTCTGTATT
>TRINITY_DN10472_c0_g1	GTCCTAATCCATAGGTTTAGACTATTTGAACCCTTAACGCTGACTAATATATTTACATTTTATAAGACATAAATATAGGGATATTATATTTCATATTCTTATCTGAAGAGATAACCTTTCTTGAAGGTTGATATTCTTTTCTTAGTCTACATCCATATGTAATGATTAAGATGCCCTTTTCTACAAGTTCACTCCAAAACTAGATAATTGTTGGGGGAAAAACGACAAATGAAAACGTGTTTAGTAACTTTGCTTACAATTAAACCATATGTGTTCGTATGTGACGGCCACATGATTTATGGTCTTCCGTACTTATGTGTCCCTCTCAGCCTTTGCTTATTGATATCTCCCTCTACATTAAGCTAAATCGGGTTGTAAAATTTTGACCAAATTAAGTCA…
>TRINITY_DN10472_c0_g2	ATATTAACGAGTTTACAAGTGTTTTTGAATAAAAATAAGACTAGTCGTCTAGTCTAATGAAGAACAAGATCTAAAACAAGTTCGAAGCGTTGAGGGAACTAGAGCTCGAGGTAAAGGTGATTATGTGTGTATGCGGGAATCAATATGTCTGTGTCCCCCTCTTTTCCGTTCTCCTCCCCTTATTATACACTATTTATAATCGTTAGCCTCCTCCGATATCTTCTCCCTTTTCTTGTTGCTCGATTCTTAATTTCGAAACTGCATCCATCCTCGTTAGCACATATATAGGTACTGTTGAAACAAAATTGAGCTGATTCTATGTCCCAGTCTAGCCGACATCGAGCTTCCAAAAGCATATAAATGATCCTGACCTCCTTACCTGTGGCCGACTCAAAATCC…
>TRINITY_DN10474_c0_g1	GCACTGGGGGGACATAAGGATGCCATCGTGGCCTGCTTCTTTGAATCCAACAGCCTGGACCTGTACTCACTCAGCCAGGACGGAGTGCTGTGCATGTGGCAGTGTGACACGCCCCCCGAGGGCTTGCGGCTGAAGCCCCCTGCGGGCTGGAAAGCAGACCTGTTGCAGCGGGAGGAGGAAGAGGAGGAGGAGGAGGACCAGGAGGGCGACAGAGAGACCACCATCCGGGGAAAAGCCACTCCGGCCGAGGAGGAGAAGACAGGAAAAGTGAAGTACTCACGGCTGGCCAAGTACTTCTTCAATAAAGAAGGGGATTTTAACAACCTGACAGCTGCAGCATTTCATAAGAAGTCTCACCTCTTGGTCACTGGCTTTGCTTCTGGAATCTTCCATCT
>TRINITY_DN10475_c0_g1	TAGATTTTTAAGGAAGAATATCATAATCAGAGAGTACAACCGTCCTAATTATATAATAATAAAAATAAAATACAAGTTGATTTGAATATGAATAAAAATGTGACAGATAAACCTTAAATTGAGAGAAGCCGCTTCAAACTGCTCGTAGACCTTATATAGGTTGAGTTTTTGAATTGTGTTGTCTCTTTTTAGCTTGAGCTATTCCTCATGTATGGATTATCGTTTCATTTTCATTTCAATGAAGTTGTTAAAAAAAACCTTAAATTGAGATCAAGTTGAATGACATAAGAGAGATGCCTAGTTCAATCTGTAGCAATTAACAAAAAATATATTGTTTTATCCATTGTTGAGTTATGTGATTACCATTAAGTAAGATTCTAGATTAACAATACATACAAT…
>TRINITY_DN10477_c0_g1	TGCCGCTAGTGATGCCGACTGTGGCACGGACAGTTTCTCAACGGGCCGATTCAAATCACCCAGACCAGCTAACACCAAAGCCCATTTGAATGCAGGTGCCCAGAAAAAGACAGTTTTTGGACCAGCTTCGTGTTCCCAAAGTGGTCTAAGTTTTGCGGGCACAGCCCTGTCCCCAACCGCTACTAATGCACGGTAAACTCTGGACATTTTCGCTCTATTTCAA
>TRINITY_DN10478_c0_g1	GGGAGGCATAGATGAGTTCTTAGAAAAAGTGTTCTTGACTGATGGATGCCTGTTGTATGCTCCATCTCAAATTGCATTGGCAGCGGTTCTTCATGCTGCCAGCAAGGAGCAGGAGAACTTGGACCGTTACGTCACAGACATGCTGTTCCATGAGGCTGGACCAGACAAGCTAGCCGTGCTGATCGAGGCTGTCCGTAAAATACGCTCCATGGTGAAAATGGTAGAGAGCCCAGCCAGGGAGCGAGTACGACTT
>TRINITY_DN10480_c0_g1	CGAGATAAAAAAAAAATCACAAATCAGAGGCAAGGAAAGGAGAGTCTAAACCCTATTTTACGATCATGCAGGCGAATCTCAGATCGGTGCTCGCTCAGGTAAGTCGGGGAGGGAGAGATGTTGGGTCTCGCCGTGATTTCATTTCATACCTTGGAAACAACAGTAAGACGAAGGGAGGCAGAACAAGACCTGTCACCAGGCTGATTAAGGAAAAGCTTCGTTTGTTTGGCAGATCTTGGACCTATGGATATTGTGCTGTCATTAGTTGGGCAATTATCCAGATGTTTGAACACCGTCGAAGGATAGAGATAGATTTGGCTGAAAGAAGTGGCTCGAAACCAAAGACGAGCTTCCGTGATGTCCTTCGTTGGTTCGGTGATAACAATTAATATTGTGTTT…
>TRINITY_DN10481_c0_g1	TGGAGCCAGTACCGGCTGTAGTGGCCGGGGCCGTGGCGGGAGAGTCATGTCAGAGCCGCAGCCGCGGGGCGCAGAGCGCGATCTCTACCGGGACACGTGGGTGCGATACCTGGGCTATGCCAATGAGGTGGGCGAGGCTTTCCGCTCTCTTGTGCCAGCGGCGGTGGTGTGGCTGAGCTATGGCGTGGCCAGCTCCTACGTGCTGGCGGATGCCATTGACAAAGGCAAGAAGGCTGGAGAGGTGCCCAGCCCTGAAGCAGGCCGCAGCGCCAGGGTGACCGTGGCTGTGGTGGACACCTTTGTATGGCAGGCTCTAGCCTCTGTGGCCATTCCGGGCTTCACCATCAACCGCG
>TRINITY_DN10482_c0_g1	GGCTCTATGACTTGAGCAGCTTTGTCAGTTTGCATCCTGGAGGGGACCTATGGATCCAGAGTACTAAGGGCACAGATATAACAGAGGCCTTCGAGTCGCACCACCTGCACGGCGTGGCCGAGCCTCTCCTGCCCAAGTACTTCGTCCGAGACGCGAAGGAACCCCGAAACTCACCCTTCACCTTCAAGGAAGACGGATTCTATAAGACGCTCAAGCTCAAAGCTATGCAGAAGATGAAGGAGTTCCCAGCAGGAGCCAGAAGCAAG
>TRINITY_DN10482_c0_g2	GCGGGGGTCGGCCGAGCGCAGCGCGGGGTAGGGAAGTTGCGGGAAGCTGGCCTGGCGACGGTCCGGGTCGGGCGCCATTGCTGGCGCATAAATTAAACAAAAATCCACACTCCAACTCAATCACATAAGTCACTTATTAATCTTATTTTAGGTGTTATACGTTTTAACCATTTCATACAGGCAAACTTTTTATTCAGTTTATTTATAAATAGATTGAAATTAAAACACAATCGTTGCTTGTCGGTG
>TRINITY_DN10485_c0_g1	CGATGCTGTGGTTCTGGAATCCGTCATCATCCGGATGAGACTCGAGAGTTTCGCGAATGCTCCAAGTTGAGACAATAATGCAATCTCTTACTATAACTCTGTACCCAACTTCAATTTCCCCGCCAAGTCTCGATCTCTTTCCGCTTAGACAAATCACCGCTTCTGTTCTCTATCCTCCAACCGCCGGATACAACCGCCGCGGCATGGCGTCCCGCGGCGATTCTGCTTCGTTTAAGTCCCTAGCGGCTCGTCAGACTTCGATCAGTAGTGATGACGATGGTTACTGTACTCTCGTAGACTTTGCAGGTAATGGAGGAGGAGGGAGACAAGGTACGACTGTAGGAGATGATCTTGTGGTGTTACTTTACCACTTGCAACATGCCTGCAAAAGAATAGCTT…
>TRINITY_DN10489_c0_g1	GGGAGCCAGGATCTGAGGGAAGGTTCTTTTCTTTCTTTGTTTAAGATCAGGTGAACTGGCTCCTTGGGTCTCCAGTGCTAGCATAAGGAGCCAGTGAGAGAACTCCTGGTGTCGGTAATGAATGATACAGGTGTTCAGAACTAGAGAAGCTGAGAGGTCGATGGTGGTCACCTGCACATTAGCCTTGAGGGAGTTGAGGCAGACAATGCGTTGGCGACTCTGGGACAACAACAACCCATCTTCCAGCAGCAGTTCAGTGCTCATCTGTGCCATATCAGAGTTTGCTGTGAAGCTTCGAAGGGGCAGCTGATCCTCATCACGGTGGTACAGGAACTGCAGCAGCTTCAGAGTCCAAGTCAGGTGCCTCTTTTGACTATTCATGGACAATACCACGCTTGT…
>TRINITY_DN10491_c0_g1	GGCCGGCCAAGGACATCCGTGAAGGAAATAGATCTCCGACCCCACAGAGACGGCAGATGTAAAGTTCATTAAAGAATGAGAAAAGATCAAGAGATTCGCTCATGAACAAGTTCTCTGATCCCACTGATAGTCATGATGAGTAGTCTTGTCACCCCGACGCAGAGTGATCCAGTGAAAACTCTCGGGGTCATGGCGGAAAGAGTAGAAGAGATAGACGGACTTCTTGGGGAGACGAGATCGGAGGCGGCAGAACTCAGGCGATCGCACGAGTGACCTTAGGGTTTTGGAGACGCAAGAGATGTTTAGGTGATCGCATCTCGGAACGCGGATTAATCAGTTCAAAACAACATCGT
>TRINITY_DN10492_c0_g1	CTCAAAGCAGCTTCTTCCAGCCTGCGCTGTTTCTCAGGGTCCTCCTCGTTCATGATCCGCTCCTTCTCAGCTCTTTTTTTCTCCTCACGCCGAGACTGTGCAGCCTCCTGTCTCTGCACATGTGTCAGCTTCAGAAAGTTCTCTTCCACACGAGCCCGGTTCTTATCTGCTTTTTGTTTCCCTTCTCTGTTGAGTCGGAACTTTTTGGCTTTATCAATAGAATAAATCACCATGTTCATCAGGGGTAGCAGTGCCTCCATATCCTTTGGGTAAGTGTTACCTGAGCCAGGCACATTAAATGTAAACAGTAGCGTCCTCTTGGTG
>TRINITY_DN10493_c0_g1	GTATGTATAGTATTGATTAGATTTTTGTTGGTGGTCTTACAATTGTTACATATTTCTTAAAGACTCGTTATTGGTTCCATATCCAGATAACATGACTATTAAGTATTAACCGGTAACAGTTAACTTTTATTCTTAGTATATTAATATATCATTGTCAGATGACAAAGATGAGATTAAGAGGAGATTGGTGGAGAAGGATTTTAAGAGTTGCTATCGACGTTGATGAAGAATGAGAAAAGTCATCGTCACAGTGAAGGTTTGGAGGAAATAAAAACAATAAGCTTCAGGGAGATGTGAGCACTGAACTTCTGTGAGAGAAGAAAAATGTATAAATTAATTTACATAAACAAAGAATCGGATGAGAATGGGGAAAATAAATAGATAAGAGGGAGAGAGAAA…
>TRINITY_DN10494_c0_g1	CGAAAATTTGTGTCTGAAAGAGCTCTGTAGATAACCATGTTTGATGAGCAACAATTTAAGAGTGGATCATCAAATAAAGAGCAATTTTCAGTATAGTGTGTGAGGGACTAAGGGTGTGACATAATATGATAGTATTCCTACATTATCACCCTCCGATGTTCTCTTCTCTTGCGAAACAGCTGCCCATGATAATATCCCATATTCGAGGAAAAGCAAAATCTCCGTGAATTGTATCAAAAATACACAAAGAACCATTCAAGCAATTCCCTTGCCAAACGAAGAAGTCCCTTCAACTATTCGTTTTCTTGCCTTGGAAGCCTGTTCGTTCCAACTCATGCAAGCAGTGACTATAGCAAGTATGATGCCTTGCGATGAAGAACCAAAGATCACACCGATCCA…
>TRINITY_DN10495_c0_g1	GAGCTACGAAGATAGAACCGAATCTTTGTATCGCTTCCTCTTGACCTTACGATAGATATACTTTTACGACTTCCGGCAAAATCCATAGGGAGGTTAAGGTGCGTGTCGAAGCTCTGGTTGACTATGACTACCACTTCCAGCTTTGTCAAGTCTTTCTCTGTCCACTCCTCGGCTCGACCTTCTCTTATTTTCTGCAAGAATGGAGAGGAAAAGTGCGTCTTCT
>TRINITY_DN10498_c0_g1	GTCAGACGACGGTATGAAGGCGCTTCTAACGCTCTCTGGCGGCGACATGCGGAAGGTTCTCAACACACTACAGAGCACGTGGCTGGCGTACCGGCGGGTTACTGAGGACAATGTTTACACCTGTGTGGGACACCCGCTGCGCTCCGACATCAACTCTATCATCAACTGGCTGCTGAATGAAAACGACTTCTCCGCTTGCTTTAAACACATTCAAGACTTAAAGATAACTAAAGGTTTGGC
>TRINITY_DN10499_c0_g1	AGGACTCTGTATTGTTACATTAACCCCTGACGAGATTTGTTGAAGTATGCCAGTATGCTGTAATAACCATGAAAGAAAAAGGCAAATTAAACTATCACGTCACGGGTTAAGCGTATGAATGTATGGTAGCTTTCGTTCGATCGTTTTTTATCAAGCTAGAGTCGCCTAGGATTATAATGTTAGGTTAATTGCGAGCGAAAGAACTTTCGTTAGGTGTTTATCCTGCTTTGGCTCTGTAAAAGTCATTGTTATAAAGTG
>TRINITY_DN10499_c0_g2	TAATCCGCGTGTACACTCTGGACGTCCGCACACTGACCCCGTCCGTGGAGCTGACCCACCTCGGGCCGATCACGGACGTCCGCTACAGCCCCGACTCCGCCTACCTGGTGGCTACTGATGCTAATAGGAAGGTCATATTGTACTCCACTGATGAGTATAAGCTGGCACACAACAAGGAGTGGGGCTTCCACACGGCGCGCGTGAACTGCGCGGCCTTCAGCCCGGACTCGCGGCGCGTGGCGTCCGGCTCGCTCGACACCAACGTCATCGTGTGGAGTGTGGACCAGCCCGCCAAGCATGTCGTTATTAAGAACGCTCACCCTCAAAGCCAGATCACCGGCATAGCGTGGTTGGACGACGAGACCATCGTCTCCGTGGGACAGGACGCTAACACTCGCG…
>TRINITY_DN1049_c0_g1	CGACACCAAGGGTGCACCGTCGATCGATGTTCCTTCATCTCCTCGACAGCTCTCTCTCATGAGATAGTCTGAACACTCTTCAGTAAAACATGCATAACTTCTGCTACATGATGCTGATTGATCTGAAACCGGTGGCATTGAAAAGCTAACTCAAATTTATATCTTGTGTCTAAATATGGGCTCAATATAACGGTGAGAAAGTCTTCATACATAGCTAAACATCTGACGCGTCTATGCGGCTCTACACTCAAAAGGCTTCAAAATCACCATATTTCTCCAGAACGTACATG
>TRINITY_DN104_c0_g1	CACCCCTAGGATCGGTGAAATCATTTCATGGAATACGGGGATCATTTATCCTTATTTTTATTTATCTTGTGTACTGAGATTTTATCATCTATGTGTGAGATGGCGCAAAAGGGTGTCTCTCCAAAGCATCATGGATTTTTGACATATCCCACATGTCAACCACTTGTTTTTTGTTGACAATATTATGCTTTTGCAAATCAAGTGCACATAGTGTCACTGCCCTCAAG
>TRINITY_DN10503_c0_g1	GTGTTTTCCGAAGACGTTATTCTTGTTACGCGGCAACCACGAGTGCCGACATCTGACTGAGTACTTCACCTTCAAACAGGAATGCAAAATCAAATATTCGGAGAAGGTTTACGACGCGTGCATGGACGCCTTCGACTGCCTGCCGCTGGCGGCGCTCATGAACCAGCAGTTCCTGTGCGTGCACGGCGGGCTCTCCCCCGAGATCAACAACCTAGATGATATCCGCAAACTAGATAGATTCAAAGAACCCCCTGCATTTGGTGCCATGTGTGACCTGCTGTGGTCTGATCCTCTTGAAGACTTTGGGAATGAGAAGAATGCCGAGCATTTCTCGCACAACTCTGTCAGAGGTTGTTCATATTTCTATAGCTATGCTGCCTGTTGTGACTTCCTTCAAAG…
>TRINITY_DN10505_c0_g1	CAGCAACACAGGTAACCTGTCCAGCGTGAGCTCGGTATGAATTCAGTGATACCTGCTGAGCCAGGTCCCAAATTTTGATGCAGCAGTCTTTGCTACCACTGACAGCTTGTGTGCCAGAGCTCAGGACAGTGACAGTAGACACAATGTCATCATGCTCATACTTGCAGAACTTGCTGACAATAAGTGTCTCATTCTCATCTAGTTCCCACAATTCAACAGCACCTGAATCGGAGGCCACTAGAATACCTCTCTCCCCAACCCAAGTGAGGTCAGCCACTCCAGCCTCCGTTTGGACTCCG
>TRINITY_DN10506_c0_g1	AATAAATTTATATGTTTCTGGTATGCTCTGTGAACTTCTTTTGTTTTTCTCTTATTCATTCATTACATGCGTGTTTGCTTGTTAGGTGAGCGAGCTAGATCCATTATGCAACCACTCTGCATATGCATCCCTTGAGTGTTTTTATTTCAAGATGTGGAAGTATTTCACAAGACTGTAAATATGAAATATGTGTTCGATCAAATTGTTTTACCTAATATAGCGGTTATAGACTTTGGGTGGTCCGTGAGCACCAT
>TRINITY_DN10507_c0_g1	GAACATCATGCATAGGTAAGATACATGAAGACCATCACCAAACAACACACAAACAAAGATTTTATGATCCTCAATTCCCTAATGCATTATGTGATCTTTTCTTCGCAATGTGTAATTACATCTTCCATCTCTTCAATTATATTCTCATGGTGTTTCATCATGGCATCACCAGCTCTCTTTGATTTCTGAAACTCGGAATTGTCAACGGGCAGCACGTCAAACATGTCCTAGAAGTCTTCAATTTCTTCAACAACTGACTTATCAATCCATTTGAACAGGTGGATTTTGTCCTTCATCA
>TRINITY_DN10508_c0_g1	GCTTATTCAAGAACGTTCTCTCTACCATCGACGGTCCAGAAATATTTCCGAAATTAACTGTGGACGGATCTTTAGCATCGTCTAGGAGAAGACTTATCTGATAAGAGCTGCTCAAATTATTACCCAAAACGTCGTTTATGGCATTATAAGCTAAGAGTCCTAGAACAGGAGAGATAAGTCTATAACCAGATAGATCATAGTTCCTG
>TRINITY_DN1050_c0_g1	GCTAAGACGAATTTCCCGACACTCCTTGAGCTTCAATTGAAAGGCAGCGGTTACACTCGTGGTCCTAGAAAAAGCAGAACCGTCCACTCGGTCTCTCCCCTGGCGGCGAGACTTGCACCTCTGCATCTCAGGCTCAGCTTAGGTGGCAGTAGCGGCGGCGGCGCATGTTATCCTCAGGTTCCTGTTGCACGTCCTCTTGCTGCACGTCCTCCTGTTGCACGTCCTGTTTACTGCTGTAACATGACGGCGTGTGCTACG
>TRINITY_DN10510_c0_g1	GGTGGCCGCCAACCAATGGTGGACGTGCTCGCCGGTATAGATGAACCCTCCAGTGGCCACAGTGATGTTGTGGAGGGGGTGGCCGTAGAACGGGAACGGGAATTGCAGCTTCAACGCCGTGGCCCTGCGGTGCGAGTCGCTCAAGATGGGGTGCACCTCGGCCCGCGCCGCCGTCAGATTCGCCCAGTATTCGTCGAAGTAGGTGCGGTTTCCGATGAAAGTGCTGCTGTAGAAGCTGTGGTTCTCATATTGCAGGTCCGTTAGATTGTGCTGAGCGAGTACTT
>TRINITY_DN10512_c0_g1	GCCGGAGTCGCCCTGGCACTGGTCGCGGCCGCCCACGTCCAGCCAGCCCGAGCACAGCATGTTGTCAGTGATGTCTCGTCCTTCGGTGGCGTAGCGTGCTCGACAGGTCTCCTGGCTCACGGTCCACACCTGCACGTGACGCAGCTCCTCGGATGACGAGGTGGGGTCGCCGAAAATTGTGCGTCCCCATCCGATGGCCCAGACAGGCTCATTGTCGGGCAAGTCGTAGTTGGGTCCAGCGA
>TRINITY_DN10513_c0_g1	TGCAGCAGCTTCTTCACTGAGAAACTTAACGTTGTTCTAATAGCTATATTCTTGTGGTCGAGGAATTTCCGCCGTTCTGATCTTGAGCATTGTCACCAACACGTTTGTGCTTGGTCTATTACACAACCAAGTTCATTGTATGCATACAGATCGAACTTTGTTGTGCCCAAGATGAAGCTGCGAATAGACCAAGCCACGACCTGGTGGTGGTATTAATGTTCAAAAGCAGGATAGCCGAATTTTTTCTCAAACACAATTAACAAACTATTACTAGGCTAAATTTCTG
>TRINITY_DN10515_c0_g1	ACAATAACATGTTTACTGGGAAGATCACAAACAAACTACGCAACTTAAGACTCTTGACAGTGATAGACTTATCTAACAACTTCCTCACAGGTACCATTCCAAGATGGTTAGGTGGTTTCTTCTTAGACATTCTAAGGATCTCAAACAACCGTTTACACGGCGTAATACCTCCTTCTCTGTTCAACATACCATACCTATGGCTATTAG
>TRINITY_DN10515_c0_g2	CGCGTCACTAGATCTTGGAATGATTGGACCAGTGAAGCTGTTGTGAGATAGCTTAAGCCACTTCAGTGAATAGCAACCAGTGAAGAGGTCTCTTGGCAACTTCCCTGAGAAGTTGTTGTATGATAAGTCCATAAACTCAAAATACTCCATTGTGTCTACAGAGGACGGCATGTTCCCATGAAACTCATTGTTTGAGAGATTCAAATGCCTCAACCTCGGAAGCATCAAACCAAAATCTTTGGGGAGTTGATGGTTGAAGTTGTTAGCTGAAAGATCAAGAAACTGTAACTTGTGAAGTCTTGGAAGTG
>TRINITY_DN10517_c0_g1	GTACGGACCGACAGTATCCACCGCCACCTCTCCTGAGCAAAAGCAGACCTACCACCATCGCAAGATACAAAGCGTCGCTGAGAATGCAAGCTTTACGCACCACTCCACACAGAGGCAGAAGATCCATGGAATACATCAACACATTGAACACCAAGGAGAGAGACGTACAAGAACAACATGCACCTCCATTGATGAAAGGATCCAAAAATATCTACAAAATGAAACGCAAACCCATTGGAGCCCTCACCCAATAATTAACTTTGCTTGCCTCAGATGCTCACCGCCTCGCTGAATCTGAGAAAGACAGCCATCCACCACAAAGC
>TRINITY_DN10518_c0_g1	AGCAATTCCGATTCCACGTGTCCGTAAAAGGTCAGGTATCCAAAGAGAGCAGCGAGCAAGTACATCAGAAACATGGCGAAGAAGGAAATCTTGGACACGTTCATCATCCGTCTCCGGCTGCGGCTCTTTAGCTCTTCGTAGATGGGAAGAACAGCGGGATGGCAGACAAAGGAAAACGTCAGGATGGGTACTGCATACACAGTCTGCGAGTTGAAG
>TRINITY_DN10518_c0_g2	ATACACAGTCTGCGAGTTGAAGATGAAATAGCGTGGCCTGCAAGCATCGTCTGCGGTGCTATTGAATGCCAACGCCAACGCTGCCTGGGTAAAGGTGCCGTTCACAGTTTCGTTGGCCACCAAAGCAGCTTCCACGGGGCAAGGGATCTGAAACTTCTTGCAAATCACCACGATCAGGAAAAATATCATACAGAGCAGAGAGAGGCCGCTGGTGTACCCCAAGTATCCTAGATTTCTCAGCAGTGACAATGGAAGAATGAGGACAAGGGACACCAGAAGGACCAGATAGTCACCGTTCA
>TRINITY_DN1051_c0_g1	ACTTGATTCATGTTCTATTTAAATATAATTAGTTTAGACTGACTTAATTTTAAGTTACAGAATAAAGTTACAGCAGACAATAACAATACATTTACGAAATCATGCCAATTTCTACTGAAATTCCCAAATAGGTATATCCTCAAATATTCCCTGGCCTGTCACAAGTTTTACATATTACTAAACGTACCTACATTGACCTACATGAAAGAGAATGATTAAGTACTGTTATAAGTGTCTA
>TRINITY_DN10521_c0_g1	TCGTCTCCGTCTCCGAGGAAAAGAAAGCTCTGGCTCGCGCGGCGGATCTTGAACCGGTCGAACCCGGCCAAAGAAGTGTCCGCGCGCAGATCTCCGCCGCGTTTCCAGATCCTGTACGTGTCGGAAGGAGCTATCTTTCCGACGAAGGGGATCACGGAGCTCTCGAAGTGGAAAGAAATCTCCATGTAGAAGTCTCTCATGCGGCGGAGGACGGCGATCAAATGCGGCAGCCTCCGTCTCCATTTGCACCAAGCCGAGCGGCGCTGATGCCGGAGCACCGTCTCCGTGATCTCGGCG
>TRINITY_DN10523_c0_g1	GCAGAAATGGTGTAAACACTATCGGAACCAAGAGTAACTTCACTCCTTCCAGATGTGGCGCAGGTCCTTCTGTTGAACACCACTTGGCTGGAAACAGAGTTAATCTTGTATGAGGAAGCGGTCTTTGGCCTGTCTCAGGATTGCTCCAGCATTGCATCACAAGATTTCAAAATTCATTTTCTTCTCCAACTGCAGCAAAAAGGCAAGGAGACGTTTTTTGTTTGAAGACTCTGAAAAAGAGGGGGTGGGGTCTCAGAGCCAAGTCGTCTTTTCCTCTGGTGTTAAACTCTTACTTGTGTCGTGGTTTTAG
>TRINITY_DN10523_c0_g2	TACTTTAGAAAGTTTATTTTATGGGGACTAGGGCTTTGCAAGAGTGTGAACTAAAAGCTAATGCTTCCGTCTTTGGAGTTTTCTCTTTCATCTTTTTTATTCTTCCTTTCCTCACCTGTGTTGAGGATGGGATGTCAGGCCTCTGCTTGCACCGTCCAGCGCTGTGCTGCCAAACTGTATTTGTTTTTGTCTTTGAACTGG
>TRINITY_DN10524_c0_g1	GTTTATGCCGATATGCCTGGAACCCATCCTCAGAACATTTAACAAATTTGTAGATGTAATTAGCTAAATTACTTCCTATAATAATATTGTAACCACGCTAAAATCACTTATACCTAGCAACTGAGCAACGACTGTTCAGAAGTGATTGATCTTTTATACTAATGTGCAATGTAAATAATGCAGACCCTAGCAATGATAGTTGTATAAGTGATATTAGTCTTGTTGACGTGTTCTACAGATGTAAG
>TRINITY_DN10529_c0_g1	ATCAAACTTATCTCCTTCCTAAACTCTCTCTCTATCTTGTGCATACGCCATTAACGTCGTATTGCTTTGGTCATTGCACTTGAAGGTGACATTTCTTAAACTCAGATCACCTTTTAGTCCTTGATTCATCTCCTCTTTAGATCTACGGAAGATTTACAGAGAGAAACTATCACTCATAACCTTTGCTGTCTCATTATGGTATCAGAGCCATCTCGAACCTCACGGATCTAGATATGGTGGAAACACGTAACCAAGAGAAGACGATGCTCGAGCTGGTTGAGGAAATCCGTACCGGTAATCAACTCAAGATTCGTGTTGTGTTGGTATACATAACTTTTTGGGATTTGAATAATAATTCGTATTATAATTTCATAAGTTACATTGTATATATTGTATCAA…
>TRINITY_DN1052_c0_g1	AGTGGGCACATCGGGCAGCAGCCTCTCCTTTGGGGCATCTTCAGCACCCGCCCAAGGCTTTGTTGGTGTTGGACCGTTCGGATCGGCGGCCCCTTCATTTTCCATTGGTGCGGGATCCAAGACCCCAGGGGCTCGACAGCGACTGCAGGCCCGAAGGCAGCACACCCGCAAAAAGTAGCCTTTGTCCCCTGTCCCTGTTCCCCCCACCCCTTCCCTAAATCTGGACCTTGGCACGTGCTAGAAAGAGCCTTGGACCCTTCCAGCTGCGTAAAGCAAACCTACCCCGGATCTCTGGCTTCAGCCGCCAGGGGGCAGTGGCA
>TRINITY_DN10530_c0_g1	ATTATGATTTCGATCTACCTCTTCGTTCACCCTGTAAACGCCTCGAACTCCATCTATAAATATCGGCCCTTGCTTCCATTCACATCATAACTCAAACAATCTACTCAAACATACGATCTCCTAGAAGCAACATATTCAGATGGCGATTAAATCTCCTATAGGGAATTCTCGCTACTGGTCATCGTTTTGCGATCTGCCTTTCTAACCATGTCACTCGAAAAGCCCCTACGATTTGTTTTCTG
>TRINITY_DN10531_c0_g1	TATATACATGTAGATTTGGTCGTATATATATTTACACATAGTTTAGCAATTAGTTAATAACTTAACCACAATTTCCTCAACAAGATATAAAGTATATTATTGTACCATTGGAGTTTTGAAACACAAACATCAGCCTCCAAGGTTTTTGCGGATACTAGCAGTAGCAACATATCCTTCCTGGTCATTGATATGGTAAAGCCTCTTCAAAACGTCTTGTGGAATCTGAAGTTTTGAATCCAAAGAGACCATAGACACAAACTGTGTCCCAGGATTCTGACTAGTCAGCCCAGAGACAGCTAAAGCCGAGCTCACTGTATCGATGTTATACAGAAAATGTATCAACCCTTTGGGAAACACGAACGTCTCACCCGGATGAAGCTCCTGGGTAAAGACCCGACC…
>TRINITY_DN10535_c0_g1	GTGACTCGTCGAATGTTTCAGCTTTAGGGTAAGGAAGAAAGATTTCTTGTGGAGGAAGCAACTGGTCGCAGAAAGCGTCAAAGTGAGTGAGCTCTAACAAGCTCTGTGAAGGAGCTTCTTCTTGAAACAATGGCCGATCAAACTGCATTTGCGGTTGAGATTGGAAGTAGAAACTGTCGGTTTCTGGGATAATCATATCCATATCTGGGATAAAGCAATCCTGGAGCTGGATAGGAGGATCCCAAGTAAAGAAGTTGCTTAAACAATCCATGGACGACACTGAGAAGATGAAACAACCTGGAGATTGATTTTAGAGGATAATGTCGTGTCTTT
>TRINITY_DN10536_c0_g1	GGAATATGAATATTTTGACCAATATCAATCAACAAGCATTTTATTTTCTATGGCAAACGATTCATAGGTGGCAGAATTCTCCAAAATTTAATTTGGGGCATTGACAATCCGTTTCCATTCATTCCACTTGATCTCTTAAGGGTAATAGTGTTGTTTATAATGTTGATAGATCGGGAGAATGGAACATGCTTTAGAATCTGAATCCGAAAAAAATGGTGATGACTGATGACAGGCGAGCATGCTCCAGTCTCTGACACTGAAATTGAGGCATAACTAGGAGAAAGCCTTTAACGTAACCATCGCCAAACCACAGCCACAATCTTCATGCGATTATTTGAGGAGAGCGAACACCAGGAGGCCAATTCAGTGGAACCACTGGAAAAGGATGGAGGCAAAACG…
>TRINITY_DN10539_c0_g1	CTTAATTTTCATGTAGTTAATGTACTTGTCTCAGCTTGTTCTATGATTGTGGAAGGCTCTGCTTCACGTGGAATTTTTTATACATGTATGATAATGTTTTCTATGATTGTGCAGGTGGAGCTTCACGTGAAGTTAACAGAGACGAGGAGTGGTTGTCTTCTATCACGGCAGGGTCAGTAGTCAGGAGGAGTAGTCATGTTGTTGTCTTCAAGTGTAGTTGTGTCACGCTTTTGTAGTCAGGAGGAGTAGTCATGTTGTTGTCTTAAAGTGTGGTTGTGTCACGCTTTTGTAGTCAGGAGTAGTAGTAATGTTGTTTTCTTCTTTTGTCACGGGGTGTCTCAAAAATTGGAGTCTTGTGTCACATGGTTTTTAATGTATGATCACGGAATGGTTTG
>TRINITY_DN1053_c0_g1	GAAAGTACAAACATTAAACACTTGAAAGTTGAAACTTAACAAGAAAGTAGACAACAAAAGATATACGAATAAAATCACATGGGTCCACATGCTCTTTCCGGACCAATCAGTACCCTCACATCACATGGATTCCCCCCTCCCTATGTACATCAGTTTTATCATGTTCGTTATGATTAGAACGTGTTTATTGCTAAAATCCTTTAAGAATCTCTTAAGTGGGC
>TRINITY_DN1053_c0_g2	GGAAAATAAAATATAAATAGGTAAGATGCAACGTATTAGAACAAATGAATTCATCATTTTTAGTTGCTTTAAATTTAGGAAAAGTACATAAACAGCCTAATTTACTTTTCTTAATGATCAAATGTGCGTCGGTCATAAACTTCTTGAGCTCTATTTTTTTATTTGGGGAGAAGGATGTGATTAAACTGATCAGATCATTAGATGTATAATTATATAAATGATCTTATTCGTTTTGGTTAACTTATAGATCTGCACATGTGGTTCAAATAGTGGTTGGAGTGTAAACTTAGTACAATCAATAATGGCATATGGCCACATATAATACAAA
>TRINITY_DN10540_c0_g1	GGATAAATACTAATACAACTGAAAAGTTGCTTCTTTCTGTGTCTTGTGAAGAACTAATATTTTTTGTACATTGAAAACTGTTACACGTTTTGACTATTTGGCATGTTTTGTGTGTATGTTGACATAAACTTTTTAATACACGTAAGGGCCTTTATCGTATTATTAATATCATAGGGCCATTCCAAAGATCTTTTAAAACAATCTTGAAGGCTCACTGGTATCGCCGTTCGCTTCTGCATTCTCGGAAATATGTTTCTATGTGATATATTGATATCTATTATGTATTTGTGTAATGTAAATGTTTCATTACAGCTGTCTG
>TRINITY_DN10541_c0_g1	GACACATAACCCTCTGCACAACGTCGATCCTGGAGAAGAACAAGTGCGAGTGGCTGAGCGAGGCAGGTTCGGTCTACGGCGTGGCGCCTCCGCTACAGTGCAGTATGAGGCCCAGCAAGCGGGAGTGCTTCCGAGATGTGGAGAGCGGCGGCAGTGATGTGGTCATGGCGGATAGTGACTGGCTGGTGGCTGCTCAGAGAGATTATCCAGTAGCTCCCCTTCTCCACGAAACAACACCAATAGTGGACCAAACAAGCACGGTAGTAGCGTATGTGAAGAAGGAAGCGAAACTAACCAAG
>TRINITY_DN10542_c0_g1	GACAATTTGTGTGAGGGACTGTCGGTTGGGGTCGGATACGAGGGTGGTCGGCGCCGTTTGTATCTTCGCTGGAGCTCTCTCAGTTGATTTGACTTGGTACCATGGCGAGGTAGAGGAGAGCGTCTGGACCGGCGTCGATCTTCTCTCACGCTTGTTCAAATCGCTGGAGATCCCTCTCAGTTACTTTTTCCCAGATCTAGGGTTTCGACCTCGAGAGTTAGGGCGCGTGGAGTCAAGGTGCGACTTCTTCCCGGCGAATCTTCATTGCTGGGTCTCCTTCGAGTGGCTCCTGTTAGGTTTGTGCCTTATGGCTGGGTTTAGGTCTCGGTTTCTTGGCTTCGGCCATATCCACTTTGCTCTCGGAAGATCCTACTACTGGTTCTCAGATGTGGGTGCGTG…
>TRINITY_DN10543_c0_g1	GGGATAAGTATGTATAGAGCCGCCAAACTGGAGTAATGCAAATCAAACATGGTTCCTTAATTGCAATGTTTGTATTAGCCTATTAGGTAGATGGTTTAGGAATAAGGATAGTGGGAAGTTGCTATGCATTGCTTAAAATCGCTGTACATGTTCTCCTTTTTTTCTCACCCCCATTTTTAAAATATAAATCTATAAGTTTATATCTAATGATTGATGCATACAAAAGAAAAAAAGAATGTGCCTTCCATTATACATCCATCTTTTATTCCCTGTCACGTTTGTTATTCTTGTTTGCAATAAATCCAGCAACATTCTTCTTTCCTATCTTCCATGCTTTTGTTTTTGTTGCGTGTATCTTTAATCGCACGCAAAACTTAATTTGGTTCATCCACATACCC
>TRINITY_DN10546_c0_g1	AAAAATTACATTGTCCATTTGAATGTTATGGTAAATGTTAGCCCAATTTCTCACTTGTGTAAATCGACCTAAGCATGAACTTAAGTCTTAAGACAATTCAATCAATAGCAGCGCTATCTCACATTATTACGTTCTTTTTGACTTGTAGACCTCGCATACTTTATTTCCCAATAATTTCTTGAAGTGTTGTCATTACTCAAATAAATAGTTAGTACCTGCATAAAATGAAATAGCCAAGTTTTAAGTTGGAACATGTTTGAATATATATATTTTAGGGCTGTGA
>TRINITY_DN10548_c0_g1	GAAATGTCTACCTATCGCTAGCTCAATCTATTTTATTATATTGTATTCCAGTATGGGGAGGGGCTGGTAAAACCAAATTTCTTGAATTAGAGAGAGCTCAAAGACTTCTCTTAAAGATAATATTGTTTAAGCCTATGTTATTTTCCACAACAGAACTGTATAAAACAGTGCAAGTGCTTAGTGTTAGAAAATTATATATACTGTCAACAATCCTTAGAAGACACAAATCAACTCCATTTGTAGCTTACAACAG
>TRINITY_DN10549_c0_g1	GGGGGACTCGCTGCGCGGGCTGCTGGCCGCCTGGGCGCCGCCCCTCGCGCTCTCCGCGCTCGCCGCACTACTCTACTTCTATCTGTTCGGGTGATGTGTGATGTACAAAACACCAAATAGCAAATATGTAAATAATTCTACGTAGATAATAATTATTAAACTTAAAGTTATTTTAAGAATGACGAAGCAAATGTGATACTTCCTTACTATCGTTGTGAATA
>TRINITY_DN1054_c0_g1	GTTGGCGGCGGCGCGCATGGTCATGGTCACGAAGCCGAACAGCCGCATGAAGGACATCACGATGATGGTGAGCACCAGCGCGCCGTAGATGTACACGTACTGGCCCGTCAGGAGGATGCCCGTCTGTGTGCCGAGACTTGGGTCTGGCTCTTCCCCATCTGGCAGGTCTTGTATGTATCCATCAACTTGATTTGTCCAGAAACTCAGCCAGTAGTCGGTGGACGACGCCGCCCCCTGGGTAATCAGCATCGTGGTGAGTGTCAGCGCCACGATGGCCCAGGAGTCCACGGAGACCAGGTACCTCGCGAAC
>TRINITY_DN10552_c0_g1	ATAATACATCGTGGTTTAAGATGCTTCACATCTTTATGGAGAATCAATTTTCTCAAATCTGAGAAATTGTTGACAACAGAAGAACCATCCAAAATGACTGAAAAATAAACAGGAAGAAGACAAGGAGGACGACAAATTCGAAGCAACCTCATGATTATAGAATCGTGGTTGACAAAGAGAAAGGAGACAATCACAATCGATGAAGACAAAGAGAAAGAGAAGACACGAGGTAAAAAGCTGTTATACATATATATTCAAATTTAGGGAGACCAATTCCGTTTGGGTGATGGGCGGCACAGAATTGACAAACAAACAAAATTAATAGGATTCTTATGCACATCGTTGGTGAAGAAAACGACGGTGCCGATGAATGTGTAACGTTATATCAGAAAATATAAG…
>TRINITY_DN10553_c0_g1	CAGGGACCTGTCTCTCCGTCACGTCGTCAAAGTGTGCCTTGTGTCTTGTGTCAGGCCTTGCCCTTCCCACCAGCATGTCCCTCGTGGCTCAGGGTGCCCCAGGCCTGCCCAGCTAGTGCTGTCCTCCCATCTCCTGTGGGCAGCCCCTCCCGGCAGCCAGGGCTTCCTGGAGGCGATGCAGCCAGGCCCCTGTGGGTGGCACGGAGGGGCTGTGACCTGGTCCCCAGTGTTGCCCTCCCCAGTGGCTGGCAGGGGCCTGCTTGCTCACTAGAGAGATGGATTCTCACCTGTCACCTGACTCGAGCCCCCTGCTTCCTGGCCTAGG
>TRINITY_DN10554_c0_g1	ACTGCTGTTTTTCTAATCAATCGTACTCCATCTCTATTGTTGAACAAACTAAGTCCATATGAAAAGTTAACTGGAAAGAAACCTGACTACAATATTTTACGCTCATTTGGTTGCTTATGCTATGTCTCAACGTTAGATAAAGATCGTCATAAGTTCACACCTAGAGCTAAGTCTTGTGTGTTTTTGGGTTATCCCTCCGGTTTTAAAGGTTACAAAGTACTAGACTTAGACACTCGTGTTGTTTCTATATCACGGAATGTGGTTTTTCGTGAAACAGAATACCCATTTGCACAACTCACTTCAGAACAACACACTGATGATGTTTTCTCAAAATCTATTTTACCCATGCCAATTCCTGTTGTCATTGATAATTTGATTCCTGTGCATTATAGTCAATCA…
>TRINITY_DN10554_c0_g2	GCGGTTTCTAAAGAGCAGGTGAGAACAGCATTTTTGAAATTGGAATGAATGTTTTCATAGGATAAAACAGAGGAAAGAGGATGAAGTGGTTGAGTATATGAATCAAGGGAGGTTGATGAAGAAACAATGTTAGAGACAAAATGAGAGGAAAGGGCTTTATCCATAGAAACAAGAGAGCAATGGTAGTCCAAAAGATAAGTGGGAGCCTTACCATGTCGTCGTGGCCTGTCATGATTTAGTACCGGAACCATTGTCTCAGG
>TRINITY_DN10555_c0_g1	ACAGCAAAATGTTCCAGGTGCATCAGGTGCTCTGCATCCCCAGCTGGATGGCAAAATTCTTTTCTTGGACACTTGAACCCATCTTCTCTTCTTCAGAACCCACCAGCGAAGCCAGAATTGGGATGGGAGCCACGCTGGACATCCAGAGACAGCAGAGAATGGAGCTGCTGGACCGGCAGCTGATGTTCTCTCAGTTTGCACAAGGGAGGCGACAGAGACAGCAGCAGGGAGGAATGATCAATTGGAATCGTCTTTTTCCTCCTTTACGTCAGCGACAAAACGTAAACTATCAGGGCGGTCGGCAGTCTGAGCCAGCAGCGCCCCCTCTAGAAGTTTCTGAGGAACAGGTCGCCCGGCTCATGGAGATGGGATTTTCCAGAGGTGATGCTTTGGAAGCCC…
>TRINITY_DN10557_c0_g1	ACGCACAGCAGTTCCTCTTCTAGAGATAGTAGAAGGAGACATAGAAGAGATCATGATGAAAGGAGAACTTACAGAGATGATCTTGCTGGTTTAAAGCTGAAGATACCTCCTTTCCATGGCAAAGTTGATCCGGATGCTTACTTGGAATGGGAAAAGAAGATGGAGTTGGTGTTTAACTGTAAGCACTACACCAATGCCCAAAGGATTCAGATAGCAGCAACTGAGTTCCATGACTATGCGCTGAGTTGGTGGGACCAGCTTGTGACTACCAGGAGACTTAACCAAGAGTATCCCGTTGAAACATGGCACGAGATGAAGGCTCTCATGCGTAAAAGATTTGTGCCAAATCACTATCATCGCGACTTGCACCAGAAGTTAAGAAGACTCACCCAAGGATCT…
>TRINITY_DN10559_c0_g1	GGATTCCATGGTAGCTTGTTTTGATTTGAGGGATGAGAAATTCAGCTTTGTGAATTTCAGTAGAGCAATGCATGGTTCAACAGTTCTGGTTAATTACAATGGGAAACTGGGTTTGCTTATGTCTGGAGATGCTCCTGGTGAGAATATTAGTACAACGAGTAAAAGTTTTCAGCTGTGGGTTTTACAAGATGCTGAATGGTCCAAGC
>TRINITY_DN10562_c0_g1	CAGGACCCATCGGCAACGAGCGTTCTCTGAAAAACAGAAAGGGCTCGGAGGGGGCCGAGCGGCTGCAAGGGGCTGTCGTCCCGCCTGTTAACGGGGTGGAGATTCACGTGGACTCCGTGCTGCCTGTGCCACCCATTGAATTTGGAGTCAGTCCAAAAGACTCCGATTTCAGCTTGCCACCTGGTTCTGCCTCTGGTCCTACTGGGAGTCCAGTTGTTAAACTTCAGGATGCCTTGGCCAGTAATGCAGGGTTAACACAGAGTATCCCCATCCTGCGGCGGGACCATCACATCCAGAGGGCCATCGGTCTCTCCCCAATGTCCTTCCCCACCGCCGACCTTACTCTGAAGATGG
>TRINITY_DN10562_c0_g2	GTGAATCTCCACCCCATTAACAGGCGGGACAACGGCCCCTGGCAGCCGCTCGGCCCCCTCAGAGCCCTTTCTGTTTTTCAGAGACCGCTCGTTGCCGATGGGTCCTGGTCTGTGCTCCTTGCTCTGTGCAGAGCCTTGTTCTGAGTCCTTGTGCTCCGCCTGCTTCTGAGCTTGGTCCTTGTGGCTGTCGGCCTTAGATTCCGCCAGGCCAG
>TRINITY_DN10565_c0_g1	GTGGGGGCAAAAAGAAAGGCCCCGCCCAGCTGCGAATTTACAACCTCGGCAACACGTCGCCGGTGCCGGTGGGGAAACTGGTGTCGATACTGGAAGGGCTTCTAAGCACCAAGGCGAAGAAGCACGTGATCAAGATGCCGAGAAACGGGGACGTGCCCTACACGCACGCCAATGTGACCCTGGCGTACAAGGACTTTGGGTACAAACCCACCACGGATTTGGCCAGCGGGCTGAGGAAGTTCG
>TRINITY_DN10567_c0_g1	GAAAGTATGACCACTTGGAGAATACTGTGAAGAAACCACCGGGTTTTTCATAGCTAGAGGTCGATATGGGTTTGCAGATTGACCATTAGTTTCTATTATGTAGACATCAGAATCATCATCACTGTCGGATATACTTTCTGGAGAAAGACTTTGAACTGATTCAAAGCTCGCATTTGGGAAATTATAATCAACGCTCCTTGGTTGAATATGTTCTTGGTTTACTTGTGTCAGAGAGTCTACATACCCATTGATCTGTGTCGCTGAGCTCGGATCTGCGGCAACATATTGCAAACATGCATTTGAATCATAAAAGTTATTGGAGTTGC
>TRINITY_DN10567_c0_g2	ATCGGTTTCAATTGTGAAAGTAATTCCTCAGTTCCTCTTCCCTCTGCCAAACCGTACAATCGTTTTGACAGTCACTTTGCTGATAACTGTTCAAGCAGTTTTCAGGGTAATAAAGCTGCCCCTGTGAAGGTTAAGCCGGAGGCTGAGTCGGAGAAACTGGTTTACAGTTCAGTTCCAAAGGAAGAAAGCATTATTGACCCTGTTTATGCACCTGGGGAAACCAGTCATTGGTGGTCTGGTGCATCTGGCTGTTCAGTCTCCTATCAGACAGATTTTCAAGAAGGATTCGCATTTATGGCACAGCAAACTGGTTTCCCTAGTCAAGACAGTGG
>TRINITY_DN10568_c0_g1	GTTGAACCACATCATGGCTGTGACCACACATGCCCTGGACCTTGGGGCCATGACCCCTTTCTTCTGGCTGTTTGAAGAAAGGGAGAAGATGTTTGAGTTCTACGAGCGAGTGTCTGGAGCCCGAATGCATGCTGCTTATATCCGGCCAGGAGGAGTGCACCAGGACCTACCCCTTGGGCTTATGGATGACATTTATCAGTTTTCTAAGAACTTCTCTCTTCGGCTTGATGAGTTGGAGGAGTTGCTGACCAACAATAGGATCTGGCGAAATCGGACAATTGACATTGGGGTTGTAACAGCAGAAGAAGCACTTAACTATGGTTTTAGTGGAGTGATGCTTCGGGGCTCAGGCATCCAGTGGGACCTGCGGAAGACCCAGCCCTATGATGTTTACGACCA…
>TRINITY_DN10568_c0_g2	GCCCGGATGCACGCGGCGTATATCCGACCTGGAGGAGTGCACCAGGACCTACCTCTTGGGCTTCTGGATGACATTTATGAGTTTTCCAAGAACTTCTCTCTTCGGATTGATGAGGTGGAGGAGATGCTGACCAACAATAGAATCTGGCGAAATAGGACAGTCGACATTGGGGTTGTAACAGCGGAAGACGCACTTAACTATGGATTCAGTGGGGTGATGCTCCGAGGCTCAGGCATCCAGTGGGACTTGCGGAAGACCCAGCCCTATGACGTTTACGACCAGGTGGAGTTTGATGTTCCTATTGGTTCTCGAGGGGACTGCTACGACAGGTACCTGTGTCGTGTGGAGGAGATGCGCCAGTCCCTGCGAATCATTGAGCAGTGTCTGAACAAGATGCCT…
>TRINITY_DN10570_c0_g1	CAGTTCCTCTGTCAAACCTCTCAACCACAGACCCTCCTTGATGGCTTCTACCAACGATATGTATTCGGCTTCTGTTGTTGATAACGCTACGACCTGTTGTAGTCCTGACTTCCAGCTCACTGTGTTGTCTCCAACTTTGAAAACAAACCCAGTTGTTGACCTCCTGCGATCAAGATCACCTCCGAAGTCTGAATCTGAATAACCCTTGACAGAGAACTTCTCCGCACTCTTTGTAAATACTAGACCAAACTCTTGAGTCTTCACTAGATATCTAAGAATCCACTGCACTGCTG
>TRINITY_DN10572_c0_g1	TTTTATTTGAGAGTTTGTTTGATCCTAATTTTTTTATTAAGTTGCATCTTTGATGATATCTGGACACCATTACCGATTTTGAGGGGCCTGTTCTCATTTTTTTTTTTTTGCTTTCTTATCGGTTGATGTCTTTCCCTGATCATCACAGTGACTCTTCGAAGCAATAACTTTAAAATTCAGTGCTTATTGACATTTGTTACTTTTTATTTTCTATATTACCAGTGGTTTGCATACGCTTCG
>TRINITY_DN10575_c0_g1	GCGCCTTTGCGAAGATCATTGGACATGCTAGGAAAAAAGAAATGAACGTCATCAAAAAGATGTCATGGCTTCGAGTAGTGATGATCTCGTGCGTGAAACTCAACACAAAAGTCGCCATATTCCTCAGCATAATATCCTACGTATCCTTCAAAAACGAATTGACTGCTGCAAAAGTCTTCGTTATATTTTCTTACTATGATATACTGAAATACAGTTTGGTGGATTTCCTTCCGTTAGCTATAACGTTTACTTTGGAAGCGTTTGTGTCTATAAAGAGAATGCAGGAGTTTCTGCTTTTGCCCG
>TRINITY_DN10577_c0_g1	AAAGGTTCATAGGATACTAGAGTTCAATCAATTTCTGAGTTATAGACAACCCATCCACTGAGCTGCGTTGCGCAATACAAATTCTCATATTATGATCACGTTAGAGAAAGTTCCTAACACTTATTGATGATTCCGGGATATGATTATTTTGAGAAATTATTATTAAGCCCAATAGATCATTACCCGATAAGCTTCTGAAGAAGACGTACGCTTGTCTTCTTTCTCTGTTCTTCTTTTCCCATTGACTGAGTTTGTTACCAGTTGCAGGTCTTTGTTTTGAAGCAGCTGGCGACTTGAGCTTAACTGAGGGAAGGCCCAACGTCTTTCTTCAGAGGCTTATCACGTAATGATCTAATACGATTTCTTAAACATTTTGGGACTTACATATATTTTGATCGT…
>TRINITY_DN1057_c0_g1	GCTTTCTCTCACAAATTTCATTCCTTAAATCTCATTCTCTACTCTTTTTTTTTTTGTTCTTACAACTCGAATTTTCGTTTCCAATTATAATGAAGAGTGGTGAAGATGATCACTATCCTTTGCGCATGAAAATAGATTGGTCTGATAAAGTGACCAAAACTTTAGAGGAAGCTATGCTTAAAGCAAAGTCGTCTTGTATTCACAAATTTGATCTTAATAAACTTCCTCCTTCTGATACAGATGATGAAGAGCAGGATGAAGCAAAGAGAAGAGACCATAAAGTTTCTAGTGGAGCTCCCTCTAGGTTTTGTAATAATTTTGACCTTAACAAGTCTCCAAAGGAAGAGCCACCAAACCACGACGGTCACAAGGTAACTCAGAACTTGCTAAATCCTAAAC…
>TRINITY_DN10581_c0_g1	TGTACACGGAGCAATATACCGACACCGTGGACTGCTGACGTCTGCCGGCAAAGATATCAAAAATAAAGAAGAAATTCTCAGCTTATTAGAAGCTGTTCATTTGCCCCGTAGGGTGGCAATTATCCATTGCCCAGGACACCAGAAGGGAACTGGGCCCGTTAAAAAGAGAAATCAAATGGCAGACCAAGAAGCTAAAAAAGCAGCCCAAG
>TRINITY_DN10584_c0_g1	GTTGGATATTATTCAGCAACTAGCAAGCCCATGCCATTTCACCCACCACATTACTTAGCCCGACCAAATCCATTTGGAATGCCTGGGATGGTGCCACCATATGTTCCCCCTCAGATGCTCAACATTCCACAGACTTCTCTGCAAGCAAAGCCCGCGGTCCCGCAGGTGCCCAGCCCAGGGGGCACCCCAGGCCAGGCTCCATACCCATACAGCCTCTCTG
>TRINITY_DN10587_c0_g1	GTCATCTTAAAGGTAGACTTCTTAAACATCATTTGCACAGGTTTCTCCTCATTCTTGCTGACTTTGAATGGCATCTCCCTGGTATGCTCTTTGTTAAACTGCTTCTCCCAGTTTCCTTTGAAGTAGATGGCATTCACAAGGACTAGCGATGTATCAGAATTCACTGTACCTGGAGACAGCACCTCTTTGATTTTATCTTCTGTCTTTTTGGCTACCCAGGTGTTGATGTGCTGTCGGGACTCCTCTGTAGCACCCTGAAAGTCCAGCTCTTCCAACTCTGCTTCATAGAACTTGAGGCAGGAATCTTTAAAAGACGCTAAAAGATCACAAGTCTTATCCCCGAAGAGCCTGTTGGCTGTTCTGAGCAAGTACTGTGTGCCAG
>TRINITY_DN10587_c0_g2	GGTTACAGCAAACCATGGAGAGAGGGTCAAAGACTGACAGGAATACCCTTTGCTCAGGGAGAGGAGAACCGGCCACAGAACAGAATTCCATTGGTCTTAACATGGTGAATGAAGAAAAGGAAGGGGTGGTCGGCACAGAAGCGGGGAGTGAATCTCATGCACCTCACCGTCATCATGCCAGCTGTAGCAGCTGCAGCCTCTGTGCCCTCCTCATTAACCTCCACAAAGGCCTTATGCACAACCTTAGACAGAAACAAGCCTTGCTTGGAAGACATTCCAGAAAAGTCTGCCCTGCCGCCAAAGGCATCAGTCATGCCCAACTTGTAGAGGGCATCGTTCATGTTGTAATTCTCCTCCAGCTTAAACTTTGGGAGAAATACTTCTACCTCTTCTTCGTCC…
>TRINITY_DN10589_c0_g1	GTGATAAATAAGATCGACCAATGCAAGTGTTCATAATGACTTTCCAATTGGCCCTGATGTTCTAGCATGTGATTACTTCACTCCTGGACTGTGACTTTCAGTGGGAGATGGAAGTTTTTCAGAGAACTGAACTGTGGAAAAATGACCTTTCCTTAACTTGAAGCTACTTTTAAAATTTGAGGGTCTGGACCAAAAGAAGAGGAATATCAGGTTGAAGTCAAGATGACAGATAAGGTGAGAGTAATGACTAACTCCAAA
>TRINITY_DN10591_c0_g1	GCACAATTGGAGCGCACTCTGCAGGAGGAGCATGTAACAGTGGCCCAGCTGCGGGAGGAGGCCGAGCGACGGGCACAGCAGCAAGCTGAGGCTGAGCGAGCCCGGGAGGAAGCTGAGCGGGAGCTGGAGCGCTGGCAGCTGAAGGCCAATGAAGCACTGCGGCTGCGGCTGCAGGCAGAAGAGGTGGCACAGCAGAAGAGCCTGGCACAGGCCGATGCCGAG
>TRINITY_DN10591_c0_g2	CCGAGCGGGAAGCGCGGCGGCGGGGCAAGGCGGAGGAGCAGGCTGTGCGGCAGCGGGAGCTGGCGGAGCAGGAGCTGGAGAAGCAGCGGCAGCTGGCGGAGGGCACCGCACAGCAGCGCCTGGCTGCGGAGCAAGAGCTGATCCGCCTGCGGGCCGAGACAGAGCAAGGTGAGCAGCAGCGGCAGCTGCTGGAGGAAGAGCTGGCCCGGCTACAGCACGAGGCCACCGCAGCCACGCAGAAGCGCCAGGAGCTGGAGGCTGAACTGGCTAAGGTCCGGGCAGAGATGGAGGTACTTCTGGCCAGCAAGGCGCGAGCCGAGGAAGAGTCTCGCTCTACCAGCGAAAAGTCTAAGCAGAGGCTAGAGGCTGAGGCAGG
>TRINITY_DN10593_c0_g1	GGCTCTCGAAAACTCCTTGAAGAAGTAGTCTTGGCTCTTGGCCATTTTCTTGACGTAGGGTTTTGTCCTCTTGTCTGTGGCTAGCTGGTGATCCACCATCATCAAACCCTTGTTGTCCAAGATGTTTCTGTAGTAGTTATTATCGAAGATCATGGGGGTACCGCGGTCATTTCTCACGTACTGAACGGCTTTCGGGTCGGGGATTGCATCTGGGCACTTCTTGAGCATGTGAGGGACATGGTCAGGGTTGAGCTGAGGATCAATTTCTGGGTACAATCGGTGCACCAGCTTCACACAATGTGTTCTTCCAACACTGTGAGCTCCTAGAAGGGCAACCAAACCGGGGGTGTCAATGCCCATGTCAGCAAACTTCTCAAGGACAACGGACATGCTCTCATT…
>TRINITY_DN10595_c0_g1	GCTGTGTGGAGATCAGAGCCAAGCAATTCACTGCCTTGGAGTTGTAATCCCCCTGCCCACGCCAAAGCCTGGTTTCTGCACCATGCCTCCGCGGGGAGGGCCTCTCATCCCACCACTCGGCCCACCACGGGGGCCTCCAGGTCCCCGAAGGCGGTTATCCCTGCGGTCGCCTTCTCTGGCAGCTCGAGTCTTCTTCTCTTCCACATTCAGGCGGACCGCGCCTCGGAACATGATGGGCCTATTACTAAGGACCTTCTGAACAGGTTCAGAATCATCAAACACAACAAAACCGAAATTGGGTAACTTCCCACCACTGTTGATGCGCAGCTCCACCACATTGCCAAAATT
>TRINITY_DN10598_c0_g1	GGAGGGGTCATCGAAGAGTTCTCTGCCTGGGCAAGGCGGCGGAGGCAACATCTGTTTACGGACTTCATGGTCTCCTGCAGCATGCTGCCCTATAGGCAGTGTAGCTCCCAAGTGGCTGGACATCTGGGCACTAGGCAGAGTGGGTCGAGCAGCCCCTTCCCGAAGCCTCATATCTACCACCCCACCAAGAGGGGGTTCCTTCCCTGGAAAGTCATTGTAGTACTGATGGTCAGGGGGCTCTTCTTCCTCCTCATCCCAAGCTGAGCCATCAAAGCCAG
>TRINITY_DN10598_c0_g2	CTTCGATGACCCCTCCTATGTCAACATCCAGAATCTAGACAAGGCCCGGCAGGCTGGGGGTGGGGCTGGGCCCCCAAATCCTTCTCTTAATGGCAGTGCACCCCGAGACCTTTTTGACATGAAGCCCTTTGAAGATGCACTTCGGGTGCCACCCCCACCGCAGTCCATGTCCATGGCTGAGCAGCTGCAAGGGGAGCCCTGGTTCCACGGGAAGCTGAGCCGGAGGGAGGCCGAGGCGCTGCTGCAGCTCAATGGTGACTTCTTGGTGCGAGAGAGCACGACCACGCCTGGCCAGTATGTGCTCACTGGCCTGCAGAGTGGGCAGCCCAAGCACTTGCTGCTGGTGGACCCTGAAGGTGTGGTTCGGACAAAGG
>TRINITY_DN1059_c0_g1	ACTGCTGTTTCATGCGAAGACACCTGTATATACTTAGCGGTACTCTAGATTGATATCAATCTGTCGGCGCTACTGCGCTCGTAATGTACAGTTGCTCGAGAGTCTGCGCATGGAACGACCGTTATTTTGTAAGTTACCGAGCTTAGACGAGCGATGTGTACTTATGTGATATATGTAGGCAGTTTGTAATTACTTATTATGTTTAAAAGTTATGTAATGAACTGTTTAGTGTAAGGCAAGTATTTTCTAAAATATGAAATGGACAGAGGTCCGCATCAGGCCTCTCGACAAGTATTGTAGGAGTATTGATTGAAAATAGGAAATAAAATTTTCTTCCAGACTGTAAATTAGTAGTCTCTTTGACGATGTAATGGAATACCCATGAACCAGTACACGGCA…
>TRINITY_DN105_c0_g1	ACACTTGTCGTCGTGTTTTGATATCATTTCAACTTGGTATCAAGAATCAAGGCTGGTTTAATCAAGTGTTATAGTGGCATTTAAGTATCCATATATCATACATGGACAAAACCATTTTCTATAACACCAAAAAAACATCGTCTACTTGCATCTCAATTCCCGATTTTTGGCAAATCACAAATGAAAATAACTGCATATATCATACATGGACAAAAC
>TRINITY_DN10602_c0_g1	TTTATTTTCATTTAAAACCCTTCATTGCATCTTACAACCCGTTTCCACTATTATCGAACCTACTAGAACCACTAGAGAAGAAGTCAATAAACGGCTGTCCTCGTCCGCCATCATCGCCACAATAAGTCACCGGAGAATCATAACGAAGCGAAAAACTGGAATTTCCAACACCAGAATCATTAGCCGCATCCAGAGGCTGAAGTGGAAAAAGCGGAAGCGTCTTCAGTCCATTGGTATTGACGTTGATGCCCTCGCTAAAATAACCGTGATTACCAAGGGCAAATCGGTCAAATCTGAGTGAACTCGAAG
>TRINITY_DN10604_c0_g1	CGGCGGTGCCTTCCTTGGCTACTATGGTGGTGTAGCAGTCCACAAACCCTTCATAGCCGGAGAGGATGGGGATCACTGACGCACCTGTGTCTAGGTTGTCAATGATTGTTCTTGTGCCCTGAATATGCAGCCTATGTATGATAGTCTCGACGGGGTAGAACATGACTTCCATGGCTACGAAGGCGAAGATGTTGGCCTTGAGCTGGATGTCCTCTAGCAGCGGGTTGGCCTGCTTGGGGTAGTGCAGGTACGGGTCGCTCAGCTCG
>TRINITY_DN10607_c0_g1	CGTGTGCGCGCTCGCGTGGTGCGCTAAAGACGCGCCGCCGCCGCCGAAGCAGTATGAGCATTTGCTGAATGCGAAAGCTTTAGGCGCAGAAGCAGCAGAAATGTTCATCACCGTAGCCTGCTCTCTCCTCAACCTATCCCCGTGTTCGGCGCTAGGCGGGGCCGTGCGGGCCGGCTGTCGCGTGCTGCCCGCGCTGCACGACATGCG
>TRINITY_DN10611_c0_g1	GTTGCGGCGACCATTCCTCTCGGGAAACGCAGTTGGAGATTAAGAAATGGCAAGTCAAGGAGGCGGAGCGACAACGACACATAAAAATATCCGCAGCTGATTGGATAGAACACCCTGACAGATATCTGTTGGAGATCGGGCCGGCCTCAGTACAATAACTCGGCGAAGTAATACATTGCCGCACTACTATGAACGCGCTCTGGGTATACTGCACTAAACCCGCAATCTATAGACTACATGACTATACTAGGTGCACAAAAG
>TRINITY_DN10612_c0_g1	GGCCAGCCACGGTCAGTGCAACAGTTGTACCCAGCTTCAGTCCTTCCATGGGAGGAGGCAGCAACAGCTCCCTGAGCCTAGATTCCGCAGGGACTGAGCCCATGCCAGGGGAGAAGAGGAAGCTTCCTGAGAACCTGACCCTGGAGGATGCCAAGCGGCTCCGCGTGATGGGGGACATCCCCATGGAGCTGGTCAATGAGGTCATGCTGACCATCACTGACCCTGCTGCCATGCTGGGGCCTGAGACGAGCCTGCTTTCGGCCAATGCGGCCCGGGATGAGACAGCCCGCCT
>TRINITY_DN10612_c0_g2	GATGAGACAGCCCGCCTGGAGGAGCGCCGCGGCATCATCGAGTTCCATGTCATCGGCAACTCACTGACGCCCAAGGCCAACCGGCGGGTGTTGCTGTGGCTCGTGGGGCTGCAGAATGTCTTTTCCCACCAGCTGCCGCGCATGCCTAAGGAGTATATCGCCCGCCTCGTCTTTGACCCGAAGCACAAGACTCTGGCCTTGATCAAGGATGGGCGGGTCATCGGTGGCATCTGCTTCCGCATGTTTCCCACCCAGGGCTTCACGGAGATTGTCTTCTGTGCTGTCACCTCGAATGAGCAGGTCAAGGGTTATGGGACCCACCTGATGAACCACCTGAAGGAGTATCACATCAAGCACAACATTCTCTACTTCCTCACCTACGCCGACGAGTACGCCATCG
>TRINITY_DN10613_c0_g1	GGTATTTTTTGGTATTTGTGAGATTAACTGTATCAGACCCTTCAAATCAGTTATTTTTTCTTTGTGAGTGAGATAAAAAAACATAAACATGTGGATTAAACAAGTCACTACTTTTTTTATCAACATGAAACTAAGGTAATAAAAAAATCTAACTCAATTCGGCGAGTCAAATCGGAGGTACTAAACTAACATCTGTCACAGTTGAAACAAGTCATTACATATTTTAAATTTGTGAGGATTATCCGCACTAATTCCCATAATCTTTTAAAAGACACGTACTCAATTTAGGTTCAGATTGCACCCTGTGGCTTAAATTTAGCGTATAAAGTTATTGATTTGTAAATCCTTTAACAAAAAAAA
>TRINITY_DN10614_c0_g1	GGCCTCTTCCATGTCCTGGAGTTGAATGAGTTCAAAGATTGGCAATAAAGGAAAAAAGAAAGCATTACGGGTATGATGGGAACAAGCTTTGGAGTTTATCGAACAGTCACACCAAGTTTCTCTAGCACACGGACACCCTTTTCTTGGTACTCTTGTCGGGTCATCCAAAAGTTGTCTTTGTCTTTCATGATATCCGCTAGAACTGCACCACCCAGGAATACCATGTGCTTTCTGCGGGGTGGGTCTTCAATGCGGATCTTAAATTTAGAAAGTTTTTCCACATCACCCTTCAAAACTCGTTCTAAGTAAAGCTGTTTAAGTTCTCGTTCCAACCGTGATGGCAGGCCAGGATACATAGTAGACCCTCCAGAAAGCACAATGTGTTTGTAGAATTCAGAT…
>TRINITY_DN10615_c0_g1	CTGACCTGAAGGAGATCCAGAGGGCTGTGAAGCTCTGGGTGAGGTCGCTGGATGCCCAGTCGGTCTACGTTGCTACTGATTCCGAGAGTTATGTGCCTGAGCTCCAACAGCTCTTCAAAGGGAAGGTGAAGGTGGTGAGCCTGAAGCCTGAGGTGGCCCAGGTCGACCTGTACATCCTCGGCCAAGCCGACCACTTTATTGGCAACTGTGTCTCCTCCTTCACTGCCTTTGTGAAGCGGGAGCGGGACCTCCAGGGGAGGCCGTCTTCTTTCTTCGGCATGGACAGGCCCCCTAAGCTGCGGGACGAGTTCTGATTCTGGCCGGAG
>TRINITY_DN10622_c0_g1	TGAAAATTTTGATACTAATTAGAATACAAATCTGCACATTTAAAAATTGAGGGTGAAAACAAATACTTACATAAATATAAGGACCAAATATGTAAATTCATCATTCTTATTGCAGATCTAATCGAGCTTTCACCCATGGTGATACCAAGCTCAAACCACTGCAGCTTCACCTATATAATGGATGAGACTTCGGAAATGAGTTGAGCAAGGCGAGGAGTCAACTTGAGCAGCAGATCTCGTGGTGGCGGAGGATTTCGACGAGCTCGAACCCCCATGGCTTCACTGAGCCACCGAGCTCACCGA
>TRINITY_DN10624_c0_g1	GGATCTGAAACTAGTTTAGACCTTGCAAAAGCAGTAACCAACGTCCAAACCAAATGCAAGAAAGACACTAACTTTGAAAGCGTTGGATATGGATTGTAATCTGCACTGAAACCTTCTAGACCATACTTGGATCACTGAATACAGCTAAGAAGAGGAGCGATCAAACTTGAAGTAAAAGACTCTACTTTAGCTGTGGTAGGAGAGTGTGTGTAAAAAGCC
>TRINITY_DN10625_c0_g1	ATAGAGGCAGTACACAACACAGAAATAAGCAGGCACACTGTGAAATGTTTCTGGGGGAAGGAAAATGGTGGCTCTGGTGATAACCAGAGTAGCAACAATGCGGCAGCGCCCCCGGCGACGATGAGCCCACAGACAGGGCAATACCCCGGCTACCCGTACCAACAGGGCATGGGATACTGGTATGCACAGGGCTACCCCGCGATACAGGGCTACATGGCGCCGGGGTACTACCAGCAGTACGCGACGGCGTACAGCAACCCGCAGGCTGCGGCGGCCGCCGGCTACCGCATGAACATGGGAGGCAACGGCGGCCCCGGCTGGAGCCAACAGCCGCTGGTGTACTCGGGCCCGCTGCCCTCCGCGCCCG
>TRINITY_DN10626_c0_g1	GTTTGCAGCCATTGTAACTCTGTGTAGCTTTTCATAACTTCTTCAGGAAACTTGTGATCACTTCCCATCATTTTCTTGTAGAAAGACAGAAGTGACAAAGCGTTCTCTCGTGTTAGAGAAGTTGAGGTAGCTTTCTGCTTGAATGTTCTCACAAACGCTTTCACAGCTTCTTCAACCTGAACCACAACACCAATCTGCTCTAGCTCCTTTTTGTAGGAACTGATTCTGCTTCCATAGAAACTATCATCGACTAAAGGGAAGACATCATCAAAGACTGTCAGAAAGAAAGTCTGGTCAGGATCAGATATGAAACATTCAGCAGGTGACTTGTAGCCTCCTTTTGTCTTCAGGCACTGAGAGCTTCTTAAGGAATCAACCAGATGCTGAGAAGTCAGGTTA…
>TRINITY_DN10627_c0_g1	AAACAAACTTGCAATTCTACAAAAACAAGAAGATAACACAAAAATTTATTTTCCTTTGTCACCAGAGAAGAAGAAGAAAAATATGATGGATTCTTTAGCTAAATGTTTCAACGGACTTCAAGAAAGCTACGAGAAAGTTCTAGAAGCAAAACCCATTTACAGAGACGACTTGGACATAACGTTGCCTCTGGATTGCTCAGTGGTTTCAGTAGAGCCCACCAAAAAGTCCCGTTGCTTGGAGAGAACCAAGAGGATTGACAAATCCTTAAGGTTCGAAGAAGAAGATGAAGACATGGCAAAGCCTCTGGTTAATGAAGAAGGTCAAAAGCCACGTAAGGTTGTGAGGTTTCAGTTAGAGAATAATAAGATATTCGAACCTAAGAAGCCGGTGAGGTTCGA…
>TRINITY_DN1062_c0_g1	GAAGTAATCTTATCCCAATCCTTTATAAACTCCAGTCCTAGAAATTGCTCCACTAGATTTCTCCATACAACCCCCGTATAGCCACATTGGAAGTATAAGTGAGATATGGTCTCCTCTTCACCAGAACAGAGAACACAGTCCGAGTTCTGACCCATCCCCAATGCTTAGACCTATCTCCCGTGGAGAGACGGTTACGTACAGC
>TRINITY_DN10631_c0_g1	CAACGAGAACCGATGGACGCTGGAGTCGGCGTGGGAGGTCGCCAATAAAGTTGGTGGAATCTACACGGTGATCAGATCGAAGGCGTATGTCTCCACCGAGGAGATGGGAGACAACTACTGTCTGCTTGGCCCCTACAAAGGAGCGTGCGCCCGTCAGGAGGTGGAAGAAGCTGACTTCCCCCCGCACTCCCCGCTGCACGCCGCCGTCGCCGCCATGCGCAGCCAGGGGTACAAGCTCCACACCGGCACCTGGCTAGTCGACGG
>TRINITY_DN10633_c0_g1	GGACGATGAGGAAGTTAGGCGTTATATGGAGACTGACGATATAGAGTACGAGACGACGCCGTACGTGTCCCTCTTGTACGAAAGTACTCGCATCTTCTGACTCGATCGGTCCAGTACTAAAGTGTGTTAATGTGTTGGCATATGATTTATTGTTGCAACAAATAAAATTAATGTGGGCCACTTTAACCAAGAGAAGGTTTGTGAAAAAAAAATGCAAAATAGCTTATGAAATGAATTTAC
>TRINITY_DN10639_c0_g1	GTTTTAGCTTTTTCTCAGCGGCTGGTGCTGCGAACAGCTCGAGGATTCCTTTGATGAGGAGCTTGGCTTTCCGATTAGCGTCTGGACCGAGCAAGAGAGGCCGTGGACACTAATTAACGTTAATACTTATTTTTCTTTTTTTCTTTTTTTTCCTTCGCAACTTATGTGAAGATTTGTGTAGTTTTTCTTCTCAAAAGGAAAAAAAACAATTGTTTTATTCATGTGCAATGTAATCACT
>TRINITY_DN10640_c0_g1	AAGACATAGCGAGGGGAGTGTTCTCTATATCACTGAGGATGATAGAGGAAGCGGTTGGGCCGGACCGCATCACCAAATATCTGTCACTGTATCCAAGTAATCGGCAATCTTGATTTAGGTTGTTGTTTAATGAACCGTTCTTGCCAGTGCTTGAGATTTTAAACTTGAATCAATTTCAACAATGTAATTACCAATACAATGTAACATT
>TRINITY_DN10641_c0_g1	AAAGTTTCCCGTCAATGAAACCGGCGGATGCGTAACTTCCTCGAGGCACTCGCATCTCAGGGAGTTTACGCCATTTTTGACAACGACAATCGAGGACAAACACTCTTCTGCTTCTTCTATGATTTCTAATCCGCCGATGAGGTAAATCTCTGAACCACTTGACACCACGGTCGGGGAATCTGGATGATGTTCGTAAGGAAACGAAGGGAGTTGTTTCAGTTTCTGGTCGGGACCTGGGGTGAGTGCGAACCAGCAAGGTTTAGTATGCCGACGAAATTTTAAATAGAGGTAGATGTGCTTCTCTGTTTTGTCCATTAGGGTTCGTGTTACGTCTAGCTCACGCGAAGAGAGGATTGATTTGCAACGCTTGGAGACGAGAGACAGAGA
>TRINITY_DN10642_c0_g1	TTAAAATAAGTATCAAATGTCCATCTGAGGTACTCCAGCCAAGCATAGCGACATTGCACTGCTGTCACCACCAGCAAAGGTGAATGGCAGGTTGGTTCTAAGAGAGAACCAGGAAAAGGAAAACTACTGGTGTACAGAAAAACATAAGTATGTAGATTAAAAAAGAAAATGTAACTTTTACATTAATCACACAGGGCGCTGACTCAAACACCATCAGAGAACTTTGATGGGTTCCATGGAGGTCACAGTTACCCTTTCCGTAGTGGCAAAGTGAAATGAACTGGCAATTTCTATGTGGTGTCCCTTAAAG
>TRINITY_DN10642_c0_g2	CAATCAATAGACCTCTGACTCTAGAAACAGTGTTTTGGAGGATTATAAAATAACTATTATACAAACACTATTTTTTTAAAAAAGAATAAGTGTTCTCTTTTTCCTAGTTATTCTGCCTGCCAGTAACTCCAGGAAGAGTCTAGCTTCAAAAACTTGAGTTCAAGAACTTACCACAAACTCATTATTTTTAATTCTTTTATGTATAATCAATGTAATG
>TRINITY_DN10643_c0_g1	GTCGGCCGTGCCGTTGTAGAGCTCCCGCTTCATCTGGGCACGGCTGGGGGGACTGATGCGCCACAGCGCCCCGGAGCTGCCCTCAATCTGCGCCGTGACGATGTCCTCAGGGCTGTACTGGCTGATGAACTGCATGGCCAGCGGCTGGGGGTCAAACTGCCGGGACAGCTCCTCATAGGCCTGGGCCGTGAAGGGGATGATGGACGGCTGCTGGGCGCTCATGGTGAACAGCGGCTCATAGCCGCCCAGCTTGAGGGTGACGGTGACATCGATGGGCTGGTTGACAACCCCAACCACGGAGCGCACCAGCGACATGAAGAGCAGCGGGAACCAGATGATGGCGATGAGGAAGAGGATGA
>TRINITY_DN10644_c0_g1	GTTTTTGTGACTCGGGGCATGTGGAGTAAAGCTAATTTGCCAGTCCTGGGCGGGGGCAAATCCTCGAGCTTGATGTGTGGGGAAGGGAGGGGCCTGAATGATCCTTGAGGAGTAGCAGAATAGCAGATAGAATAGCAGATGGAACACTGAGAAGTTATTTCCTTGAGGATAGATTTCTACAATGGAAAGGAAATGAGAGGTTCTAAGAGATGGGC
>TRINITY_DN10645_c0_g1	GCTTGATCCCCGGCCGCGGGGCCAGGAAGTCGGAGTTTGAGCCCCGGAGGCAGAGCGGCTGCCATGGCCAAGTACCTGGCCCAGATCATTGTGATGGGCGTGCAGGTGGTGGGCAGGGCCTTTGCACGGGCCTTGCGGCAGGAGTTTGCAGCCAGCCGGGCCGCAGCTGATGCCCGAGGACGCGCTGGACACCGGTCTGCAGCCGCTTCCAACCTCTCCGGCCTCAGCCTCCAGGAGGCACAGCAGATTCTCAACGTGTCCAAGCTGAGCCCTGAGGAGGTCCAGAAGAACTATGAACA
>TRINITY_DN10646_c0_g1	CGTATTTCTACTAAGGAATGGGCTAAATCAACTGGATATGATCCAGTTAAACTTTTTACCAAGCTTTTTAAAGATGACATCAGGTATCTGTTGACAATGGACAAACTATGGCGGAAAAGGAAACCTCCAGTTCCGTTGGACTGGGCTGAAGTACAAAGTCAAGGAGAAGAAACGAATGCATCAGATCAACAGAATGAACCCCAGTTAGGCCTGAAAGACCAGCAGGTTCTAGATGTAAAGAGCTATGCACGTCTTTTTTCAAAGAGCATCGAGACTTTGAGAGTTCATTTAGCAGAAAAGGGGGATGGAGCTGAGCTCATATGGGATAAGGATGACCCATCTGCAATGGATTTTGTCACCTCTGCTGCAAACCTCAGGATGCATATTTTCAGTATGAAT…
>TRINITY_DN10646_c0_g2	CGTATTTCTACTAAGGAATGGGCTAAATCAACTGGATATGATCCAGTTAAACTTTTTACCAAGCTTTTTAAAGATGATATTAGATATCTGCTGACAATGGACAAACTCTGGCGCAAGAGGAAACCTCCAGTTCCACTGGACTGGGCTGAAGTGCAGAGTCAAGGAGAAGCCAATGCCGATCAACAAAATGAGCCCCAGTTGGGTTTGAAAGACCAGCAGGTTCTGGATGTAAAGAGCTATGCGAGTCTG
>TRINITY_DN10648_c0_g1	ACGAATAACTTCTTTCCTGAGATTAGCTTCCTCCAATCCTGCTTCTTCACCTTCTGTCATCAACTCATCATCAGAGCAGATGTTCAAGACATTGACCAGCATTTCAGTGACTTTTTCACCAACAAAGGGAAGAGACCAGGTGAATACATCCATGAAGTTGGGCAGCCAGTAAGGGTGCGGGGAGCAGTTGAACTGCCGGATGTTCATGACATTGTTCTCGTACTTCAGCACGGCCGCCTTGTTGTTGTAAACATCCAAGTAGTTGGGAGCGGAGAAG
>TRINITY_DN10649_c0_g1	GGCTGCTCAGGGGTCATGAGCAGGTCCAAGACCCCCGTCCCAAGCCTCCCATGTTGCAGGCCAAGCCCAGGATAAGCCACTAGCACATCTCTGAGATGCACTTTGTGCTATAGGCCTTGAATGCAATGGGAGAAGGTAAGACTTCAGGGCAAGGCAGGAGAAAGGGCCAACCAGGACTGGGGTGTCAGGGGAGGTACAGAGATGAGGAGACAGAGTAAAGGAAGCATGGGGTCCTGGCTTAAGTGGTCAGGACTGACAGATAGGACTTCCCTCAGTGTCAACGCTCTAGGACCTCACTTCCCTTTGGTCCCCTTTCCTCCTCTTCCAAACACTGGACCCCAGAGAGCCTCCTCACTGAGTGGCC
>TRINITY_DN10649_c0_g2	CTCATGTATCCCAGAGTCGGGGACTCGTCTACAAGGACAGTTTGCCTGACTGTGCATAACCAGAGTGGCCCAGCCTCCTCATGTCTCATACACTTGAAAGCATCTTAGGGACAGTTGCTCAAGGAAGCCATGGAGGCACCCAGGTGGGAGCATCAGTTCACTCGGTCCTGTTTTCAGCCACATCAATCTATCAGCTGACTATAACTGAACATATTTGGCAAAAAGAACACAGCGTGCTTCTGGAAGCTTGCAGGAAGAAGCTATCTATCTCCCTGCCCAGCCAAGTGGCTGGGCACACACACCTCATTGCAGG
>TRINITY_DN1064_c0_g1	CACAGTGATTTCGTGCGTTTTCCTATTTTCAATTACAGTTATGTTAGTATCGTTGATGTCATTGTTGTGTTATTAAATTAAAAACTATATTTTTTTCATATGGAAATATCTTTTTTAATTAGTTATGAAAATATTTCTTTTTTCGATTTCGAGAGATTCTCATTTGTATAACTGCAACACCTTTTGAAATAAATGGAAATTAGGTGTATTTGTCATAAAAATTACAGGAACCTATTATTTTGTTATAATAGTAAGCATTTATTTTAAAGTATATAGAAG
>TRINITY_DN10656_c0_g1	ATGAATGCAAATGATGATATATTACTCTTTTAGCTCTGAAGCTAAGTAAAGGAAGAGTTATCATTCTCAACATGACATTTAAAAAAAAGAGAAAACAAAACATATCTAGATACACTATGATGTTATAGGCTAAGTAGTATTGTATGGTAAGGGATAAAGGGAAGTAGGGTGTGTGTGTGTGTAAGCGTTTAAGCTACACAAATGAGTGTGTAGTTATGTATGTGATTATGCTCTATACGAGTTAGTGTGAACATGGGGTATGATATGTTTTTCTATGACAATGTATGTGAGTGGACACCTATCATGGTTAAGTATGTGTAGATGAGAAGGAAATCGGGATTTATTTTGGACAAGGTAGAGACAGAAAACTTTCGTTGGAAGAAATCTGAACTCCAGTGA…
>TRINITY_DN10657_c0_g1	GGGGGATGAGGGTGCCCGACTGCTGTGTGAGACCCTGCTGGAACCTGGCTGCCAGCTGGAGTCGCTGTGGGTGAAGTCCTGCAGCTTCACAGCCGCCTGCTGCTCCCACTTCAGCTCAGTGCTGGCCCAGAACAGGTTTCTCCTGGAGCTACAGATAAGCAACAACAGGCTGGAGGATGCGGGCGTGCGGGAGCTGTGCCAGGGCCTGGGCCAGCCTGGCTCTGTGCTGCGGGTGCTCTGGTTGGCCGACTGCGATGTGAGTGACAGCAGCTGCAGCAGCCTCGCCGCAACCCTGTTGGCCAACCACAGCCTGCGTGAGCTGGACCTCAGCAACAACTGCCTGGGGGACGCCGGCATCCTGCAGCTGGTGGAGAGCGTCCGGCAGCCGGGCTGCCTCCT…
>TRINITY_DN10657_c0_g2	GTCGGGCACCCTCATCCCCCAGCTCGTTGCCGGCCAGGCTGAGCTCCTTCAGGCTCTCCTTGGCCCTGAGGACACGGCACAGATCCCCGCAGCCCTTGGCAGTGATGCCACACTCCCAGATCCACAGGGTCCTGAGCCTGGAGCTGGGGTGGAGCAGCCCTGGGCACAGCTCCGCCATGCCCACATCACCCAGCTTGTTGCTGCCCAGGGCCAGCTCCCGCAGCGAGGCCTTGGAGGCCACAATGCCGCACAGGTCCCGGCAGTTGTCTGATGTCACACCGCAGCTCTCCAGCTTGAGCGCCTCCAGCTGGCAGGGGGAGTCCTTCAGGCCCTGGCACAGCACACGGACGCCAGCCTCATTGATGTCGTTGTTGCTAACCGTGAGCTCCTTGAAGTCCG…
>TRINITY_DN10659_c0_g1	GGAAGAACGGCCTCAAGAAGAAGCTCCTTAAAGAAGGTGAAGGCTGGGACACTCCCGGCTCCGGCGACGAAGTTGAAGTGCATTACACTGGGACTCTGCTGGACGGAACGAAATTCGATTCCAGCCGTGACCGTGGGACCCCTTTCAAGTTCAATCTCGGACAAGGACAAGTGATTAAGGGATGGGATGAAGGAATCAAAACCATGAAGAAGGGCGAAAATGCGGTTTTCACCATACCGCCTGAGTTGGCCTACGGCGCGTCTGGATCCCCTCCAACGATTCCTCCGAATGCCACACTTCAGTTCGATGTGGAGTTGCTTTCCTGGACGAGTGTGAAGGACATTCTCAAGGACGGCGGAGTTATGAAGAAAATTATCACCGAAGGAGAGAAATGGGAGA…
>TRINITY_DN10660_c0_g1	TGCTGGTTACAAAGGATACAAGCTTTTAGATATAGAGACTCGCTCAGTTTCAATTTCTAGGCATGTCATTTTCTATGAGGATACTTTCCCTTTTGCTTCTTCAAACATTCCTGAAGATGTCAAAAGTTTCTTTCCTCATCTTCATTTCCCTGCACAAACTGATGTATTGCCTTCTATGCAAACATCTTCTGATACTCATCATCCTTGTGATGAGTCATCTTCTCCGGCTTTTGTTCCCTCTGAACCGAAGTCTGCTAGGCAACGCAAACCGCCTTCTCATTTGCAGGATTTTCATTGCTATACTACTAATAACACTACTCCTATAACTACAACTCCATATCCATTACAAAATTTTATTTCTTATTCTTATTTAGCTGAGCCTTTTAGTGCTTTCATAAA…
>TRINITY_DN10662_c0_g1	GCCGCAAGGACATTGTATTTGAACCAGGGGAGTGGGTTTGGTTACACATGCGGCAAGAAAGGTTTCCTAACCAGAGAAGTTCCAAGCTGAAGCCAAGAGGGGACGGCCCATTTCAAGTTGTTGAGAGGATCAACAACAATGCCTACCGTCTTGATCTGCCAGGTGAGTTGAATGTGTCTTCTACTTTCAATGTTACTGATCTATCTCCTTGTTTTGCAGATGAACCAGTTTTGAGGTCAAAACCTTTTGAAGAGGGAGGGAATGATGAGGATATTCAACCAGAGCCGG
>TRINITY_DN10663_c0_g1	AACAGTATTTGTTAGGATTGAAACGAACGTCGATGGTCTACTTTGGGGTGAGTTGTTTATTCGCTCCGTGCCCATTCCTAATTTAAACACCATAATCGAACAAGCTATCACATTTTTCTTATATCTTATTACATTTAATTATTGTTGGACAATCGGACAAACAATTTACGTGGTGTGAGTGGGTTTGGCAGCATCATAACACATGCCTGTTCGAGAATAGTTCTTTTATTGTATAGTACTTAAATGATAGCGTTACAGTAATTAAATAAATAATGAAATGACGAAAAACAGTGTGGATTATGTTTTGTGTCACGTTTCTACTTTCTAACAAGTTCGGGAGAGTCCAACGGCCGAGAATGAGATCACACCATCGCCA
>TRINITY_DN10665_c0_g1	GGGCATCGTTGACGTCGGTGGCGTCGTTGATAAAGTCCATGGCATCGACGGCACTGGCCAGGGCCGTGTAGTTCTGCAGGAACTGCAGCGATGCCCGCTCTGGGCGCTGCTGGCCCGTGCCGCTGTACTGCACCACCGCCACCCGCACGTCGTGGGCGGGGTCCGTCCTGCCCGCTGTGAGGAAGCGCTCGGCCAGGCGCTTGGCGAAGTGCTTGGTGGTGTCAAAGTTGTGGCTGCCCACGCTGGCGGAGCCGTCCAGCAGGATGGTGA
>TRINITY_DN10666_c0_g1	GTTACTTTTTATTTTGAAAGACTTGTCAAGCTCTTCACATTGCTGTGAGAGTTTGCATGGTTAATGAGAAGCAGCTTTTTCATGAAATGCTTGGAGGGGAACAATTTCTCAGCCTGTGAGATCTGACCATTCCGTTGGCTTGGAAGTTTCTCTTGATTAGTAGAAGGTTTCAAGTGGCAGGGGGTGGGGAGAGGTGAGGGGGAACATGCTAGAAACTTTATGACAGCCATCTAGATGTGAAAAAAATCAAACCAATTCACCAGTCTCACTTCCTCTACGTTACAACCTTTTCTGTCTTCCTCTTGAGTCTCACTTTCCTGAAACAGCCTCCCAGTGCCTAGAGCTCCCGGCAAGAACCTGAAAGCCCAATTGCAGTTGAGTGATGTTCTGGCCCA
>TRINITY_DN10666_c0_g2	TAAACACACATTGCAGCTTCAACTTTTCTCTTTAGTGTTCTGTTTGAAACTAATACTTACCGAGTCAGACTTTGTGTTCATTTCATTTCAGGGTCTTGGCTGCCTGTGGGCTTCCCCAGGTGGCCTGGAGGTGGGCAAAGGGAAGTAACAGACACACGATGTTGTCAAGGATGGTTTTGGGACTAGAGGCTCAGTGGTGGGAGAGATCCCTGCAGAACCCACCAACCAGAACGTGGTTTGCCTGAGGCTGTAACTGAGAGAAAGATTCTGGGGCTGTGTTATGAAAATATAGACATTCTCACATAAGCCCAGTTCATCACCATTTCCTCCTTTACCTTTCAGTGCAGTTTCTTTTCACATTAGGCTGTTGGTTCAAACTTTTGGGAGCACGGACTGTCA…
>TRINITY_DN10667_c0_g1	GCAATGATGATATTCTCATGATCCTTGTATGTCTCTCCCAGTTTATCCCAAATGGGGGCTAGCTGCTTGCAGTGACCACACCAAGGGGCATAGAATTCAACAAACACGTTCTTTTTCTCATCAAAAGCGACCTCTTCAAAGTTCGCCCCAACCAGTACTTTTACCGGCTGTTTGTCCCAGTCTTCAGGCACTTCCTGGCTCATCAGGTGGGGCTTGATCTTGCCCTCTAAGAAGCGGTGGCAAAACTCTGTGATTTTCTCAGCCGTCAGCTCATCTGACTCTGGTTTGTACTTGGTCATCTCTTCCTCTAGGGTAATAAGCCGCACGGCGGGACACTCCTCCTTCTTCAGGCCAAAGAACTCAAGTATGCGCTGGTTATCAGTGTGGTCGCTATCGATG…
>TRINITY_DN10668_c0_g1	GAAGGTAGCTCAGAGCGTCCCGCTGTTGCAGGCGGAGGGCAAGGCCGAGCTGGCGGAGGCACAGCAGCTGCTGGGGATCTGCCGGGAGTACCTGCTGGGGCTCAAGATGGAGACGTGCAGGAAGGGCCTCCCGAAAAACACCTTAGAAGAGCAGAAGCGTTCGTGCGAAATGGCCGCATACTTCACGCACTGCAAACTACAGCCGGTCCACCAGATCCTGACCCTCCGGA
>TRINITY_DN10669_c0_g1	GATACTATGGCTGACTCGGCAACTCACAAAGAAGAACTGGACAATGCCGGACATATTTCACGATACTGTGAAGAGACATCCAGACAAACCCTGCTTCCTATTCCATGATGAAGTTTGGACATTTAAACAGGTGGAAGACTTCAGCTTGCGCGTCACCGCCGTGCTTAAAGCGCAAGGCTACAAGAAGGGGTCAGTCGTGGGCCTCCTGGTCAACAACTCGCCCCAGCTCCCCGCGCTGTGGTTGGGCA
>TRINITY_DN10673_c0_g1	GTGGATGCATGACCACTCTGAGCGGTCGTCGTGGCTGATGTTCCTGCTGAGCGCCGTCCAGCCCTGCGGGTGGATCTGCAAAGCGCTAACGACCTCCGCGTCGTTAACCTCTGGGAAGTCGGAAACAAACTCCACTCGGTTCTCCTTTCTATTCCTATCGAACAGGTGTTCGTACATCGCGGCTATGGGGATCAGCTGGCGGGACATCTGCATCAGCCTGTATAAGTTTGGCTTAAATCCATGCAAGTCCTGTGCCAGTGTCGCCAAGTTGAGATCATGTATAATAACG
>TRINITY_DN10677_c0_g1	GCCGGGGCAAGGGCAGGAGTAGGGTCGGAACTCGCAGGCCTCCTCGTGCTCGGCCTTCTCAGTGTGCACGAGGGTGACGGTGCAGCCCGTGTTGGAGTGCTTGCAGGGGAACATGACGTTGCTGGCCACCTTCTCCATGGCGAGGTTGCGGATGTTGCCGAGCGGGCCGCGGCACGTGGGGCAGCAGGACAGCTTGGGCCGGC
>TRINITY_DN10679_c0_g1	ACGATGGAGAAAGGAAGTTGGATCAAATAATTATAAATATATGTACAACCTACTTCAATTTTCCATTCCCGGCTTCATAGCAATGGTATCACCATGGAAGTGGTGAGCAAAGGAATATATTGAGACAGAACCAAAAATAAAAAATACGGCTTGTATATAGCAATAGAGGAGAAGCTGAACCATGAAACGTTACTGTGTTTAAAGGATGATTAATTGAAGGAGGAGGGAGGAGAGAAGTCGTATAGGAGTGAAAAAAATCGTGCCCGATA
>TRINITY_DN1067_c0_g1	AGTTACTCTAGATTCTAATGGTATTCTTCACAAAAAGGGATCTGAGGCATTTGCCTTTCAGTTTACACCTTACATACGGCTTGGGAGCTGACGTCATTGGATATTAGGTAATCTTATCAGGTTCACTTCATCACTTGATTGGATATTAATTGGTGGCTTTATCAAGACCTTATGATTTGTTCTTGGCCAATGAACGCTTGGATCATCATCATCACAGTATTCTCATGCCTCTAAGTTGGCCGGTGATGACAGAAATGTTTGGTCCCCG
>TRINITY_DN10682_c0_g1	AAAACAGAGCGCACACGAGAATGAGGAACTGCATCAAGCATTTCAACTCTATCTTGGAGAGAATGCTTCTCCCTCACTTCCTCTAGTCTCACATGCTTTGGTCCATCCCCTCCAACTACAAATCGAACCTTTCACAAACCAAAACATTAAATACCCAATGTTATAAAAATCGGTGCCTAGACATCTGCCTAGTCTGCAAATCAGATCTAAAAGAAACCATTTTTCTAGAACAAATTTTAAGATATCA
>TRINITY_DN10683_c0_g1	GACAAACTCTCTGTTTTGATTCCGCAAAACTGCAGGAGATTACGTGGATATGGACTCATGTTACTAAAGTTATACTACAAAACGTGGACACAAACTGCTATCAAAACTCTCACCAAAAGAAAAAAAAAAAAATTTATCCATACATAACTTCTCTATTTTGATATAAGTTGTGGACTAAATCAAAGCCAACAAATATGTTTTTGATACAATTTCAT
>TRINITY_DN10684_c0_g1	CGTTCCTTTGCGACCACGCGGTGCAACGTACAATTGGGGCCTCATCCTTATTATAAGAATGTCGAATACTTATATTAAGATGTTCTTTAATCGAATTTAATTTCCCCCCTCCGCCCCGCAGAGTCCCCGCGCCGCTACGTAGAAGGCGACGTGAACATCCACTACCGCTGCCCGGTGCGGCGCGCGCCGCTGCCGCTGGTGCCCGAGCGGGAGCTGGCGAGGCAGCAGGCGGACCACATGAAGAGGCTGTACCGGG
>TRINITY_DN10685_c0_g1	GCAAATATTGGATTTGAAAGAAAATGAAGAGTTTTTAATCTGGCTATGCAAATAACGTCGTAGTGGAATTAGCCCTAATACCAGAACAAGAAAAAAAACAAAAAAAAAAAACCTAAAAACTAAGCATCAAAGCCAAATTCGTTATAAACATACATCTAAGGAAACAAATGCTTTCATAAATTATATATGAAGAGGGACAGATCATCA
>TRINITY_DN10687_c0_g1	GAAACATAATAGATTCGTTAACTGTTTATTGTTGGATGTTTAAGTTTTAACTGTTTATGTTTATTGTTGTTATGTTGGTGAACATTTTATGTAACATAACTTAGTGGAACTCATGTATTTCCTGAGGTTTATTATTTAGTGTGTAATACTTAGGGATATGAGTTCAGGCATTATAACTATTGGTTGGTTTAAGGGAAAGTGTTGAAAGGAGTTTGTAAACCCAACCAACAGTTTATTTTCTATTGTCTATTGTAGATTATTTTGTCAATAGAAAAGTCACTTCGAACTTCCACTAATACCTTCCTGTGTCGTGTGAAAACTATTCTTCAATATATCTTT
>TRINITY_DN10689_c0_g1	CAAAGACTTCTCATTATCCATCTCTCCAGCCTGTTCCTTGCTTGCACCACCACCACTACTCTCCACCATGTGAGCTTTGGCCTCTTTGAACTTGGCTGGCTTCAAATGAGGATGTAGGATCCAGCATTGGCTCTTTTTGTGGCCTTGCTTCTTGCAGTGATCACAACTCCCACCAAACTTCTCATACTTGCCATGGATGGCCTTGTTAGCTTGTGCAAGTTCTCCCTGATCTCCTTGAGCTTGCGCTGCTTGATTTGCCAAAGCTAGCTCATTTCCCTTCTTGTTAAATAGCTCCATGTTCCCATATTCCTTTTGGATCCTAG
>TRINITY_DN1068_c0_g1	AGATTCATCGGTCCCTAGTCTCCCCTCACCAGCTTGATAGAGACGCTGAGCATCTTCCTGAGCCATTTGGTGGTTTATACTCTGGTTCTCATCACGATTTCCCTGGCACATGGACACAAGTAAACGTTCAAAATGTCCTGATGTATCTGACCTAATGTCCTTTTCAAGGTCTCGTCCAAATTCTGACTGATAACATCTGACAATTTCTCGGATTTCCTGATTTGTTCTT
>TRINITY_DN10691_c0_g1	TTTTAAACCATTCCTCCATTGCTTTCTCATATTTACCTCCATTCTTTCTTCTCAAAGAAGTAATTCTATTTCTGACCTGTTTGTCCAACTTTACCATAAGACAAGAAGTTGGCAGAGCTTTATCCTCCACACGCCTAGTATTCCTCTCCATCCAAATCGCATGAAGAACAGATTGGAAACAATACCTCCATAAGAACGTCACTACCCTTTCATGTAAGCCATTGATCAGTATCTGCATGACCTGCGCCCATTGACACACTCCACTGCCTGTTAAGCCTCTAGTTAACCCCAACCAGACTTCCTTTGAATAATCACACTCGAAAAAAAGATGATCTCTAGTCTCCAAATGTGTCTTACATAACCAGCAAACAGACACTGCTTGAGGATTCCACTTAAGTA…
>TRINITY_DN10693_c0_g1	TTTGAAGTTTGTGTACTTAACAATGGCTGTTTGGAGTTTAGCTTGGCATTGTCACGGTTCTGCCAATCTACATGCATGTCACCTTTTGATGAGTTGATGTCATTGAGTGATAAGATCTAGTTTCTTGGCTTGTCATAACGCATGATACTATCATATTGCATTTGCTAGTGCATTAATTTATTAATACCCACATAGCTTACAGTTTAGGCCTGATATTTTTTTTGATAGGATGTAGATCTAACATTTTCTCAAATCGCATTGCCTTGTTTATGTACTAGAACCTGTTGCAAG
>TRINITY_DN10695_c0_g1	GGGAAATCATAATAGTATACATCAAACAAGTTGAATCAAAACAGATTATTCAGCACTACTTACTATGGATCAGAAAACATGAATAGACTGCTATGTTTAACAAGGCAAGTAGAACATAAGCAGACAAACATTATTGCAATGCATGCTAACTAATGTAATAAAATATGCAAAATTGAACGTAAAGAGTAAAATAATTTATTGTGCAGGACGATGGAGCAAAGCAGGCGATGGGCTAACGCTGGATTTGATAAACGGATTAAGTCTCTTCAACCACTTGGACTTCCTCTTCTTCTCTCCAGGTTCAGTTCTTGTTTCACTCATCTTTCTCTTCTTGCTCTTGCTCTTATCCAACCCAAAGCAGCTCGGTGAGGATCCATTTTCATAAACAGACTCTCTCGA…
>TRINITY_DN10696_c0_g1	GTCAGATACTCATGCTAATTTAAATTGAATATTGTTATAAATATCTTTAGTTTTTATTAATTTTAAATCTTATAATAGGTAGTGCTGGATAATATCGATATATCACTGACGAGTAAGGCAACAACATTGGTTTTTCTTTGGATCACTTAAAATGCAAGCCATAAATGATGGATCTATGTCATGGCCTATTCATACTTTTCTGCAGTCGTTATTAGTTTTACAATATCCTTGGTACTTGCATCCAGCAGCTGGAAATCATTAAAAACAAATAATATGAATAGTTTGTAAAAGA
>TRINITY_DN10699_c0_g1	GCCCAAACCTGTCTTGCAATGGAGCAGCCAAAAACAATGTGGTTGATCGATTCACCTTGAAAGCCACATGTTTGACATACAGGGTCCATTTTGATTCCTCTTCTCACCAGAAGTTCTCCTGCAGGAAGAGCATCACTCAGAGCTCGCCAAAAAAAGTTTTTAATTTTCGGAGCTGTTTGAATCTTCCACACATCTGTTTTGAGGATATTCAAAGAAGGTCTAGCTTCTGCTTCTTGAACTTCCATTCTTCTGATATAATTGTTGATGAACCAGTAACCAGATTTGACTGAGTAGCTGCCATTCCGATTATGAAGCCATACCCAATAATCT
>TRINITY_DN106_c0_g1	AAGGCGTGAATAGCAGGTCGTAGCCGAAGGCTATGACGAATAAAATAATTGCAAATCGGTTTGAGTTATTTAAGTTATATTCGATTTTATTTTGCGACCGGTACGACGTCGTTGCACCGGTCATCATCATTGTGATATATTTAGTTTACGCTAAGCTTATGTTCAATACATTTTGTTGCATTTGTATCCAATTGGAATGTTGGAATATTGCTGTCTTCGCTACAGCATAT
>TRINITY_DN10704_c0_g1	AATATAATAATTTATAGGGAAAATAAAAACTACCCAAAATTGTATTTGTATATTTTACTTTCTAATTTTGAGAGGAATGGAGACGCACTAAGTGATCATCACTCTCAAAAGAACTCAATTAGATCTTAATTTTTCTTCTGATTGTTTTTTCATACACATAATTATCCTTTAATGATTGATTTCAATATTAGTAATTGATTTGTCGTTAGATGATAAAGAATAGAGGAAATAGATAAAGCTGATGAATAATTGTTTCGCAGCACATGCCATGCATGGCTGATGACTCTGTCTCTTCTCTATATGATTA
>TRINITY_DN10705_c0_g1	GCCTTTTTTTGGTTGCATTTGCCTTCTTTCTCCAACGAGGTACCTTTTTGTAAGTGGAAGTCTGCCTCAGCTGCTGATTTGGTTGAGGTGACTGACCTGACAGTGGCAAACTTTGTAGCACTTGACTAAAGCTGCACTTTCCTCTACTTGATTGTAAGGGGATTTTCACAAGTACTCTACTGGGTAAACATTCACATGTAAGCCACAAGTATCTGCAAAAACTATTAGTTAATTTCAG
>TRINITY_DN10705_c0_g2	GCCTGCACTTCTTGAAAGCAAATAATATCTGGTGCCAAACTAACAATTTCATTATATATTCTATCGGCCCTAACTTTCCACTTCAAGTCGTTTGAATAACATTCTGAGTACAGATACGGATGTATCTCTAGCAGAACTTGTGCCAGCACATTGTAGGAAACAACTTTGAACCTGAAAGACGGCCCTGTTATATTATGGCAGTAATTAGAGACTTTCTCCCATGTTCTGAAGTTTT
>TRINITY_DN10707_c0_g1	GGGTGTTTTGGTACCTACTAAAATAAATTATGGTGTCTATTACATAAATTATATTGGAAACTTTTGTGTATCTAAAATGCGATTTATCTATTTTTCTATTGTATTTGCATAGTATTTGTGTATTTTCTTAAAAATTATAGAATTTTAGTTGGTATTAAAAGACCCCAAATATGTAGTAAGTGTTAGTGCCAGTCGGTGGTGTACTATTTAAAACTAATTTCGCCCCAACCGACCATATACCTATTATTATGTATAGCTGTCTATGTAAACTACCTATATCTAGAATATTGTATTTGTGATTATGAAAATATGTTGTCTGT
>TRINITY_DN10708_c0_g1	AACAAAGACTTATGCCATGTTGGTCTAAGATTGAGCTTATTATAAGTTATCAGATTTTTGTAGATTTATAACAAATGTCTTAATCAAGGTGAACCATTCTCCTACTATACATCTGTGAAGGTTCATGACATGATAAAAGTCTAAACTTTAGAGGTTCAAGTAGTGGCTCTTTAACTCTAAAGTTTCAGACTTTACTCTGTTTTCACATA
>TRINITY_DN10709_c0_g1	CAAAGTACAAAATCAACCAGGTCTGAACTGATTGGTGATAAGAGCACACAGATCAGTCCTTCCTTAAGGAAACAGTTTCCTCCCTGATGCCCTCTTTGGTCACTATGCAGATCCGGAGTGCGTCCCCAGTGTACACATCTCTCTCAGCCGCAGAAATGAAGACATCTTTCACCAGCCGCATGGCTCTGTCCAAGGACAGCGGAACATGCTCCACATTCTGCATGTTCTTAAAACCAACCTGGTTGTCAAGCAGGGGCTGTAGCATGGCACTTGCTGAGCCTCCAGCCTTGAAGGAGTCTCTCTGGTAAGACCCTACTGGATCAAAGCTGTATACAGCCCCCTTTCCTTCTTCATCAAGTCCACCGATGATGTTGTAAACATAGTATGGAAAGAAGCGCC…
>TRINITY_DN1070_c0_g1	GGAGTTTAGTCGAGTTGAACAGCTTCTCATTCTACTTGGATTTTCGTTGTCAGTGACAGCACATTCTTCAAGATGTCGAACTGGTTGCTGATTTCCAAGTTGATATGTTCAGCATCGGTCTCCCCCCCCTCCCCCCTCTTCCAATTGATACGTAGGGCGCGTCAGTGTCTTGCTGCATAGAGTCGAAGTAAATTTGTCGGGATTTTGTTTCAACAAGTTTTTCCGTCTTTAAAATCCGTCTAGGA
>TRINITY_DN1070_c1_g1	TCCCCTAACAACCAGCAGCGCTGCAATGAGAGGCATGGTCACAGCTCTTCTCCTGAAGAGAAACGACCAAGACAAGCTCACGAGTTTTCTCTCCTAACATGTGCAATCTAAACAACGAGAAATATTGCAATAATCCAATGCGGAACCACCAGAATTCAAGGTGTGAGTAGACTCGATTTCATGACTTCCCTAGACGGATTTTAAAGACG
>TRINITY_DN10713_c0_g1	GTGCGATTGTATGTTTAACCAATTTGGTAACTCTCCGCAAAAAGTTTCCTCTGCAAGTCAACGCCTTTTTGCCTAAAGTGATGACAAGGCACAAATCTTGGTCGGAAGATTTCTAATTTGAGCCAATCGTCACTGATCTCTGCATCCTTTAGCTTACCCAATATAGTACTATCGAATCAGAATTCGTTTAGACAAGACAAATTTAGAAACTTCCAGTGTCTCTTTTATTTCTATTTCTAGGTTTTCACCCTTTCTTCTTGATTTGATCCCTTTAAAT
>TRINITY_DN10715_c0_g1	TCTTAGTGCACTATTGGCCGACTGTATGGCTGGATCTCGTGGATGCATTGATGATATGGGTGTTCCTAAAACTGCAATAGTGTCTGCAGCTATGGCAACTCAAAAGGCAAAGATGATAACATTGAAGGATCAATCACTATGGAAACAGAGTAATGACAAGTTCAAGCCTGCTTTCAAGACAAAACTCACGTGGGAATTGACTAGAAAGCAAGCACATCCACTACAATGGCCAAAAGGAGTATGGTTTCAGCACAGTATTCCTAAGTTAGCTTTCTTTCACTGGCTTACTTAACTAAACAAGCTGCCGACTGGAGATAGAATGCTCAGCTGGAATACCAACACTAATTCACCATGTGTTCTCTGCCAACCCTTTCGAAACTCGAGATCAACTCTTTCTGA…
>TRINITY_DN10716_c0_g1	GGACATCAACGGCATCTCAAGCCTGTGCTTCTCGAAGCGCGGCGAGGCGCTGTACCTGCACTCCTCGTCCGAGCTGCAGCGGATCACGCTCTCCGCCACTAAGGTGACAGTGGCTCGCTGCCACGTGCCGCTTCCACCATGGGCAGCCGCGCTGCGCGGGCCCGCCGAAGAAACGCCCCTCACTAATGGAGACGCTAAGGAGGAGACATCCGAGACGGTGCACGACGTGACGGCGGCGTCGGCGGACATCACGGTGGACTCGGTGCGCGACCACACCGCCGCGCCGCAAGACCAGGGGGAGCTCAACATCAACTTGCAGAACTCTCAAGTGAACACGAGCTCCATGGTGGTGAAGACCACGACGCGGACGCAGCTCAACGAGAACGGGGCTGAGACTAA…
>TRINITY_DN10717_c0_g1	TGAGAAGTTTAGTCATGTATTTCAGGTTCCGGAAAAATTAAATGTAAGGTATGGAAAATCATCTCTTGTAGACTACCAAGGGAAGTTAGGATGCATATGTTACAACTACCTCAACAATGAGGATATGGATGTGTGGGTTATGGAGAATGCGGAGAAGCAAGAGTGGTCGAAGACTACACACATGGCTGTGCTTCAAGGAATACCAAGTTCTATGTGCAGATTTGGTGTGACACATCCTGGTGGTGAAATCGTTATAGTCCCTTATTTTTA
>TRINITY_DN1071_c0_g1	GTGGGGATTGCGGTGAGCAGAGCATTATCCTCGTCTGAGATGATTGGGCTGAGGGCCTGGTTAACTATCGCTTCTCGCTCTCCAGGCTTTGATGTGAAAAGGTTATTGAAATAGCCTCCAATGGCATTCACAATCTCTTCTTCCTTATACACTAAACCACCCTCTTCATTTTCCAGTACCGAAAAGGCATTTATCCTTTTTCTCACTTTTGTTATGGCGTGGAAGTAGCCGGTGTTACGATCGCCCAACTTTAACCAAAGTAGTCGGCTACGCTGTTTCCAAAATTCTTCCTCTTCTGAATAAGCTGCATCGAGCTGTTTGGTGATATCTTGGATCAGCGTTATATCATTGGCCCTGCTCGAAAGAGCGACATTCAATTCCCATTTCTTCTGCTCTATC…
>TRINITY_DN10720_c0_g1	GGAATTTAGCAGTTTTTTTATTGCTACAACAGTGAAAACAATACATAGGATGTACAATTGGTACAAAACGGCACTTAAGATTGCCAAAACAGACAATTTGGTTAGCAATTAAAATGAAAATATCAATGACTACTTGTCTATCAAGAGTACAGTCAAATTAAAGCATCAGGCCGACAGATACTAAAAAAGTATCATAAATTTTTCTCATCTATCTTAC
>TRINITY_DN10722_c0_g1	GCAAGTAACCGATTAAGAACTTTTGGATTTTTTAAAATTATTGTTATGCATTTTAAATTTTAAATGGAATACTTAATAAATAAAGATAAATTCATAATATTGGAACTGAGAAAGGTATGTGTATTAGGCAAGTCGGAAGTGTCGTTTTAGTCCTGCACCCATTGTTCTTAAAACAAAGACCAAATAAGGGACAGAACAAAAATAAAAAATAAAT
>TRINITY_DN10724_c0_g1	AATAGATATGTTTGGTAAGACATAAATAACTATCCAAAACATGTTTTGAATAGACATGCAGAAAATCAAAGAAATGTTCATCTTCACTTATACTGACCATACTGGTCATAAACCGGCATTCCATTCATAGAAGAGGAAGATCCACCGCCACCACCTACTGATCCATCCGGACCCGATCCGTTATGGTAGTACCGACCACCACCCATGACCATAGACTGATCCAACATACCATAACCATAAGAACCCGGTGGAGGTGGGCCGTGAAACCCCATACCACTTCCTCCATAGACCGGTTTAAATGATGACTCACCTCTAAGTGAACACCCACGATCGGTCTCGAACTCACGGTACCGGTTAATGAACACGTTGAGTGGTCCAACGTAATCATCGAACCCAAGT…
>TRINITY_DN10727_c0_g1	TCTCTCTAATCTTCTTTTCTCTCTCTGAGCCAAAAGTTCAGGTGGATGATGCTTGGCTCGAGACCATTAAATATGATCATTGTGATGTTGATAATGATGATGATAATGAAAATGATGTCGGACCAGGCTTCATTCCCCTCAACTTACACGTTTTGCGTTTTAGCACCAAGCGTTAACTTGATAACCTAAATCTCCGGTAAGCCAAGAAAGAAGAAATGATATCGAAGTTAATGAAAGCTTTAACTGATGGAGAGGGGTATCTCTTTTTCCTTTTTTCTATCTTTTTATCAATTTCGTTGAAAAATCTTGTTGGAATCATTATAGAAATTTCCTCATATAGCTTTTCTTCTTCTTTTGGTCAAATTTTGACTATTTAGTTTCCAATATATTTCCACTCGT…
>TRINITY_DN10734_c0_g1	GGAGATTGCGCACGAGAAGCTGAGGCACGCAGAGAGTGTGGGCGACGGCGAGCGTGTGAGCCGCAGCCGCGAGAAGCACGCCCTGCTGGAGGGGCGGACCAAGGAGCTGGGCTACACGGTGAAGAAGCATCTGCAGGACCTGTCCGGCAGGATCTCCAGAGCTCGGCACAACGAACTCTGAAGGCACTGGGGAGCCCAGCCCGGCAGGGAAGAGGCCAGCGTGAAGGACCTGGGCTCTTGGCCGTGGCATTTCCGTGGACAGCCCGCCGTCAGGGTGGCTGGGGCTGGCACGGGTGTCGAGGCAGGAAGGATTGTTTCTGGTGACTGCAGCCGCTGCCGTCGCGACACAGGGCTTGGTGGTGGTAGCATTTGGGTCTGAGATCGGCCCAGCTCTGACTG…
>TRINITY_DN10734_c0_g2	GGAGGGTCAGGTCGTTTCTGCGCGGGCTCCCGGCGCTGCTACTGCTGCTGCTCTTCCTCGGGCCCTGGCCCGCTGCGAGCCACGGCGGCAAGTACTCGCGGGAGAAGAACCAGCCCAAGCCGTCCCCGAAACGCGAGTCCGGAGAGGAGTTCCGCATGGAGAAGTTGAACCAGCTGTGGGAGAAGGCCCAGCGACTGCATCTTCCTCCCGTGAGGCTGGCCGAGCTCCACGCTGATCTGAAGATACAGGAGAGGGACGAACTCGCCTGGAAGAAACTAAAGCTTGACGGCTTGGACGAAGATGGGGAGAAGGAAGCGAGACTCATACGCAACCTCAATGTCATCTTGGCCAAGTATGGTCTGGACGGAAAGAAGGACGCTCGGCAGGTGACCAGCAACT…
>TRINITY_DN10736_c0_g1	TAGGGTTTCTCTCCAGTATGAATCATCTTATGTGTAGTAAGGTGTGAAGACACATTAAAGGCTTTGCCACATTCTTCACATTTGTAGGGTTTCTCTCCAGTATGAATCATCTTATGTGTAGTAAGGTGTGAAGACACATTAAAGGCTTTGCCACATTCTTCACATTTGTAGGGTTTCTCTCCAGTATGAATTCTCTTATGTACAATAAGGTTGGAGGACTGGGTAAAGTTTTTTCCACATTCGTCACATTTGTAGGGCTTCTCTCCAGTATGGGTTTTCTTATGCTTAGTG
>TRINITY_DN10737_c0_g1	TGAGAGAACTAGAGCGAATACAAGAATTGGTTCAACGACTACGCCTACTGGAACTAAAACAGATGACCAAGTCAAAGGAAACCCGTGTGCATCTGCTAAGAGGCTAAGAAAGAACGATTCTTTCTCATGTAAGTCCTATGCTATTTCAGTGCTTTGAGTGACTACGTGTTGTATTGCTCTTGGCAGTTTATTTGTTCTTAAATTGTCGTTCTGATGTGATTGTCCAG
>TRINITY_DN10738_c0_g1	ATAGGCGGCAAAGCGGGAAGGAAAGATTCTATTTCTTTTTTTCTGAAAGTTTTTTTTTTATTTTTAAAACATTAGAGCGCCTATCTGTTTTGTCTGTAAGATTTTTATATTACCCGTAGGTATATAGTTTGAACCCAGTATCATAATTATAAGAAAGTAAATATTTGTTGAGTTGACTAACTTATGTATGATCTTTGTATGTAAACAATGTAGCATCGAGATGCTTGTGCCGTCA
>TRINITY_DN10740_c0_g1	CAATACTCTAATTCAACTGAAAGATTTATAAGCTATCTAAGCTTACGTCGCTTTGTTGTCAGATACGTTAACACCTGACTCATCACGACCCTAAAATACTCACCCTTGAGTTTAGTTCTTCTATAAAATCAGATTAAATGTTATTAGGTTATTTTATAATCTTCCCCACAATCTCCCAATAAACCCCTAGATATGAGCTCTTCAAAGACAACTTCCATATTAATATATATGTATAACTTCATTATTTAGAATTGAACATATTATTTTTCTTGAAGACATATTCTAGCCAACATACCCATGTTATCTTCAATCATCAGAAGTATATCATCACCTTGATTGGCCGTGAGTCCACATTTATTAAAGTAGTGACTGAATACCAGCTGCCTTCATCATACCGAC…
>TRINITY_DN10742_c0_g1	GAGAACCACAGCTCTCTACGCATTAAAACTCATCCGGCCAGATCTCAGCATAACTACTGTTGAAGCTGACACTCTCAAGAGAATCGAATCAAGCTTCATCGTAAAATGCTACGCCGTTTTTGCTAACTCATCCAATCTTTGTTTCGTGATGGAGCTTATGGAGAAAGGATCTCTCCAGGACATGTTGCTTGCCCAACACGTTTTACCTGACCCGGTGTTATCCACTCTCGCTAACAGAATCCTCCAAGGGTTACGTCATCTTCAAGAAATGAGGATAGTCCATGGAGACATAAAGCCTTCGAATCTACTCATTAACAAAAAAGGAGAGGTCAAGATCGCGGATTTTGGTGCGAGCCGGATTGTAACTAGAGGAGACTATTGTTCGAGCGGGACGTGTGC…
>TRINITY_DN10745_c0_g1	ACCGACCGCAGCCCTGGACACATCTTGTGCTGTGAGTGTGGTGTTCCGATAAGTCCAAATCCTGCCAATATTTGTGTGGCCTGTTTGCGAAGTAAAGTGGACATCAGCCAAGGTATTCCGAAACAAGTCTCGATTTCGTTCTGCAAACAATGTCAAAGGTATTTTCAACCACCAGGAACTTGGATACAGTGTGCTTTAGAATCCAGGGAACTTCTTGCTTTGTGCTTGAAAAAAATCAAAGCCCCTCTGAGTAAGGTACGG
>TRINITY_DN10746_c0_g1	GCACGCTGCAGGCTCGCCTCAGCGCTGCGGGGAACGCGCGCGCCGCCGTCCGCGGTCGCCCGTAGGTGCCTGCACGCGTCGGGGTCGCGGCCTTTGGCCGACCGGGGCAAGAAGACTGAGGAGCCGCCCCGCGACTTCGATCCGGCGCTGCTGGAGTTCCTGGTGTGCCCGCTCTCCAAGAAGCCGCTCAGATATGAAGCATCAACAAACGAATTGATTAATGAAGAGTTGGGAATAGCTTATCCAATCATTGATGGGATCCCTAATATGATACCACAGGCAGCTAGGATGACACGTCAAAGTAAGAAGCAAGAAGAAGTGGAGCAGCGCTAGTTCATAATTTAAAAAAATTAAAAAAACGCAACAGCCAACTTTTCTTAATACCATATACCTTTTAAA…
>TRINITY_DN10746_c0_g2	GGACTGTTCTACTCAGCCTCTGTGGAAGAAAACTTCCCACAGGGCTGCACTAGCACAGCCAGCCTTTGCTTTTACAGCCTGCTCTTGCCTATTACCATACCAGTGTATGTATTCTTCCACCTTTGGACTTGGATGGGTATTAAACTCTTCAGGCATAATTGATGCAACTAGAGTCAATATGCTGTATATATTAATGATAGCTCTTGG
>TRINITY_DN10748_c0_g1	GGGAGAGCGTATTCTACGTGATGGGCGGGCTGTCCCTGATCTGGTGCGTGCTGTGGGCGGCGCTGGTGCAGGACTCGCCGCAGCAGCAGCCCTTCATCAGCCAGGAGGAGCGCACCATGATCGTGACGTCACTGGGCGGGAAGACCGATGAGGGGCCTAAGAAGAAGCTGCCAGTCCCGTGGCGTGCCGTGCTCACCTCGCCCGCATTCCTCGCCATCCTGGTGTGCCACGTGTGCTCCAACTGGGGCTGGTACATGCTGCTCATCGAGCTGCCCTTCTACATGAAGCAGGTGCTGAAGTTCAACATGACCGAGAATGCCGTAACAACGTCTCTGCCGTTCCTCTC
>TRINITY_DN10750_c0_g1	ATTTTATTAAATTTTAATAACCAAATTAAAATAGATCGATTATATACAATAAAATCACATGACCTGCATCTCTTGTATTAATTTGTCCTCTATATACCTGGAAAAGCACTTATTATTCAAAGGATCGATGGAGGTCGGAGTGATCCTGAAGGATACATGAATTGATTACTGGCGGAGGCGGTTGGCTTCCGGCCCCGGCCATCAGAAGGTCAGTGGAGGTGACTGTATATCCTTGATGACGGAGAGAAGAACTCACGATGAAAAACAGAGCCTCTGGAGAATGCAAGCTAATCTTCCAACACCAGCCACA
>TRINITY_DN10755_c0_g1	GTTATTTTAGCAAATGGAACGTTATAAATTTATAACCCAAACATACATGAAATGATACAATGATACAACACATACAAACAAAGTGATAGTAGTTGACGGTCGATGAAAACGTTGGACATTATTATTACGTGGAGCACATACATTTATTAATTCATATGGAAGTAGATACGCTTAGGGGAAAGGGGTCTCTTTGATATGCGTTGAAGCTGAGACCATAAGTGGATACGTTCTTGTAAATCTAGTCGTCTTTACTCTTTGCAAAAGTCGCAGTAGCATTTGGTATGCTTGTTTTTCTTTATGCATATACCGTTTTTCGCGCCTTTCATAGCACGGCAGTTTTGACGGCACAACGTTGGGAAGAATTTAGTGCTACATTGCGTGCCCGTTTTTCCGCCGTAC…
>TRINITY_DN10756_c0_g1	ATACAACCACCTAGACAAATTGTAATAGCTGTCTTCAGGAGTCCCTCTAACCAAAATCTGAGCTTCTTCTCTCACTCTCCAAGCTTGTTTGTAATTGATGTGAACACCATGCAGCATCCTGACCTGTTCAATGATCTGTTTCGGTTTGAGACCTTCCTTTTTTTCTCCATAATTGCTGGAAATCAAAGAACCCAACAACTTTGCAGATGCTTGTCTGTGGTTGGCTTTCATGTGTGT
>TRINITY_DN10758_c0_g1	TGCAAATTAGAGATGGATTAGTTCATCGGATGTAGAGATTTTGACCTGCAATTTTGTGTTTAACCTTCTCCTTTTTTCGTTGAGATTGTTTTGTCATGAGAAGGTTAAAACTCTAAATCGGTATTTATCCTCAAACAAATACTTTGTTTCATCTGAACAAAATACCATCATCATTACAATAGGATAGTGTTTGATTTCACTTTTGAAGGCATATCATGTTTTAATTCTTGTCTTTCTCCAGAAAAAAACTTGTTTTTTTTTTCCTTGTTTTATATTCGTGCGTGCTTCAAACTCTCAATATAGTTTGTTGGGTTTGTTTTTAAAACGTTCTTGACATCATTAGTTTGGAAATTTTTCAAAGCTGCATTTTATGTGTTAGAAATATTTTGGAAAGTTGCT…
>TRINITY_DN1075_c0_g1	GTCGAACATTTTGTTTTAATTGTTTAAATTTTGATTCAGTTTTTGTTCATGGATCAGTTCAGTTTTTCTTTATTATTGATCTGTTCAAGTTTTGCAGTTATGGTGATTGTAATTTTAGAAGCTAATCACACACGCTTAAACCAAACCATCAAAGTCAAGCGAGGAAAGATGACATAATACATAATCATATACTTCAACCATTTTCATGATCTGGAGCGTTTTTTT
>TRINITY_DN10761_c0_g1	GGAAAATGTCAGCAACGCCTGACGATGGAGGCCATTCCCTTCCCTCGCCGACCACTTCTTTTCCCCAAACGGCGGATACAGAATCCAATGATCAGCAGGTCACTCTAATTGGCCGTGCAATTTACTATATTTTGGGAGTGTCCTCTCTAATATGTCTTTCCAACTCGATTGGGGATGTTTGGCCGTCCAAGAGAGAAGATGGAACGCTCATAGAGATCCCAAACTCCAAATATGCAGCAGTGGTTCTCGCATCTCTATATGCCATTGCTCTAGCTCGAACGCTCTTCTTCGATCGCCCACCTCGATGCGACAAGATTGGGCCATATGTAGAAGTGTTTTACTCATTGTGCCTCTTTATCACCGCATTCGTTATTGCTTTCACATACCGTAGTGACCCTG…
>TRINITY_DN10763_c0_g1	ACGTTACCTTCAAAAGCGCGCTTCAGTTTTCAGGAAGCCCGCAGTGCCTGGGGGAACTGCGACTGGATAGGCTCCGGTCGTATGGCCATCGATGGTCTGAAAGAAGTTCAGGAAGCGGTGATGCTGATAGAAGCCGGACTGAGTACCTACGAGAAAGAGTGCGCAAAACGCGGTGACGACTATCAGGAAATTTTTGCCCAGCAGGTCCGTGAAACGATGGAGCGCCGTGCAGCCG
>TRINITY_DN10764_c0_g1	GCAAGTGCCAAATTTGCTCTGTTTTTGGCCACAGCGCTCGCCGGTGCCCACAGCTCCAGCAATCTTCACGCGACTACCCAAACTCAATGGCCTCGTCTTCATCTTCCTACGCACCATGGCAGCCTCGCGCCAATATGGTCACAGCTCCAACGCCCTACAATGCGGCTAACTGGCTCCTTGACAGCAGCGCCACACATCATCTCACTTCATACCTCAACAACTGGGCCCTGCATCAGCCTTATCAAGGTGGTGAAGACGTCACCATCGCAGATGGTTCTGGTTTGAACATAACTCACTCTGGCTTTACTACTCTTACCACTCCTTTACGTCGCTTAGCCCTTAATTAAGTTCTATGTGTTACTGATGTCAAAAAGAACTTAATCTCGGTTTACCGGCTTT…
>TRINITY_DN10765_c0_g1	GTCGAGACCTCAATGGTTTTTTTGTAGGAAGGTATGGTCTCGGAGTCTGAGGCACCAATATGGTTTATATGTTGTTTTGTCAAGTAGATGTCGGATTATATGGTTTATGGTGCAATTTGGTTCAGGGAGGAGTGTATCTTGGATAACAATGCAGACACTTAGGCCCTTACATTACAGAAACATCGCTTGTCAATTGATGGTTATTCAGTTGAATAATTATTGGAATGAGTTACGAGTATTTATAAATGTGA
>TRINITY_DN10766_c0_g1	GCGCTGCGGTGTCACCTCTGTGCCCGACATCAGACGCTGCCAGCTGACCCCCAATGACAGGTTCATTTTGTTGGCCTGTGATGGGCTCTTCAAGGTCTTTACCCCAGAAGAAGCTGTGAACTTCATCTTGTCCTGCCTTGAGGATGACAAGATCCAGACCCGGGAAGGGAAGCCTGCTGTTGATGCCCGCTATGAAGCTGCATGCAACAGGCTGGCCAACAAGGCAGT
>TRINITY_DN10767_c0_g1	CTGTTGTGCAATCGGGACATTAAATACGAGATAGAGTCGTGGCTCGCGCAACAGCTCTCCGAATCTACGTTTTTCGTCATATCCCCGCTGTCTCTATCTCTGTCATGTTCTGTCGCCTCGCCTCCCACCTCGCCACGCATACCTCAGAGAGTAACACCGCACTATATAGCAGTTTCTACCTAGCAGCACTCCCACAGCCGTGTCCCACAAAGCACCAAGTCCGCGGGCCGGCCCGCTATATCTGCACCACCTTGCGTCTCCTCGTGAAGGCGAGTGCGTACTCGACGCCCCACACGAG
>TRINITY_DN10769_c0_g1	GGAGATTCTCTCAAAGATTCCGGTTACATGTATGAGATCAGTTCGATTAACTTGCAAAAAGTGGAACGATTTATCCAAAACTCGGAGTTTTGTAGAGAAACACATTGGTGAAGAAACATCTAGAAAATCTAGTGTAATCATGACGATGAATCAAAGAGTGTATTTGCTCGGAGTCAGTTTCAGTGGAATTCACAACAAGTTTGATACATCTATAAAGCACAAAGGTACACTTATAATCCGTAACAACAACATGGATTCAGAGCCACTCGTTTTAAAAGTTTTTCACGGTGATGGTTTGTTACTATTCGTCATGGTGAAAAGGGTCGTCGTTTGGAACCCATATTTGGGTCAGGTGAAGTGGATCCAACCAAGAGATTCTTATTATCAAGACGATTTTGC…
>TRINITY_DN10769_c0_g2	GAAAAAATAGAAACAAGGAACAAGAAGTTCTTAATATGTTTTGATTTTACAGAAGAGAGATTAGGACTGCGTCTCAGTTTCCCGTTTGACTCTTATTTTGAAGATATTGTGATTCTATCTAGTTTTGGTGAAGAACAGATTGCTGTTTTGTTTAAGAAATGGGGTAAATTTGAGATGAAGATATGGGTTACAAGTAAGATTAATCCAACAACGGTATCGTGGAGCAAGTTTTTAGAAGTGGATATGAGACCATTCATTACTGGTTGTAATCATGTTTTCACTCAGAGTCGAGGCTTCTTCATTGATGAGGAGAAGAAAGTTGTTGTTCTTTTTGGTAGACACGAATTTGATGATACTCGGAAGATAGCTTACATTATTGGAGAAGATGGATACTTTAGA…
>TRINITY_DN1076_c0_g1	GGGGCTCCGGGGACCATGGGGCTCCTGACCATTCTGAAGAAGATGAAGCAGAAAGAGCGGGAGCTGCGACTGCTCATGCTTGGCCTGGACAATGCTGGAAAGACAACCATCCTGAAGAAGTTCAATGGGGAGGACATCGACACCATCTCCCCAACGCTGGGCTTCAACATCAAGACCCTGGAGCACCGAGGATTCAAGCTGAACATCTGGGATGTGGGTGGCCAGAAGTCCCTGCGGTCCTACTGGCGGAACTACTTTGAGAGCACCGATGGCCTCATCTGGGTAGTGGACAGCGCAGACCGCCAGCGCATGCAGGACTGCCAGCGGGAGCTCCAGAGCCTGCTGGTGGAGGAGCGCCTGGCCGGAGCAACCCTCCTCATCTTTGCTAATAAGCAGGAC…
>TRINITY_DN10773_c0_g1	CGAGCTGAGGGTGCCGAGCAGAAAGCGAGGCAGTTACGCCAAGACTTCAAAACGACGAATGCGTCCCTCACGGAGCGAGCCAGTCAAACCGCTAACTCGAGAGAGAGGGCGCAGCTACTACTGAATAGGGCCACAAAACTCGCCAGTGACACACAAACGCAACTCAAGCTTCTAACTAATATGGAACAACTTTACAATGATCACAACGCACAGTTGAGCACTTTGGAGAAAGAAATAGAG
>TRINITY_DN10774_c0_g1	TACAACTTTCTGTCTGAAGAACGAGAGATGTGGTCGTGTACGAATCAAACACCGAATCAAATCATGTATAACTCAGTTCTGGATTCTTTCTCCAGATCAGAAACAGCCGTCACGTACGACTCTCCTCACCCACTCTGCGCCATGGCCTTCTCTTCTCTCCACGCAGGAGCCCCTCCAACCACCGCATCGCCGTCGGAAGCTTCCTCGAAAACTAGCGCACAATAAGAGGTTCACGACATAGCGTGGGAAGAAGCTAGTGTCCTTGCGTCTGTCTCCGCCG
>TRINITY_DN10776_c0_g1	GGGGGCCCAGGCAGAGGGGGGCCCACGAGGGCCTGGTGAGGGGGCCGTAGGGCCATAGGGCGGGGGCCGGCTGCTGCCCGCCGCAGGAACATGGCTTCTCGAGCCTCTGGGCTGTCCAGGTGACTCCGATCACCAGGGCCAAAGCCAACAGGGCCTACAAAAGGAGGGCCACCCACCATGGGAGGAACTACTGTGGCTGCAGCAGCTGCTCGGGCCTCCAGAGTCTGCTGGACCTGCTGGTATGTGTTGGTCGCGATAATTGGGCGGATCACAGGAGCCGCTGGGACCTGCATCGCTTCTACTGTGGGGACCGTGGGGACAGTGGGCACCGCAGGCACAGCAGTTGGGATTCCAGGTACTGGAGCCCCCAGAACTTCCTGCTCAAACAGGGCCATCTCC…
>TRINITY_DN10776_c0_g2	CTAGGCCTAGCTCTCGTGGAGCTGCTGGCTCTTCCAGGGGAGGTCTCAGAGCAGCCATAGAACCCAGGGGTGGTCCAGGTGCCCGAGCCATTGGTGGCAGCATCATGGGTGGTCCAGGAGGCCCAGGCAGAGGGGGTCCAACCAGGGCCTGGTGTGGAGGCCTCAGGGCCATAGGTCGGGGGCCACCAGCTGCAGAGGAAAGGGCAGAATCTGCTCTCTGTAGCACGTGGGGGACGAAGGCAGGACGCAGGATAGGGGCCCTCTGAGGGGCCACAGCTGCTCGCCTCAGGAACATGGCCTCTCGAGCCTCAGG
>TRINITY_DN10779_c0_g1	GTGCATAGTAAAATATATTTTTTTATCACCTTTGTTGCCTACCATTACTTATAAATACACCCTCACACTTACGTAATCTAAACGTAGAGTTGCCTAAAATAATGTAACTGTTTAATATAAAAGTACGTATCCTATCTACACTTTCACTTTAGATACCTATAAGATACAAAGTTTACCTAATACTTCATAGACCTAACATAGGTCGTTTGATAAGAAAATAAGCAATATTTAGGTGTTTTCTCTAGGATTGTGTTTGATATAGGACTTAGCTGGACCAAAATTATTTCTCTATTTGTAAAGCAAGG
>TRINITY_DN1077_c0_g1	TAAAAACATTATTAACCAAGCGTCTGAAACTTCAAGAACCAAATATTCTAACTCACTAGATTAACTCTAGAAAAGGTTATGACAGAAAACTTGTTTTTTCTTATGATGATCTAAACTAGGGGATTTCACTAGATTTATTTGTATACTGAAAATATATGGGGCTCCTCTATACTTCAACACATATAAGAAAAAATAACTACATAACAAATTTGACAAAAGTATAGTCAATTCCTGCATCGATTCTCTTCCAGTAGATGCAACTATATATATAAGATAATAAAAACCATGATTTTGTTTAATCGATAATAAACATCGTAGAAAACTTTATACCACAAATCTATTTTCTTCCTTTATAATTATTTTGTCATTATATATTTATATGGATGACAAAAAATGGGG…
>TRINITY_DN10780_c0_g1	GTGAAAACCCTTTCATCCCTGCTGATTTAAAGACTGATCTGCACATCCTAGGACAGTCTACATCGACGTCTTCAACCTCTTTTCTGAACTTCAATCCCAACTTGGGAATTGCCTCAAAAGCAAGCAACTCCAGTGGCAGACAGAAACCTGGAAGTGGCCATAAAGTCTTCTCTCTAACCCGGCCTCCAAAATGATCTATGGTGTGCGATATCTCCTTAACCATATAATCAAACGAGTACCTCCCCCATGGAAAGTTTTCGCAGAACTCGAGATCGTCCACAACTCTTTGGAAGAATTCCAAAACATCTCTGGCGCCTTTTCCTACTTTCGTTTGCGCACAGATAACACTTCCTAAAAAGAACAAAACCATCATCTTCAGCCGGTCTCTGTGTTCTCCCA…
>TRINITY_DN10781_c0_g1	GCTTCATCTAAGGAAGTGATTTATATAACTACTACACATATTCAAAAATCATCATTGGATTGCGTTTAGACATGTACTAACTTTTTATTAAATAATAATTGATTTACAACTAAACAAAATATAATACAATAATTATTTGTAGATAACTGGTACGTTTAACTTTGTGGGACAAGGAGCCGTCTAATTTCAGGGAGTAAAATCGCATATCTACCA
>TRINITY_DN10782_c0_g1	GGCACATCCACAGGTTCCGTAATGATTTCAGGTTCTGGTTCCTTTACAACTGGAACTTTAGTTTTCCTGTATTTTTTCCTTTTCTTCAGTTGAATGATTATTTCAAGGTCTTCTAAATTTTCAAGCTTTGATCTTTGTTCTAGTTTTTTCTTTTTGAGCTCTGCCTCTCGTTGTTTCTCGCTTTTCCACTGTTGCTCCCCCAGGGTCACAGGGTGGGCTAGAAGTGTCTTCAGATCCTC
>TRINITY_DN10784_c0_g1	TCAGAATCCTGCTAATCCCATGACATTGGTGATGAAGCAACAAGGAGACCAGCAAGTCTTAGGTGGAGCTAGAAATAGGTGGCTCGAGTAGAGAGTGGAGGCAATTGTTGAAGAGACACCTATGTGACTACTTCTAACAACCACTCACTGGATGAATCAAGCGCACAGAGTTGTAGAAATAGTCTAATGTAACGACATGATTATCGAAATTCATGCAGATGATCGTATATCAATGTCTGTTTTGAGTTACTCCTCATCCACCTTTTCCTTTAGGTATTTAAAAACGAACAAAAGAACAAATAGAATCCCTTATATACTAAAGCGCAAGTCGCCTGGCGAATCTGAGACTGCCAAGG
>TRINITY_DN10785_c0_g1	GCAATATTAAAGTTATTTATGATTCTATGAAAATTAAAACTTTTTAAAGTATAGTATTTGAATAAATGCACATATACAAAACAAGTCCCTTGCTAGATCTATTTTCTTGTCACAAAATTTAAAATATATCATTACTTTCAGACATCATTAAATCTAGGAAGGCTTGCTAAAAAAATGTTCAAAAGTTTATTTTTTTCAGAACAATGCTCTAACTTTTCATAATCACTGAAATAGATTCCACTATTCTTTCAAGACAAAATTCCTTTTTTTATTAAGACAAATATTTTCTTTTTTTCTCCAATAAAAGACTTCTTTACATTTTTTGTTTTTGTTTTTTTTTTTTGTTTTTTGTTTCTTTGTTAGTTAAAGTAAAG
>TRINITY_DN10788_c0_g1	TTATAAAGGCACGAAAAGTTACATAGAACCCGTGACATGGTTATAAAAAAACAATAGAAAGCCGCAGCTAAACATACAACCCGTGAACCTCTGAATTGGTTCACATGCGCAAGGAAAAAAGAAACACCCGTGACTGAAACAGCATCATTTGTCTTCATGTGGCACATGTCTTGTACTTCACCTCAGTGCAGTAACTCAAGTTCTG
>TRINITY_DN10789_c0_g1	TGGTAGGTAGCAATAATAGCAATGGAAGATAATGTTGGCGTCGCGCAGTGGGCTGAAGTTACCCCGGTTCTGTAAAAGGATTCCTTATACATGGTGTTGCGAACATTGTATGGTAAGCCTAAAGTGGGTGACTCAGGGGGTCAATCTGATCATTCAATTTTTCTACGACTTCCATCGTCACCCCTTTAACATCCTTTATATCGAAGCTCCGCCACGCTAACATTATTGTGTTGAAATAGTAATCAGTCAACGACAGTCCTCTTTTAGGCAGTGGG
>TRINITY_DN1078_c0_g1	GCACTTACACATACTGAGATAATCTTTATACACGAGTATTTTTTGTTATCAGGTAGAGTAGAAAAGTATTCTTCATCCATTACAAACGCAGAGTATTTCTTTTGGATCGTAAAAGATGGTGGCATCAATCTCATGATAATTTGAATCTATAATAATTGAAATGATAATAATTCGTGATGCTTCAGAAAATTGGCTTTGTTATCGATAAACAATCACACCTGAGTTCTTTATGAATA
>TRINITY_DN10790_c0_g1	CGCCGGCCTCGTCAGGTTCGTCACTCCGTAGCGGATCATGAAGTGGACTCGGTTGTTGCCGATGCAATGCGCCGCGGTGAGCACCCACTTGGGGCTGATGATGGAGCCGCCGCAGCCGCTGATGCGGGCCCACAGGCTGATCATGCGCAGGCTCACCTGGTGAGGGAACTGGCCCTCTGCCGCCGGCCAGCCGGCCACCACCCTCGATGAACTAGCAAATGGCACATCTTCTATGTATG
>TRINITY_DN10791_c0_g1	TGGTACTTGTTCGCCGCCGCCTGCTCGTCCAACTTGCGTCTCGCGTAGTACGTGCGCTTGCCCATGTCCTCCTCGACTCTCCGCGACAGTTTCTCCATGCTGCGCGCGCCGGCGCCGCCATCTTGCTTGCACTCCACCACCGGACACTTCTCCAATAGCTGCTTCAGCGGGATCCTCGGCGTCCCGTCATCTTCATCCTGGTAGTGGCTGGACGGCACGAGGAAGCCCCAGCCTTCATCAGCTAAATAGTGCAGCGGATACCCCTCCCAGCTGAGCCGGAGTAGGGATGGGGTTATCTGCATACTCG
>TRINITY_DN10793_c0_g1	AGGCTGGAATGCAGTGGTGCAGTCGCAAGCCATCTTCCTGCCTCAGCCTCCCGAGGAGCTGGGACCACAGGCCCGCACCACCACACCCGGCTAATTTCGTTTTCTGTTTGTTTTATTTTCGTTTGTTTGTTTTGGAAGGATGGAGTCTGACTGTGTTGCCCAGGCTAGTCTCGAACCTCTGGGCTCAAGGGATCCTCCCTCCTCGGCCTCGCCAGGTGCTGGGGATTAAGGCTTGAG
>TRINITY_DN10794_c0_g1	AATGTGTGTTCTGCAAGATAAAATAATTAACTTGTTCTTCTTCGGTGATTAAAGTAGAGGGTTAAAAGCATTAAAATTTCGAAGCAGCCTTTTGTCAAAACGTTGGAGGAGTCTCTGGTTACAGGTTCCTGTTTTCGATTTGGACTCACTCCAATTCGACGGTGATGTTTTTGGTTTCATCGAGTTCGTCGATAAATTTCTTAAATCTTACGAAAATCTAGCCTTGAATAGATTCAAGTTGATCTATCATTATGAGGATATTGGTGATGATGATCGATTTTTGGAGTCGTGGATAGATGCTTTAGTTAGGCGTAGAGTTCGTCATCTCGATTTTCA
>TRINITY_DN10795_c0_g1	GCGCCAGGTCGCGTCGCCACCTGCACAGAAGGAGACTCCCCGGTATTCAATGACAGCTCCCAGCGCAAACTCCTCCAGCGCACCGTTCCCGGCGACCAGCGAGTCCCCTATAGCCGCCACCACGTCGATGTCCCCGGGCCGCAGCCGGTGCACCGAGGCTGGCCGCTGCGGGCTGCGCGCGCCCGCCACGGGACAGAAGAAGGGCGTGGACGCGGGGATGGCGCGCTGGCGACGCACGTGCGACTTGCGGGTCGGGTAGCGGAGCGACCACTCTTCATAAGCGTTTTTGTACTGCAACAAGTCGATCTGCGCCCTCAAAGTCTTCCTTACACGTACTCTCGGCATTTTTGTCGAAAAAAATACAATGAGGCCACCTACACACGTGCACGGCGCGCGA
>TRINITY_DN10799_c0_g1	GAGAAATTGAATGCTTTGTGACACAAATCTTAGAAAACTTTGATTTGTAATGATTTACAAAGAAATGATCTTTCACTTGATTGATACAGTTCCTCTGTAACAATCTTTTTCAAAGTTTGCATTTTGATGTGCTTCAACAGTGTTAAGTCTGCCTTAAGCACTATGCTTCGTAAAAGTTTGAATCTTTTAATTCTACTTATATTAATTGAGTGTTAAAAATGGTCATAGAGAATTCGAAGCTTTGTTCTGTTTTGGT
>TRINITY_DN1079_c0_g1	AAAATATCGAATGGTTACCTACGTAGTTATAATCTGGAAAATATCACTTATAATTAGGTTGAACTGCTCATAAGTCATAACGCAGTTCCCTAAGAAGTAGCTAGCATAAGCTATGGGTTTAATGTATTGTATTAATTTCGAATTAATGTTTGAACTAATAACGCAGTTTCCCTATGGAAAATATCGAATGGTTGCGTAAGAAGTAGTTATAATCTGTG
>TRINITY_DN10800_c0_g1	GAAAGAGTCAATTCAAGAATTTTTGCTTAACTATATCTTCCATATTGAAATATATATGTCTCATATGATCTCTTATCAAGTGGTCCCTTTCCTTTTTCATAACATCTTCTCCTTTTTACCTTTACGTTTATTTTTGTAAATCCATAAATTTTCTACGAATTCGAGTTTAAAGTTCTTTCTCAATTTTTTTTGTTTATGATGTGTTATTGATTATGTGGCCCTCTTCTTTGCGTATTTTTATTAGGTCTATTTGCTTGACAACTGGAACTTTTAGGAATT
>TRINITY_DN10801_c0_g1	AGGAGGTGTCACAGGGTTGCTATCACCAGTTCTTACTATATAGGAGCTCGCCAATTTCCTTTCTGCCGCTTTTATGATAGACAGAGCCGCTGCTTCCATCTCTCCTTTCGCGTCTCCTATGTTGACCCGTTGTCTTCTTGCTGCAGCCTCCACAGGATCGGGGCAGCTGAGTGTTGAGGGGGGGGGATGCTCTTCCATGTTTCGAAATTGTTTGGGCCTCCACTGACCTTCACTTCTTGAGGAGAAGAGGTCTTTACCGCGTTGATAGTTTCTGATGGGCACCGCTCTCTCTTTTGTGTACGGTGGAAACATGCCCTCCTTTGGTCTATCATGGTGTGACTTCT
>TRINITY_DN10802_c0_g1	GACTGTTAGAATCTATACCTTTTGGATGTTTTATGGATAAAAAGTACAGATAAAGTTAAGGATAAGCTCTTTTTCAGCTTTTCAAGTTTTCTTTAGGCCCGAACGTAAAAACCTATGCATATGTTTATTGGTAAAATATTAATGTCAGTGCCTAAAGATGGGTACGATTTAAGTCTTTCAGGAGGCCATGCATAACTTTCGTGTGCATAACTTAATAATTGTTGATTATTTATTTTATGAACTTGACATTTAAGGAGTTGAAGATTTCGTTGATATTGCTAAGCAATACCTATTTTTCAAAAAAGATAACAAATGGTA
>TRINITY_DN10803_c0_g1	AGAAAATCTCAGGTACAGAAAATTCAATAGAAAACATGGAGAAAACAATCTAAGAGAATGCAACATGCAAAAAGATCCTAACTCAAAACATCCAGGAAATCTAGGACACAATGACAAGACCATACCTAATTATAATAGGTATAGATGAGAATGAAGATTTTCAACTTAAAAATCCAGTAAATATCTCCAACAAAATTATAGAAGAAAACTTCCCTAACCTAAAGAGAGAGATGCTCATGACCATACAAGA
>TRINITY_DN10804_c0_g1	GTAGGATGCTGTTACGGACCGTCATGTGGAGGAATGTGTCTCCGTTGGACAGCCTCAACTCGAATAGGCGTTCGAGCTTCGCGCGGACTATGGGCTTCTTGTACACCGTCTTGTTGCGGATCATGTCACACAGTTCTTTCACCAGCTTTTTAACCTCCATGCCGTCTTTTTGCGTGAAGTAAGCCTCGTAATTATCTCCTTTATCCATGGGAGTGGTGCCGGGTGTTGCGTCGGCAGTCTTGCTTGATTCCGAGATGGCCGTATTGCTTTTAGAACTTGACGCTTGAGTTTGCGCCGTGCCTCTCCCAG
>TRINITY_DN10805_c0_g1	GGTCAACGTCCACGCCACTGCATAGCATTGTGTCGGTGACTTCAGGGTACGGGTAAGATGATGAAGCATTGAGGGCTCTGTAGCGTTCGGCGCAGATTGTTGTGTTGACTTTGTTCACCTGTACTTCATGGAGCATCTCGGGGGCGGGGCCTGCGCTATACAGATTGCCCCAACCGACCACAGTCAATTCAGTGTCATCAGCCACCACATACGCACTGGAAGGGATGCGAGCCGCTTTCATGACATCACTGAATACGATAGGCCTGAGCAGTTTTAGTATGGCCACGTCGTTCACTAGGGTTCGGTCGACATAGTCA
>TRINITY_DN10814_c0_g1	TCGGCTACTCTGATGTCCTTCATAGGCATCGTGAAAACTGGCGCTTGTGTAATAGACTCAGGTTCTTGAGCTGAAGACAAAGGTCTTGAATATCTTGAAGTATCTTCCAGTTGGTTCAATCTTGGCAACGCTCCTTCGTGTTGAGACTCCATATAAATGGATTTTTTGGAATGTACGATAGCGATTCCGGACGTAACTGCTTCTCCCAAAGCATTGATTGCTCTGCATGTATAGGTACCTGAGTCCTCTGGCG
>TRINITY_DN10817_c0_g1	AACATTAATATAGCTTTAATAGAAAATAAGTTATGAATTTTAAAACATATCTTGGTCTTAAGAAGTTATGAATTACGAATCATAATTATAAAGAAAGGTGTTTCAGTCTGAACGTTTGCGTTAACAATAACTTACACCCATTAACGTAAACATAAGAATCTAGAATCTAACTTAAAACCTTGGTTCCACCATTCTATCCATTGGGGTTTAAAATAATTCTCTTATTTAAAAAGATCGGATCTCATCTTAATTAAATTCCCAAAAATAAAAAGTGCTTGAACAACCTACTTG
>TRINITY_DN10818_c0_g1	GGGCCACATCATTCCCGTGATCGAGCTTGGGAAACGCTTAGCCGGAACCCACGGATTCCAAGTCACCATTTTTGTCCTTGAAGCCGACGCAGCCTCCGCCCAATCCCAATTTCTCAACTCACCTGGCTGCGATGTAACCCTTATTGACATCATCGGTCTCCCGTCTCCGGATATCTCCGGTTTAGTGGACCCATCAGCCTTTTTCGC
>TRINITY_DN1081_c0_g1	GTTAACCATATGAAACGCTTCCGAGTCGCTAGACCCCGTGACTCGCTCAAACTTCGCCCTCAAATACAACGTCTCGCCGTTTGGAACCACCCCTGCGCCAACGGAAACAGACTTCATCATCCGAAGAAACATGACGTCGTTTTCAGTTATCTCTCTCTTCACGGCGAACCCAACTTTCCTTCCGTTGCAGTACATAGACCAAACCGGCACGTCTAAGATATCAGACCGGCGGTTGCTTTTGCTCCGGAGAGCGATTCGGAGAAAGCCCTCCTCCATCTCACGAGCTAGAGCCGCCGTGGGAACGGCTAGCTCGAGTAGGAGGAGAGGCGGCTGAGAGAACGGATGAGTGTCGTCTTGGAGGCAAAAGCTGACGTGGCCATGACGGTGGCCGAAGAAAGT…
>TRINITY_DN10821_c0_g1	GGCGGAGTTGATTGGGAACGTATCACGATTATCGTTGTTTGACCATGGATTTGCAGAATAAACGATTAGCGTAGAGGAAAGTACTATCCATCGAATCGATTAGGAATAAACTGTGTAGACGGAACCGATTCTCGTAACGTATCGCCATTATCGTTGTTTGACCATGGATTTGCAGAATAAACGATTAGTATAGAGGAAACTACTATCCATTGAATCGATTAGGAGTAAACTGTGTAGATGAAAGCGATTCTCGTAACGCATCACCATAAGCATTGAGTAATTGCAGATTCTGTTCTCCGCTAGCTATAGTTTTATAATCGTAGCTATACTGTTTTTAGATCGAGAAG
>TRINITY_DN10823_c0_g1	TCACGGTTGTAGGAGAAGCCAATGTGGACTGTCTGACAGTATTTCTAATTGTACTTGTAGATTGACTAGTGGGAGGAACAGCTGTAATGGTTTGTCTGGAAGTAGGTCTGGTGCTAGACTGGATGATAGAAGGTGTAGCTGTAGTTTGTTCCTGCAAAGTTCTGACATTTCCAGATCTAGACGTAAATTGATTCTTCTGAACATTTCTTTCACTTTCAGTTACTTGCGGTGCAGCTGTAGTTACTCGTCTAACAGTAGGCCTGGTGCTAGACTGAATCCTAGGAGTTGTAGTTTGCTCTTTTAAACTTCTGACATTGTCAGATCGAACTGGATTTCTCTGAACAATCCTTTCACTTTCATTTGTTTCTTTGTTTATTGGTCTGCGCCTTCTATTGTCAT…
>TRINITY_DN10831_c0_g1	GGATAAAAATATATAAATACTGTATAAAATTACTTTATGTATTTTGTACTTTATATAGAGAGCTGTAGTGATTCTTTTGTTGGTCGTGCCAAAGATATAAAAAAAAACATTATAAAAATTAACAAAATCAAAGTATTTGGCATTTAATTTTGCATTAATCGCGTATGAAATTATGTAATGCATCACTTTTTAATACTTATTCGAAAATTAATTTATTTTGTAAAAGATGCACCTATATGTGATAAGTAAACGTAATTTTTTCACAAAGTCCACATACATTCGTTTACTGTTAATAAAATTAAGCTAATGATTACTATGTTTATAGAAATTCAGATTTATTTGAAAAATATTTGGTCACTTTATATTTTACAGCTTGTATAAATTCATCACAAAATAATC…
>TRINITY_DN10832_c0_g1	GAGGTATACTCCTTCCGGCCTAATCTACTGAGAGTTTATATCATAAAAATTGTTGAGTTTTGTCAATTACTTTTTCTGCATCTTTTGAAATGATCATATATGTTTTATGCTTCAATTTTTAAAGTGGTTTATTACATTTATTGATTTGCATATGTTGTACCATCACTGCATCCCAGGGATAAATTCTACTTTATTTTATGATGATTATGATGAATGATTCCTTTAATGTGTTCTTGA
>TRINITY_DN10832_c0_g2	GGCCAATATCTCTGATGAATATTGATGCAAAAAATTCTTAACAAAATATTAGCAAACTGAGTTCAACAATACTTTAGAAAGATAATTCATCATGACCAAGTGGGATTTATCCCTGGGATGCAAGGATGGTTCAACATATGCAAATCAGTCAATGTGATACATTATATCAACAGAATGGAAAAAAAGCATATGATCATTTCAATTAATGCTGAAAAGGCATCAGATAAATTTTAAAGCATCA
>TRINITY_DN10833_c0_g1	GCAACCGATATTCTCCCAATTTGTATGGTAGAAACTTGCGGAGAAGCCATCGGGGCCAGGCGCTTTATCGGCATGGATAGAGAAGACTGCGTCTTTGATTTCCGCTGCTGTTGGTACTGCTATCAGTTCTTCATTCATTTCGTCTGTCACCATGGGAGACAGCGCCTGTCTAACCGTTTCCTCCCTATTCCCTTCGATTGGGAAGGTAGCTTACTACGACCTTCCCAATCTGATCTTCTTGATAGAACATAGTGCCCAATTCATCCTCAATAACTGAAAAGGCGTTAGCCCTCTTTTGGTTTTTGGCAATAGCATGGAAGTAACCGGTGTTCCTATCTCTGAGGCTTAACCACAGCAAGCGACTCCTTTGTCTCCAATATTCTTCCTCTGAGATGTAGG…
>TRINITY_DN10834_c0_g1	GTTAATGCATAGTTTTTTGGAATTTTATATTTTCTATATTTCCAAACCAATAAAACTTCAAGAAATGCAATTAATATTCTTGAAGTTCATATATTTCATTATTAGTTGACAAAAAATGCATTGAAAATATAAAAAAAAAATACATCTTTTTAAAGCAAAATTTTTTTCTAGAATATGTAATTTTTTGAAACGGAAGAAGTATATACTATTTTCTATTTTTTCACCATTCAACTCTACATAATAGGACTTTCACCCCGTTACTTTATTTTAGACTACTTTTTTTTGAACTGATATTTTAGACAACTTTCCTAGCACGCAGTGTTAAAAACAGCTGTCTTTTGTCATCCACATGGATGTGGAACCCCCAATTTGGTGTTCAGAATCTGTATGAATTTTTAC…
>TRINITY_DN10837_c0_g1	ACATGGACCGGAGTGTAGCCACTCAGCAGTGCTGATATAGCACCCACATATGTTGCTAGGAACATGAAGGCTTTAGTGGATGCTCCACCATAATGTATAACTAAAGCAGCTATGATGGACGTTTGGATTGCCAGGAAAACACCTTCTCCCCAAGCACTAAATGGAAATCCCATAACATAACTGTACGCAAAATTGGCAGTAATGGCAAACAGTTCTAAAATGATACCAAATATATTGATTCCTTCACCACTCTTGCTGCCCAAAATTTTTAGTATTTGAGGAACTTTGACTAGGATGGAGCCAGCGATGATTCCGAGGCCTAGCCCTTTGCTGAGGGTTGCCTTGAAACATAGTGGGTCAGCAAAGTTTTGTTTATTAAAATATTCATCATAGCACTGT…
>TRINITY_DN10838_c0_g1	TTTGGTAGCTCCTTCCATTATTTTTACTCTTCCTCGCTCCGACGACGGAAAAGTTTGTAACGTCTTAAAGATTCCAACCTTTGCAATTTCATCTCATCGTTGAATTTTCTAATGAAAGCTTCGACTCGTGAGTTTAGCTCATCTCTTCCCATTGACAACTCCTTTTTCAAATTCACCCACGACGGAATTCTATCCATCAACTTCTTTCCCGACCCCGAGGACGATGAAGGAGGCCTCCTCGCTCGCGACGGGGATGGACACGACGATGTGGACATTCTTGAGCCGTTTCTTGAAATGACGTGGCCTTGAACCGTGTTAGATTTCGGTGGTTGTTTTTCGGCTTTGACTCTCTTCCACATCTCATCCATGGTCTCGCTCTCATCACCCGACTTGTCATCT…
>TRINITY_DN10839_c0_g1	GTGCGACACCGTGCTGGGCCTGCTGGACAGCCACCTCATCAAGGAGGCCGGGGACGCCGAGAGCCGGGTCTTCTACCTGAAGATGAAGGGTGACTACTACCGCTACCTGGCCGAGGTGGCCACCGGTGACGACAAGAAGCGCATCATTGACTCAGCCCGGTCAGCCTACCAGGAGGCCATGGACATCAGCAAGAAGGAGATGCCGCCCACCAACCCCATCCGCCTGGGCCTGGCCCTGAACTTTTCCGTCTTCCACTACGAGATCGCCAACAGCCCCGAGGAGGCCATCTCTCTGGCCAAGACCACTTTCGACGAGGCCATGGCTGATCTGCA
>TRINITY_DN1083_c0_g1	ACTGTTTTAGATTCTTATACAAACTTAAAGACACTTGAAATTCTCCCTTAAACCTAAAGAAAGAAAGAGAGAGAGAGAGAGAGAGAGTACTACACGGTTTACTTCTTTAGATTGTTTATGAATTGTTTATTACCATAAACTCTATCTCTTCTTATTATTACCATGATTGTGTGCCATGAAATCCTACCGACCGAGGCAAGACACTTGAGGACTCATAGAAAGCTAATCAAAAACAGAACAACTACTCCCAGGGCACAAGGCGGCTCAGGTGACTTGAGCACAACTGCCGTCAGCTTCGTGAAAAAGAGTGGCATTAATTAGTGAAGAAGAACACGGCGTTGATGAGTTCCGGCCAACAACCCCCGGAAACAGCCCTGGCATTGGCCATTCCATTAAAAC…
>TRINITY_DN10845_c0_g1	AAAAAAAAAAAGGGTACTTGGGCACGACACAATCAGAATTAGTTTGTTTTCTAAAATTCAGAGTATCTGGGATTTTAAAAGTAGCACTTTTTAAAAAGTTCAACAAGTCACATAACACTTAAAACATCAAAAAAGCTTTCTGATAAAAAGCTCAGCTTTTAAATCACGTTTTGTTTCTGCAAATTTGGGAGACAAATTGAGTTCTTACTGGAATGTGGCCTATCGCTG
>TRINITY_DN10845_c0_g2	GAGCTTTTTTGATCAGAAGACTCCATGAAATGAGAGCGGTGGTAATATGAATCCACGTGATTTTTCAAGTCTTCCTGTTGTACAGTCATCAAAATGACCAGGTTTGTGCTGCAAAGGAGCCAGCACCATGTGGCTACTGCTTTGATTGTTCTCAGATGAATGTTTATACAAAATAATATCTTATCTTCATTTAGTTTATAAACATACACAGTGCTGTCCCTTTCAAATTAAGGAAAAAAAACCACACACACAAATACTGCAAAGTAGCAAAATACAAAGGAAAACAAAGCTACTTTTGGTTTTGGCAACATTAAAAAAGAAAGAAATATAAAAAGCAATGTGGCATTGGTCCCTATTCATTAAAAAAAAAAA
>TRINITY_DN10846_c0_g1	AAATGACAAAACTCTTTCAGATTCCCAACGCTTGAACCGGATGCAGGGGTGAAAGCTGACATCATCCAGAAGCCTAGGGTTCATGAAAGAAAGGGAGAGATCAGGCATTCCAGATAGTTTAATGCAAGCATCAATGACCCCCTGAATTTCTGCAAAGACTGTAGATCCTGATTTATCTATAATTGCGTCTATTTCTTCAACAACA
>TRINITY_DN10850_c0_g1	GTTTTTATTTACAAGTCCGGTAACATTTTACACCATCAATAACTGAAAACAATACTGAAGGAATATAATACATAAACAATAAATAATAATCATGATCAATACTATTTAAAAACGTGTTACACATCGATTCTAAATAAATATGCATTCTTAAATCTATGGTATGGTTTTACTAACAGGTAGCTAATATTGTCCTATGAAATTGTACAATAAATAGGTTTGACTAAGGGTACCTTCACACGACCGACAATCGGTGACCGACTTTTTGTATGAGGCAAATTGAACGTACTGATTGCATTATTGCAACGTACATCGTATATAAGAACCAATAAAATTCGCCCGATTGTCTGTCCTACAAAAAGTCGGTCGTGTGCGGGCACCCTAACGGTGGTTTGTCTATGT…
>TRINITY_DN10852_c0_g1	GGAGGAGAATATCTTTACAGTTTTAGAGAGAGAGTAGGAGAAGTTGATGCTATCGTTGCCAACGATAGACATGTGGCCGTTGCTTCATCTTCATCAACGGCTGTGAGTACTATACATCTGTGGGATTTCGGTGCACTGTAGAGTTCCAGATTATAACGTGTGGTTGATTAATTAAAAGGAGAAAAGGAACCATTTTCTCTGAAAAAGCG
>TRINITY_DN10852_c0_g2	TGTAGGGTTTCTGAATTATAATTTAATTTGGAAAGTGACGGATTGGAGATGGTGACATGAGGGTGAGATTCACAAGGGAGATTGAATATCTTCTACAGAGTTTGACCAAAAGTATGTTACTGTTTTTGTCTAAAACCAAACAAAATGGACTTTTTCTTATCGCTTTTTCTGACGTTTAGGGTTCTCATATCAATTCTGACGCTGTACGAG
>TRINITY_DN10853_c0_g1	GTCAATTCGTTCTTCCAGTTCTGCAAGACTGGTTATGTCGCAGAGCTGCGCAGTTTTCCTTTTTCTTGTTTTTCGCATAAAAGCTGTTGCTGTAATAGAAAGCGCATACAAGCTAGCACTGACAAGTAAGCCTGCTCACAATCGCATCTATTATTAAAGCTTTCTTTCGTATAGAAATATCAGCTGTGACTATACTGGCTAGTTAGAAAACAATCCGGCACGTAAGCAAACAGTCCTTTCGACGC
>TRINITY_DN10854_c0_g1	ATTAATAACTAAGTTTTATTATGTTTTATTAATAAGCTTAAAAATCCTAAAACATGTAGTGTTCTATTCTGAAAGAAGGAAGTATTATCTTTTATTTAAAACTCTTAATAAATGTTTATACCAAAATCTAAGATCCCTAACAGAACTAATCACAACACCATACCTGAGTATATACATATAAATCATATAAATAAACTTAAAAATTATGATTTATTTATTTATTTATTTATTTAAAACTCTTAATAAAT
>TRINITY_DN10855_c0_g1	GCTCCACGCCCGCCTCCAGCTCGCCCGCAGCCAGCAGCTCCTCGCCCAGCTGGATCTGCTGCAGGAAGAACCTCTGCATGGCCTCATGGTCGCTCATGTCTGGCAGAGGACCGCCGAGATTTCGTGCAGAGCCACCCTGCTGGGCCGCCCTCCTGCGGTCCCTCAATTTCTTTTTGAACAAGGGGTCCTTCCGACGTTGTTGGTCGAAATAGACGCAGTAGCCAAGGAACAGGGTCCCGGCTATTCCAGCTGCAAGTCCAAGTGTAGAACGAGATATTTCCATGTTTTATACTAAAAATTCAACGATTTTATTCACAAAATATAATCGGC
>TRINITY_DN10855_c0_g2	AGCACCTGGGGCAGGCCGTCGCCGTGTGCGGGCAGACACAGCAGCTGCTCAGCGTGCTGCAACAAACCATGCCAGCCCCCATCTTCCACATGCTGCTGAAGAAGCTCCCGGAAGTGTCGGAGCGACTGCGGGCCTCCATGAAGGCAAGCGGAGCCTCGCTACAGGAGGAAGATGTGGAGTAGGCTAGTGCGGTTGTGGAGGTTTAGGTTTAGTGCTGTTGGGACTTAAGTTTTGTGTATAATGTGAAGTTTGTGTAGAAGTAAA
>TRINITY_DN10858_c0_g1	GTTGTCAGCCAGAGGAGTGGAGCTTTGAAAACCATATGGTAGAGTCTCATTATCCCGACGCCGGTGTTGGCTTTAGAGCTAACTGGTGGTTGTGCTCTACACTCTTGTTTATTGGGGACCCGATTGAATTGTTGACACAGCACTCTCCAAAGTCCGGTTTTGGATCTGTTGCTCTCCTTTCGGGCTTCAGGTTCAGAGATGGCGAGTAACTTTTGAGGCAGCTTCCCTCGAG
>TRINITY_DN10860_c0_g1	GACTGATAGCAGGGTCTGCAGCCTGCAGGACATAGCGCTGGATCCCACCCTCTGGCCCTCTGGAGGTCAGTGCAAAGCGGCAAGGGTCACCTTGGAGGTTCCCCTCCAGTCCCAGGCAGCTCACCTTAATGCTGTTCTTGTATACATATCCAGGCTGTGTTCCACCTCTCACTCCTCCTCCCAGGGCTTCACTGAAGATGATGATTTGCTCAAAGAGGAAGACGCGCCTCTCTCGACCTCGGGAAGACAGCAGCCCTC
>TRINITY_DN10862_c0_g1	GGTCTTAGAGCAATAATCTGCAATACAATAACATACATGTTCCCTACAAACGCAAGGACAGTCCCGAGTCAGTTATACTATGGCAGGTTACCAATTTATATTATAAAATTAGCATAAAGTGTTCTCGAGTTGTGATACTAGTCACTTACCAAGCCTCCAGTATGAATTTGGCTAAATAAATAAAAAAAGATATCAAAGGCAATTTTGGAAATAATCGGCCG
>TRINITY_DN10864_c0_g1	AGAAACCTTTGTGGGTATTCCACAGAGCAAAGGGTTCCCTTGGAAAGCATTTGGACCGGCGTTCAACAGGACGTTAGATTGTGGTATCGGACCACTGAGATTGTTGTGAGAAAGATCGACATAGAGAACCTCCGGGAGATCTCCAAGGCTTGTTGGAATCATACCTGACAAGGAGTTATGAGAAAGATCAAGAGTACCTTTCAGATTCTTCAGATTACTTATATCTTCGGGAATTGTTCCAGTTAAGCGATTGAAAGAAAGATTCAGCGTCCGGAGCTGAACCAAACTAGAACCGAACCGGGTTGGAAGATCTCCAGAGAAGTTGTTGTTGCTTAGAACAAGCGTCTTCAGCTTCTTGCATTGAAGAAGCGACAGAGGTATTGAACCGTTGAAAGAATT…
>TRINITY_DN10864_c0_g2	GCAGGTAACTTTCCTTGGAACTTATTGTTTTTGAGATTAATGTGTCGAAGGGACAAGAGGGTTCCTATGGATGGATGAAGAGAACCTGAAAGGTTTTGGTTGGGAAGACGAATTGAGACAACTCTCAGATCTTTATCACATGCAATGCCTTGCCAAGAACAAGGGTTTAAATCTGAGGAGTTCCAGTTGGTAAAGACAGAGTTGTCTTTTGGGTTTTGTAGGGATTGCTTAAAGGAGAGAAGAGCAAGGCCTTGATCGTTTAGAGAAGTAGCCATGGAGATGAAAAGGGTTAGGAAGAAGCAGAGAATGAGAAATAATTGAGCCATCTCTAAAGAGAAACAATTCTGAATTAGGTAAAGTTTGGCTCCTAAAAGGAAGAAAGTATATAGAGTTGCTGTA…
>TRINITY_DN10867_c0_g1	ACAAAGCTACTTTCGAAATTGAGCTTACTAAAGGGGATGCTTTGGTGATTTGGTTTAAAGATGGAAAAGAAATTCAATTCTCCAATCACATGCAACTAACAATTGATGGGAAGAAACAAAAATTAAAGATTTACGATGCTGACGTTTCCGACGCTGGGGAATACACATGTGAGGTGGGTAGCGACAAGTGTAAAGCAAGACTAACTGTTGAAGAACCATCTATTTCCTTCACAATGCGGCTGCCG
>TRINITY_DN10868_c0_g1	GCCGCCACTAGAAGCCACACAACAAGAACAGAGCAAATAGACAAACTTTTAGTCAAGTAATGAAACAGAGTATATACATAAACACTAACCATTTTAAGACTTAAAATTAAAAGAAAGAGCATAGAGATGAAACAAGAACAGGGCAAAAAAACAAACTTCAGCTAAGAACAGAGCAAAAAGACAAGCTTTAGCCAAGAACGGGGCAAAAAGACAGGCTTTAGCCAAGAACAGAGCAAATAGACAAGCTTTAGCCAAGAACAGAGCAAATAGACAAGCTTTAGCCAAGAACAGAGCAAA
>TRINITY_DN10870_c0_g1	AGTCGTACACCATGAACCCGTCCACTCCTGTCTCTATTTCCTTGAACTTCGCGCTCAGGATCTTCGCTATCGTCTCCTTGGAAAGTATTGTATTGTATGTATAAAATGACTGAGGATCAGCAGGCAGAACCCCGGCCGCCATTCCGCCAGTAGCCGCGGCGCCGCGCGCGTGGCTGGTAGCCACCACTAGCGAGGCGTAGCTGTGCAGGAAGTGGCGTGACATGTTGACGTACTTGTTGCGGTCTGGCAGCAGGAACGAGGGGTGGGAGCCCAATTTAGC
>TRINITY_DN10871_c0_g1	AGCTTTAGACTTTTAGACAGTGGCTCTCGTATCCAAGACAGGAGCTCCTGCCAGTTTGTGAACATTGTGAATGTTGTTGAAGACGGGTTACATCTAAGAAGCACCTCTGTCCAAACGTCCTGGCTGTAATCGCAAGACAGCATTAGATGGTCTCTTGTTTCATCAAATCTGGAGCAGAACGCACAGGTAGGAGAAACCGGAAGTCACCAAGCTGCGAGACGCGCTATTGTTGGAAGTCTGTCATAGTTCGCTATCCACATCGTGAAAGCGAGCTTCGGTACCGTCCCCTTGAACCAGACCACGTCCACCCAATCTTTTGTCTGCTGCCTCGGTCTAAGAACATCCCA
>TRINITY_DN10872_c0_g1	GGGAGATCAACAATGTGTATATATTATATTAAAACAAGTGAGTACCAATGTGAGATGATATAAAGAAAGGGTTTATTCGAGAGAACAATGTGGACGGACAAAAATGCAGAGAGTCTAGTAACGTGAAGAATCAGAATCTGAGCCAAAGCCACTTAACCTAAGGGCAAAGCACTTGCAAAAAGAGTAAGAAACAAAAATGGAAACACAAGTCTAATGTTATTTCCTTATGGGCAAACAGGACGCATCTGCACCAAAATTACAGAACGGACCCAACTAACAACCCCCCCCCCCCCCCACTAA
>TRINITY_DN10872_c0_g2	TCTCCGCTTTTCTCATCACTTTGGTGGTTTCGATTGGAAAAAATTAGGTTTTCTGATTGCATTTTTGGGAAATTAGGTTTATAAATTTGGAATTAGATTCAGTCAGCTTTCTCAGTATCCAAAAAAGAAGACAACTTTGTTTGGTTTTCTTGTTGCTTCAGTTCCGATTCGGACCATTGTTTCATGTTCCTAAGATTCTTGTAGTAGTGCTTAGTGGGGGGGGGGGGGGG
>TRINITY_DN10874_c0_g1	TATTTTTTTTGTTTATGCATAAAATAAAGTTTGCATAAATAAAAGTTTTATCAAAATTATAGGGATCATTTTGCAAAAATATAAATAAAAATTCGAACATCAAAATGAGTTTGTAAATAGTATTTCCTCAAATATGGTGTAAATTATTCACATCCTCATTTTGTCCCCGAAAATGATAGAAATAGATTTTTCTTAATTTTTTTATGGTCTCTCATATGATGCGCCATTGAAGATATCATTTCTTAGTAAATCTTAGTAAGTTGAACAGTTGGCAAAAAAACTCCGATTCAAAATTAAATTTTCTGTTTCAGAATATATACAAAGCCCAGAATTTTACCAAAAATAAATAAACTATTTTTTGTCAACTGTTTTGGTCAAAAATAAACAAACTAATTAAAT…
>TRINITY_DN10875_c0_g1	CACACGTCTATCACTACTTGTTGCTTCTGTGCAGTAAAGAACACATTCATGTAGTTGATGTACTGGGCCGCCGTGTCACTGCTGCCCGTCACTATGAGGATGCGGCTCGACATGCGCAGGCCCGGGGTCAGCTGGCGACGCATCCTGGCTATGTAGCAGAGCGCCATGGCGAGCGCGCCGGCCAGCAGCGACTCCCCCGGCTTCTCGTCCGGCGGCTGGCTCTTTATCAGGTTCACTAGTCTCATTTTAATGGTCTTTTCAACCAAAGTG
>TRINITY_DN10876_c0_g1	ATGTATTCAGGAGCTGCATAACCCATTGTACCTACAACCTAACAAAGAGAAAGTAACTAGTTACAAAACACAGTGTTTAAGAAATTGCGGTAACTACTAATAGCAACTAGGCAAGATTGGTATAGATAGAGATTAAGCGTTAACATTAGATATTTAAGTTTTGTGTTTAATTATAAATTATGTTGATGAATTATAAAACATATATCTACAAAAATAAATAAACTACAAAAATAAATAAACTAGACAAATTTATGGATTTACACTAACATTATTACTTGATTAAACTAATTTAGACCGATTTTAATTGATTTTAAACAAATTAAACTGATTT
>TRINITY_DN10879_c0_g1	GTTTTTTTGTTGATTTGAAGTTGAAACTGAAATTTGGTTTTGATGATGAGGTTGGCTTATTATCTCCGGCAAGAGAGGAGACATTGGAGCTAAACAGAAAAAAGTGGAAGAAGAAGATAGAAATAAACTCTTATCTTTTGCCCCTGTTTCAGTTTATAAAAAAAAACTTTTTTAAAAAATTTAAGAACCTCAATGTGTTACTAACCAATGGAGAAGGAA
>TRINITY_DN10883_c0_g1	TTTATAGTATAGCAGCAGGGCTTTTACTCTGTGTATGCACAGATGCAGTCTGGGGCATGGTTTGTGTGCTGGACTTTCTCATGGCCATCATCAGTATGCTTATGGATTTGATGACAGGCATAGCCTGGGCATATCACCTCATTGGTAAAGGGCTAGAGCCTTTCTTTTTTATGGCACTTCTTTTTTTGAGATAGGGTCTTACTCTGTCACCCTGGCTAGAGTACACTGGTACAATCACGGCTCAATGTAGGCTTAACCTCCTGGGCTCAGGTGTATGTCACTATGCCCGGCTACTTTTTGTATTTTTTGGTAGAGACGGCTTCGCCACGTTGCCCAGGCTGCAAGCGATATGCCTAGGCTCAAGCGATCTGCCCACCTCAACTTCCGGAAGTGCTGAGA…
>TRINITY_DN10888_c0_g1	GCTTTCTCCAACTCTCCCGAGCTGAAGATTTTTGTCGTTTCGACATTGCCGTCTCTTGTGTATAATTGTTGCTGCAGCAGTAGTCCCCCGTTACGTTTGAAGAATTTATTCTTCTGCTTTGTCATCTGTCTCTTTATTAGAAACTTTCTCAACCACCATACTCCGCTAACTAGAGCTAAAGCACCAAGACCTGAACCCAGCCCAATGAGTATTGTTTTTTTCTTATCACCCGCACAGTGATGGCCTCCTTCAGTATTCACACATGTGTTCATTCCTTCACACGAGATATGTTCGATTTTGCATTCATTAACGTCT
>TRINITY_DN1088_c0_g1	TGACAAGCAAAACTCAAGAATAATTTAATACTACAAATTAGAGACCACAGAAGTAATCTGGTAGATCTAAATTCTTATAAAGAAAAACATGCTTCAGACAAAAGTAATCTTAGTCATTTTTAACTCTTATAAGAATCTTATTAGCATATAAAAATGGTTTCTTTCACTTCTTCCTAGACCCTTTTTTTACCGCAACTACTAATGACATCAAA
>TRINITY_DN10890_c0_g1	GGGCAGGAGTGGCGCTGCTCACCTCTGGTGCCAAAGGGCGGCGCAGCGGCTGCCGAGCTCGGCCCTGGAGGCGGCGAGAACATGGTGCGCAGGTTCTTGGTGACCCTCCGGATTCGGCGCGCGTGCGGCCCGCCGCGAGTGAGGGTTTTCGTGGTTCACATCCCGCGGCTCACGGGGGAGTGGGCAGCGCCAGGGGCGCCCGCCGCTGTGGCCCTCGTGCTGATGCTACTGAGGAGCCAGCGTCTAGGGCAGCAGCCGCTTCCTAGAAGACCAGGTCATGATGATGGGCAGCGCCCGAGTGGCGGAGCTGCTGCTGCTCCACGGCGCGGAGCCCAACTGCGCCGACCCCGCCACTCTCACCCGACCCGTGCACGACGCTGCCCGGGAGGGCTTCCTGGA…
>TRINITY_DN10892_c0_g1	GGAATTCAATATATATTACCAATTACTTATACCAAAATACTTTTATGGTAATATGTTGAAATATTTATTATTATTATCTTCAAACATAATCTGAGGACACAAAGTGAGTTTTGTGACTACTCAATTGTCAAAAGGTAAACTTTAGTTTATGTAAAGTGTGGCAGTGACGCCATCTAGGGACAAATTAACTAAACTAACTCACTATTAATGATTTTAACTTTACGCCGGTCCAGTCGAAAACTCGCACTAAGGACTCATTAAAAACGTAGGCACATTACATAACAAGTATATTTTTTTGTTACAATAGAGAGTAGCAAGAAAATATAATAATTGGACGGAATTATGTAGTTTAGGTAAATCTGTGGTAAACATTTTTTTATCTATTTAATTAAAGACTAG…
>TRINITY_DN10898_c0_g1	GCCTTCCTCCCCGTTCCGCTGCCCAAAAAAGGTGTCAAAGGGATTTCTGCCACCGAAGAACTCAGCAAACATGGCATGAGGGTCTCCATGGAATGTGTAGCTGAAAGAGGTACCATTGGCACCACCGCCGCTACCGCCACTGGGGCCACTCCCCTTTAGGCCTTCCTCCCCGTAGCGGTCGAAGATCTCGCGCTTGCGCGGGTCGCTGAGCACGTCGTAGGCCTCAGCGATCTCCTTGAACTTCTCCTCGGCGCCGGGCTCCTTGTTCTTGTCCGGGTGGTAGCGCAGCGCCTGGCGGCGGTAGGCCCGCTTGATCTCCTCGTCCGACGCGCCGCGGGCCAGGCCCAACGTCTGGTAGTAATCTTTACCCATGACCCCCTCCTGCGGCCCGCCGACCCG…
>TRINITY_DN10899_c0_g1	GTTAATAGTCTAACAAACAAATTAAAGGTATGCTTAAATCAATAGGTTAAATGCATTAAGAAAAACGATTGTACATATCAATGGTTTTACATCAAAAGTAACATCGTATAGAAATATATCATATTATACATTTTATGAGTTACCACATATCAAAGAAAAAATGCAAACCGATATTTTCATTATAATTAGCTCAATCATTTTAATTTTATATTCATCTTCCAATTTCATAAACTAATAGCTGGTGGGTGCTTCTTTCCATTGGTGAGTTAGTTTTGAA
>TRINITY_DN1089_c0_g1	GAGAGCCAAGCGACGCGTCGACACCACAGGTCGCTAAAGCACGATTCTGCGTGCCACACTTCGACAAAATGCTCCTTTGCGACAAGACTGTCAAGGCAGGACAGAGGATCCAGTACGAGATCCCGATAGAAGCGTCACCGAAGCCGACAGTCGAGTGGCAGATCAACGGCAAAGTGGTCCACCCGACTGAAAGACTCGACATACAGATCCTACACAACAGGGTCATACTAGACATTCCATTCTCGACCAGAGCCGACGGAGGCGTATACAAACTGACCTTGAAAAACGACCTGGGTGTATGCTCAGGCGCAGCTCAAGTGACTGTCCTAGACAAGCCTTCGAGGCCCGAGAAACCTCTGGTTGTATCCGACATTACCAAGGACTCTTGTTCGCTATCTT…
>TRINITY_DN1089_c0_g2	TGGCACTGTAGCCTTGTTCTTGCCAGGTGGTACATGGACTGCATTTACCCAGTATGGGCTTCCCTTCTCCTTCTTCTGGATAATATAGCCAGTGATAGGCGATCCTCCATCGGACTTCGGCGTGGTCCATTGTAAGTCCACGTGGTTCTTGCTCCAGTCCGTAGCCTCAGGCTTGCCTGGGGAAGACGGCTCGTCGAATTCGTTCTTCGCAATGATCGACTTACCGAGCTCTAGCGGTTCTGATTGGCCGATCGCATTGACTGCCGACACTCTGAATAGGTATTCCTTCATGTGGATAAGTCTGGTCACTTGGTGAGACAGATATGTGCTCATGCCAGCATCAGACCAGGTTCCTCTGGACAGATCCATCTTCTCAATAACGTAATGTAAAATTG
>TRINITY_DN10901_c0_g1	AAGTTATGGTATTCCTTTCAATTATAATATAAAATCTCATGTGATAACAAATTAGTAATAAGGGAGAATAACATATTTCTCCATTTATAATTATGATATAAACACTAAAAGGTTCTTGAATGATTAAAATATTCGTAGAACCGTGAGGCCTGGTTAATGGCCTGTTGACTCGAGATGCCATCGACGATAATTATACTTCCGTACATAATTTGCTTCTTGAAAAGTATATTAAACAACAGATTATCGAATTGAGACATAACCTCAAATCAATTCAAGAAATTAAAAAGAAAAACAAATACACAAAATGAAATGATAAGCCTTTAAATTATAATTATTGATTTCCTCTTAATTTAAGCTAACTGAAAAAAATGGATTCAGATTGGGA
>TRINITY_DN10904_c0_g1	GAGCAACACGCGCCTCGCCGCGCACCTCGAGAGGAACCTGGGGGCCGACGACAACAACCTGAACTCGATATTCTACGAGCACCTGACGCGCTCGCTGCAGCACTTCCTGTGCGGGGACCTGGCGCTGGGCCGCTGGGGGCAGGTGTCTCAGGGGGACTGCTTCGTGCTAGCATCAGACTACCTCAACTGCCTGGTGCACATAGTGGCGCTCGGCAACGGCGTGGTGACGTTCCAGCG
>TRINITY_DN10906_c0_g1	CGAGGCGGTGGATGTACTCCTCCCTCGTGGAGTAGCTTTTGCCGTAGTCCGACATGAAAACCCGGAATTTTCTCTCCGTGTGTGTCCCGAGGAGATTAGGAAGCCGATCTTCTGTGACTTGGCGGATGGTGAGGTCCTCTAAGGAAACCGCCACGTGACAGAAGATGGCCGTGCATGTTAGAACCAGTGCTAAGGTTTTAGCCACCATGATCGCTGTATATCG
>TRINITY_DN10907_c0_g1	CTCGTCTCCTCCCACTTCCGTCGCCTCATCGCTTCCCACAACTTCCGCCTCACGCGATCGCAGCTCTCCGCCCCCGAACGCTTTCTTTACGCCTTGCTCGGGTCCCCTCCTCACGAGCTCCCGCGCTGGCATATCCTCTACCGAACCAACAACAACGCTTCTTTCCGGCTGCGCAGAGTCGACTCCGCCTCACGCGATCGCAGCTC
>TRINITY_DN10909_c0_g1	ATGCATCTGTATGGGTAGAACATATATTTCACATTGCTTCTATATAACCAACGGGTGTGCCTCTTCGTTTATAGTGTCCCGTCAAAATTAAATACTATGGTGTGTTGGACCATACATAATCATATCAAACAAACATTTGCTGATAAATTTGAAATGTAAAGTTAAGTGACCCAAATTAAATAGCTCTAATAGGTTATCTAATAATAGTATTGGCCATTGTTTTACAATCATAATCAAACCTAAATTTTTGTATGGCACAACGTCGTAAAAAGGACAACGATATTTTGTTCATATTGTAAAATTTTAGTTCAGTTTACAACTAGTAAATATA
>TRINITY_DN10911_c0_g1	CAACGATTTATTCTTGAACCACTGTTTCAAACTTACACTGCTAAATTTATTTTGTTTTATTAACTCTCATAGATCTCAAACGATGATTTTTCTTCACGGATCAATATTAACTTTAGTAGAGGAAGTACAAGAAAAACACTTCCATAAGAGCGTCAAAACAAATCCCCTACAAGGTGTTGCTTTGCTCTTTTTCCTCATACCTTTCTTCGTTGTCTCTGCAGACTTCTTTTTCTCTCCTCTGTTCCACTGGTCACCGGTCTTACCGCCACCTCGACCACCTTCGTCTTCATTTTCTTTTCTAGTGAAAGTGTAGCTTCTGAGGTACATTTGCCTACAAATTATGTTGTTCATCACCATGGTACGATGCTGGCTATTGCCGTGTCTGATTGACTGAACAAA…
>TRINITY_DN10912_c0_g1	GTTTGCAGATAGGAGCATGAGCTGAGAAGGAAGCTCTGGCAATGACGTTAGTTTTCTGCATCCAGAGATCTTTAGCTTAAGTAGTAGACGAAGATCTTTGATGCAATCTGGAATCTTTTCAACAGAAGATTTTCTTAGGTCTAGTTCAGTTACATTTAGAGGGAGATGTGTTATTTCCTTAAGCCTTTGGCAGCCGATCATGGAGTAAATCATAGGACGAGCGCAAATGCTGGTTGACGCAGGCACATCTTCAACCGCCGTCTCTGATATATCCATCTGCCTAATGTTGGTTGACATAAATGGAATATGTCTCAGTCTTGAGCATCCTTTCATACTGACGCGTTTAAGAGATGCCAATTTCATGTGAGCTGGAATGACTTGTAGATTTGTGCAGTGATC…
>TRINITY_DN10913_c0_g1	TGTGTTACTGGAGGATAATACACAGGTGGTGGCGGTGGTGGACTTTGTGTTACGGGCGGATAGTATACCGGTGGTGGAGGAGGGCTTGCTACTGGCGGATAGTACACCGGTGGTGGAGGAGGAGAACTTTGTGTTACCGGGGGATAGTACATTGGTGGTGGTGGTGGAGGGCTATGTGTTACCGGCGTGTAGTAAACCGGTGGTGGAGGTGGCGGGCTTTGTATTACCGGTGTATAGTAGACCGGTGGTGGAGGGGGAGAATTTGTTACTGGTGGGCAGTCAACGGGTGGTGGTGGCGGTGGAGATTGAACGGTGTAGGAAGTAGGCGGTGGCGGAGGAGAGTTGTATTGATAGTAAGGTGGTGAAGGTGATGGATAGGGTTCACTTGGTGAAGGAGTT…
>TRINITY_DN10915_c0_g1	TCCATTTGTTTCTCCGATGTTGTACAAGAAAGTACTAATCCCTCTTTTCGATGCAAGATTCTGAATTTTATTTTTTTTATACTCGGAATAAGTAGAGGATAAGATGTTGACTTTTAATAAGATTGCCCACCAACTCTGTTCGAATGTTTTTTTTTTCTCTGCCTAAAAACTCCTTTAGGTATTAGATAATCTAAGATTAATTCTCAATATTGTGTTCTGTCTTTCGTACATTTGAATTGAACTGGTCCAAAATTTTGGTTTTTGGGAGAAATCTATGTATTTAGGTTCTTAGGGATCAGAGGTGTGTTAGACTGTTCTGTTTCTACATCGTGATTTGGGTTCTGAATCTTGAAGGTTGAATATTTATAAATAACTCCAATCTCTCTTGACGAAAAAAAA…
>TRINITY_DN10917_c0_g1	GTTTTTGATAGGGTTTGAAGTCTGAAAGTTCAACGCTACACCGCCATTAGAAAATTCGAAGCAAACAAAAAAATTGTGCAAGATTTGAGGTTTTTACACAGACCTGTTCTGTTATAAGTTAGAATTCAGACTCTGTCCGAACTAAACAGAGCAGAGCAGAGCAGTGACAAAGACTTGAGTTTTGCTCTTTTGCGTAAATGGGCTTTATACCGAGCCTAGATGAAAAGCCCATTAATATGAACTGACTCGTAGAGATCAAATGACGGTTCTTTTGTAGATGAGAAGACACGTGACAAATCCCGTGGAACGGAGCGATCCAAGTCGTAAAAACGCGCCAACTGACCTTTTATTCTTCCTCTTCTTCCTGGATACAACACACAACATCAAACACCATTTTAA…
>TRINITY_DN10918_c0_g1	TTTGAAATCTGTGTGAAATAAAGGACTAAAAACTGTGCGAATAAAAAAAAATGATTTACAGAAATTTTAATTTTGTATTTTTGAAAAAAAAAAAGTGCTTCAGAATGAGCAAAGCCAAGGGTGTATAAAACGACGCCGTCTCAATTACTATTGGGCTTCGCAAGGATCAAAGCCACTAACCCGTCTCTGCTACAATTAGGTCCATTAAGGCCCAATTTAAATTTTCTTCATTTTCATCTGAATCTCTCGACGGCCACTCTCTCGCCGTCTCAATTACTATTG
>TRINITY_DN1091_c0_g1	AGAACTCGATACGTCATAATCTGTCGTTGAACAGATACTTCATCAAAGTGCCCCGCAGCCAGGAGGAGCCGGGCAAGGGCAGCTTCTGGCGCATCGACCCGCAGAGCGAGAGCAAGCTGATCGAGCTGGCGTTCCGGCCGCGGCGCCCGCGCGGCGTGCAGTTCAGGGCTCCGTTCGGACTGTCTTCTAGGAGCGCGCCGACGTCTCCGTCGCAGGTGGGCGTGTCGGGGCTGGTGACGCCGGAGGAGCTGTCGCGCGAGCCCACGCCCGACCTGTTCACCGCCGAGGAACATGAGGCGCAGCAGCAGCAGCGGCTGAGCGGCAACAACGGCACGCGCGAGCCGGCCGCCAACCAGTATCTGTTCCCGCACGTCAGCCAGAGCGCGCCCGGCTCGCCAG…
>TRINITY_DN10920_c0_g1	GAACCTCTGACTGCTTGCAGGAGAAGGCAAAGACGATGATGTCGTCAAAGGACCAGGTGTAGTCAGGGTGAGGTGGGTAGAAGGCCAGGTTCCTGGACGCCGCCTTCCGCAGGTCGATCAGGAAGGTCGAGTGCACCATGGGAACTGCAAAGCAGCCCCGGCGGTCTCGCTTGCGGATAGGGATGTAGGCAGGTGTGCGCTTGTAGTAGCCCTGGGAAGTCATTCCACACCAGAAGTTGGAGTACGCAGCCCGGGAATCCAGCATGGGGGCGACCACCGTCTTGTTCTCAGCGATGAGCAGGCTCAGTGTGTCAGGGTTGAGGATCAGGTTGTCCGCATCTACAAACAGGATGTAATCAGCCCACATGTCTCGAGCTGATTTCAGGGCTGCCTGGCGCA…
>TRINITY_DN10921_c0_g1	AAAAAATATAAATCTTAACTATTTTCTCGATGTACCTAACTAGCGAGCTCTCTTCTTGCCAAATAATGTTTTAATTCAAATACAATGAACTAGGTATTACGAATCTGAATGAAAGCAATATGGTAGTACCTACATACGAAGAATTTATAAATAATAATTACATTACATTGTTATATTGTGACTGTCTGTATATTGTATATATAAGTAACATAAATAATATGTTTTTTTTTAATATATACCGTACCGAACATCAATCGACCACACGTTCAAAAGTAGACATCCAATATGTGGGTATGTATGCTGTAAGTATATAAAATACTTACATATATACATTACAAGTTAATTATGTACTTGGCCCTTTATTTTGCATTAGACATAGATCTGCAAATTGAAATTATA…
>TRINITY_DN10925_c0_g1	CAATGGTGTCCGCTGTCCCTTTTGCAGCAAGATTACCCGCATAACCAGCTTGACCCAGCTGACAGACAATCTGACAGTGCTAAAGATCATTGATACAGCTGGGCTCAGCGAGGCTGTGGGGCTGCTCATGTGTCGGTCCTGTGGGCGGCGTCTGCCCCGGCAATTCTGCCGGAGCTGTGGTTTGGTGTTATGTGAGCCCTGCCGGGAGGCAGACCATCAGCCTCCTGGCCACTGTACACTCCCTGTCAAAGAAGCAGCTGAGGAGCGGCGTCGGGACTTTGGAGAGAAGTTAACTCGTCTGCGGGAACTTATGGGGGAGCTGCAGCGGCGGAAGGCAGCCTTGGAAGGTGTCTCCAAGGACCTTCAGGCAAGGTATAAAGCAGTTCTCCAGGAGTATGG…
>TRINITY_DN10925_c0_g2	AAAGGGACAGCGGACACCATTGATGCTACTGGCCAATAGCTTCTCCAGGCACTGGCGGCAGATGGTATGGCCACAGTGCAGAAGCTTGGGACGCAGCTGCTCTTCTGTGAAGGACTCCATGCAGATGGGGCATTCTAGCACTTCCCGGAGGGCATCCAGGTTCAGGTGAGAAGCTGCTGCTGCAGCCATTGCTCTTCCTTTGAAGGGTATTGCTAGCACAGCTCAGAACTGAACAGCACAGTATTCATGCCCTAGAGGGTCAAAT
>TRINITY_DN10928_c0_g1	GTAATTTGTAAGCCATATAGTTGCAGGCAATTCTATCCTACCTTAGAAATACTTTCATATAAGTAAGTTATGAATAGTATATTCGCTATCAATTTTAACTTAGTAGCTTAGTGCACGCTAACCATATATGTATAAGATTCATTTTCACTTATTCATTTAAACGTGTTTTTAGCCGCAAAATATTTTCTTTCGCGGGTCTTTTTCATATTTTTAATGTAGTCACAAGTAATTTTAATGTAAGAATATTATATATTATCTGGATTTGAGCATACTTTTATTACCAAATATGTTTACAGATATTTGTGATGCAACATAGAAGCAGACGCTGTGATGCTTTTAATAAGCTAAATGGTGTTCATTATTTA
>TRINITY_DN10929_c0_g1	GAAATTCCAACCGCTTTTCTTCTGACTTCAGCAACTTTGACGCAACGCAGTACAACAGAGTCAGCGGCTACCAAGAGCTGGAAAACATTGACAGGGAAAACCAGAACCCTCAGCCTTTGTACAGAGAAACGACAGTGGATGCCCCAGTGGAGCAATCCCTAGCATACGCCATAAACCCTGACATGACGGCTGGGACCGCCAGACGCACGGCATCAGTGAAGAAAAACCTCATCACTCTGGCTAACATGCTTCGAGATCTCAACTTCTACCTATACATCTTGC
>TRINITY_DN10930_c0_g1	GCGGCTGGTTAATGTTTACGCGGCGGGACGACGTCACGTGCATCAAGCCCCAATGCCCCATGCACCCTCCAGGGACGTGTTCTGATCGTAATCTCTCATTTCCCGCGTATGCCACTAAGTCTGAGTCTTTGTCCATAGCCCATGGGAAAGATCGAAACTATCGACATGGAACAATGGTTTCACTAAATCCTGAAAAGTACAAAATGTCACTTTCCAAAATTTGGCCAGCTTCGTTTATATATTACAATTTATTCGAAAATTTGC
>TRINITY_DN10930_c0_g2	GAAAATTTGCAAACTAATAACAATTTATCATTTAACAAACTCATGTAGTTTAGTGATTGAAGGATTTATCATCTTGAAAGTTTAAAGGATTAAAGTTGAATCATTCAGCTATAATCATAATCATGTTTGGTTTCTACTACCAGTGCCGTGCCATTGTACCTAGACGAATAAAATATGGATAGGTATGTAGTTGTATTCGTTTGTATATCATTGTACCTAGCTAGATGCGTCTATGTTCAACTAATTTTTTTTGTCAGAATTACCAAATGTGAATGTTGTGTACACAGGAAACGTCCAATCATATGAAACATTTCCAAGTGTCTACACACAAAATTAATAAG
>TRINITY_DN10931_c0_g1	CGAATATGAAAAGATCCATAAACGATGCTTTCACTGCCTGCGCCTTACCCATGAAAAAGTAAGATGCCCTCTTCTCAAGAAGGGTCCGAACTATGAAAAGAGGCCTTCTCAGGCTCGTTTTCAAGAGATGGGGAAGGTTCTTGGAGATGCTCCACAGGCTCTGGTGCTGAAGGAGAAGTTGGATGGCCCTCCCGGGTTCTCTCCCCTGTTCCCTGAACTATCCAAGGAAGATCAAAAAATGGCTATGATGTATATCTCTCACTCTGATCCTACTGAAAGATTGGCGAGAATACAACGTGTTCGTCAAGGCATTGAAGAAAACGCAGCTGAATCTTCGTTGCGTTTGACAAGG
>TRINITY_DN10934_c0_g1	GCCTATTGTCCAGCCCCTCAGGTTTCTAATGATCTATTACTAAAAATTAAAGATACTGTTCTTCAGAGGACAGTGGATGGCATGCAGCAAGAGGGTACTCCATATACAGGTATTCTCTATGCTGGAATAATGCTGACCAAGAATGGCCCAAAAGTTCTAGAGTTTAATTGCCGTTTTGGTGATCCAGAGTGCCAAGTAATCCTCCCACTTCTTAAAAGTGATCTTTATGAAGTGATTCAGTCCACCTTAGATGGACTGCTCTGCACATCTCTGCCTGTTTGGCTAGAAAACCACACCGCCCTAACTGTTGTCATGGCAAGTAAAG
>TRINITY_DN10938_c0_g1	GTCTGACACACCGGCCCCTAAGAGGAAGAGAAGCCCTCCGCTGGGGGGCGCCCCCTCTCCCTCCAGCCTCTCCCTGCCTCCTTCAACAGGGTTTCCCCTTCAGGCCTCCGGGGTCCCCTCCCCATACCTGAGCTCGCTGGCCTCCTCCCGCTACCCCCCATTCCCTTCTGACTACCTGGCCCTGCAGCTGCCCGAGCCCAGTCCCCTGAGGCCCAAGCGGGAGAAACGGCCCCGCCTGCCCCGGAAACTCAAGATGGCGGTGGGACCCCCCGACTGCCCTGTGGGAGGGCCGCTGACCTTCCCTGGCCGGG
>TRINITY_DN10938_c0_g2	GGCCGGTGTGTCAGACAACTTGGGTGTCCCCTCCGTCTCGCTGTTATCTGATGATGCAGTGGCATCTGAGTCCGAAGAGTCTTCATCCACGTTCTCGTACTGCAGAAGTCGGTCTAGGAGGAAACTCTTGTCCCGGGACACCTTCAGTAATTTCCTTTGCGCTTTCCTCAGCTCCTCCTGGAAGCACTCGTGCTCGTAGATGAGGAACTTGAGCTTCCGCTTCAGATTCCGGTATTTTTTTTTTGTAGTCCACTTCGCCGTCCGCCGGCCCGTTCATGACCGGCCCGGGAGTGGCGCCCAGA
>TRINITY_DN10939_c0_g1	GGCATAACAAAAACGAAATATTTATTGTATAACTACCCACCACTGGATTTGACCGAGAGAGGCCCCCGGAAGTCATCTCAACGGTCCCATTTTATTTCAGAGCTTCATTGTAGATCAAAGCCAAGGCCCCCAGGAAGGCGACATACTCCTGGAAGTTTACTTCCTGATCCTTGTTACGGTCCAGATCATCCATCAGCCTTGCAATTTCAGCATCCTGCAGCTTGGAGCCAATGGTGAGCTCCTTCTGGATCAACTCCTTCAGCTCCTTCTTGCTCAGGGTGTGCTTGTCACCTTCCTTGCCAGAGTACTTGTGGAAGATGGCCACGAGAAGGCCAATGGCCTGATCCAGAGGGCATGCCATGACTGATCACTGGGCTAGAAGAAGCGCACGGTCGACAG…
>TRINITY_DN1093_c0_g1	GCGGGCCAGCTCGGAGCCGCCGGTGCCCGACCCGTACTTAGACGCCAAGTAGGCTGACGGAGACGCCGTTGTCGGCGACATCGGCTCGTCGTGGTCATCATCATCAGCAGCACCAAAACCCGTGTGACTGCTCTTACTTCTTGCAAGACGGTTACGCCTCTCTTTCAATGCGAGATACCTCGATCGAGCCGTCGGGTACTTCGTGTCA
>TRINITY_DN1093_c0_g2	GGAGTAACAATGCCCGGACTGACATCGGCCCCTTGCTGGCACGGAGTAACAATGCCCGGACTGACGCTCACGACTCAAAAACTAAAGACTCACCTTCTCAAACCCGTTACCGGACTCGGACAACGTCTACTGCAGAAGAAGAGCCGCCTTCCCGCTACGGCACTGCTAGTACTACTAGTGGCTCTGCTTATAACAACCGTAGTACTTACGGCAGCAAGCCTCGGG
>TRINITY_DN10941_c0_g1	AAGTTGGGTGGCTTCGCGAACCCACTTATTGTCGAGTGGTTTGAGCAGTACGCAAGGGTTGTCTTCGACAAGTTTGGAGACAAAGTGAAGTATTGGATCACAATTAATGAGCCCAAACAGATTTGCTATGAAGGTTACGGCTCCACTGCTAAGGCCCCTCAACTCAACATGACTGGTATAGCCGAGTATATATGCGCGAAAAACGTGCTTCTATCCCACGCTAAAGTGTACCATTTGTATGACGAGAACTACAGGTATAAGCAGAATGGACAGATCGGTATTTCTGTCAGCTGCACGTGGTATGAGCCGGCTTCTGATACCATTGAGGACCACCAGGCGGCTGA
>TRINITY_DN10943_c0_g1	GCGGGGCTTAGGTCTTTGAACTCTCCATTGACAACGGCTGTACCCTTAAAATAGGGTGCATGCTGGGTGACAGCAGGTGCATGGCATGAGGAACTGGTGCTGAATAATTTTGCTTGACTGGAACCAGAACACAATAAATTTGTCAAGCTCGTTCTTCCACATGCAGCAGGCCTGAGGGCTGCAGTGGCAGAAATGCCCCAAGGAATGGCACTCACATGTCGGGCAACCGACGCTCGGAGCAACCGTCCTACAGCAGCCGCCATCTTCAGTGCACTCGGG
>TRINITY_DN10947_c0_g1	GGCCCGCCTTCCGCTCGCCCGCGCAGCAGCGGGTCTCAAGAGCCGAGCGCTTTGCAAGGGCCTTCGCGGGTTGTGGCGGCGCCGGGGTCGGTGAGGGTCGACCGGCTGTGGTCGGGCTGCGGGCGGCTCGGGCAGGTCGCGGGCGCCACAGGTGGAAGAAGAAAGGTGCCACTTTGGCATGAAGATAGACTCACTTAGACGTCAATCTTTTAAGCTGAGTGCATTGTGATTTCCAATAATTGAGGCAGTGGTTCTAAAAGCTGTCTACATTAATGAAAAGAGCAATGTGGCCAGCTTGACTAAGCCGCCA
>TRINITY_DN10949_c0_g1	TGTTTGTGTGTCCCAGTGGGACCACCTCCCCAGGGAGACGAGGCAGGTGGGCGGGAGGCCCGGGAGGCGCCGTTACTTCTTCACGATCTGGATGACGTCCTCATGCTCCATGGTGTGGGTCAGGCCCACCCGCTGCGGACTGTACTTGGTGCTGGTGCCCCACACCAGGGCGTACTTGAACTGGCTGGCGAGTGACCGGTGGATGCGGTGGCACACGTGCTCCACTGAGGCCCCTTTCCGGAGAATGATGGCGTCTGTGAAGTCTGGCCTCTGTCCTCTCTTCTTGGTGTAGATGCAGGTCAGGGCCAAGTACTCCCAAAGCATCTCCAGCAGATAGTCCAGGTTCAGCTTCATGCCGCAGCTGATGACCACACTGTTGGGTTTTCGGGCCAGGCGGTC…
>TRINITY_DN1094_c0_g1	AAGAACCTGGAACTGGGGAAGATCATGGACAGGTTCGAAGAGGTTGTGTACCAGGCCATGGAGGAAGTTCAGAAGCAGAAGGAACTTTCCAAAGCTGAAATCCAGAAAGTTCTAAAAGAAAAAGACCAACTTACCACAGATCTGAACTCCATGGAGAAGTCCTTCTCCGACCTCTTCAAGCGTTTTGAGAAACAGAAAGAGGTGATCGAGGGCTACCGCAAGAACGAAGAGTCACTGAAGAAGTGCGTGGAGGATTACCTGGCAAGGATCACCCAGGAGGGCCAGAGGTACCAAGCCCTGAAGGCCCACGCGGAGGAGAAGCTGCAGCTGGCAAACGAGGAGATCGCCCAGGTCCGGAGCAAGGCCCAGGCGGAAGCGTTGGCCCTCCAGGCCAGCCTG…
>TRINITY_DN10951_c0_g1	ATAACTACAGATTTTATTTTGTAAATATCTATAAAAATGATGATGATACTGTAGTGCCTTAGGCATATCAATAGATAGTGCTTACTGTGTACTTTGTATTTATACATATGCAGGTATTGTAGGTAAACAATGCATATAGAATTAAGTGGACTATATATTTTGTTTAGGTATTAAAAACAATGCAAATTTTTAACCTTTTAAGATTGTAATTAATGCTCAAACAGACTTTTTGTCAACGTTATTGTTGTTTGTACATTGATTTTATTTGTCTTTACATTACATAT
>TRINITY_DN10951_c0_g2	TGCATTTCTATAAACTAAAAAGCACCACAATGATTTCACTTAATTAATGCATAATCAATACTTTACAAAAAATAACAAGAAAATATTCATGAGACTAGATTAAAAATGGTATTAATACAAGGCTATAAAACTATGTATTTGGTAAATTGATGAATTCTTAGGTACATGATATAACTTGAAAAGCTAACTGTTATTTAGAGAAAACAGTATCCAAATATTTAGTAACTTTTGGCCATATTTCATCTGATGTCCGGCCTTCAAACTCTTTCAATATGCCTTTCTCCTTGTAAAATTGTATGACAGGTCTTGTGATACTGTCATAGATCTCCAACCTCTTCTTCACAGCCTCTGGCTTATCATCGGGTCTTGGGGTCAAAGCTTCTCCTGTCTCG
>TRINITY_DN10952_c0_g1	CTTCATTTAATTTTGTTCATGTGGTCAGAGAAAGTGTGGTCATGAAACCGATTTCAAATTGTGGACTATCCATAACTATCTCCTTAACCATCACTGAAATATCTTTCTTTTGTACCACCATACCATCTCCTTCACCACCATCACTTCCATAACTATCCCGCTATAGACTCCACCTCCGCCATAAGCTTCTCCACCACCACTTCCTCTACCACCACTAGAGGGTATAATTGTTGATCTTTCCCGCCTCTGGTTCCTCTTCATTCAGCCTTCGTAATTAAGAACCAACACCATAAAACCTTCAACCGCCTCCATGACCGCTGACCAGCAAACACAACTTTCATATCCACATTTGTAAGCTCCACTAACACCATTAGCTCCTCCACTACCTGCCTACGTAAG…
>TRINITY_DN10953_c0_g1	GTCGGCTTCTCGTCTTGCTCTCTCTGGTCCCTCCGGAGGAGGCCGCCGCGCGTCTCCCGGGGAAGCATGGCGATGAAAGCGGTGTGCGTGCTGAAGGGCGACGGTCCGGTGCAGGGAACCATCCACTTCGAGCAGAAGGCAAGCGGTGAACCAGTTGTGTTGTCAGGACAAATTACAGGATTAACTGAAGGCCAGCATGGGTTCCACGTCCATCAGTATGGGGACAATACACAAGGCTGTACCAGTGCAGGACCTCATTTTAATCCTCACTCTAAGAAACATGGTGGCCCGGCGGATGAAGAGAGGCATGTTGGAGACCTGGGCAATGTGACTGCTGGAAAGGACGGTGTGGCCAATGTGTCCATTGAAGATCGTGTGATCTCACTCTCAGGAGAGCAT…
>TRINITY_DN10954_c0_g1	GCTAGAGCATCTAATGGTATGTTTACCCTCTTCAATGTGAAGAAAGCAATCCTTGGGAACCAAACTTGGCGTCCAAAGCATGCAAGCCATTGACATAAGCCATATTCCTTGGAAAGAAATACTAAGTGACCGAACAAAACTCACCAAGAAGCTACTCGGTAAGGCGATACCCAAGAGTGTTGTCACCAAAGAGACAAAAACCACGAGCTGTAGCAACAAATGGTAGTGGCCCTCGACGCCCGTGTGGTCAGACGAGTGGAAATGGAAGAGAAAG
>TRINITY_DN10956_c0_g1	GGATACTGAGCCTCTCCATCTAAGCATACATAAAGACGCCTGACAAAGGTAAAAGACTCCAGAACATTGGTGTGGTAGGACATAGATTGAAGATTTGCCTCGACGAGTTTGGGAAGATTACCGATTAGTTTAAGTTCACCAAAGTAGTTCACAATGTTCAACTGCTTCAAAGACTGGGAATGTATCACGAACAAATGATCATCAGGTGGGGAATCTCGTACCGTATTCCTAACGGATAAACTCTGTAAGGAAGGCAAGTTCACGGTGAAAGTCGCCACATTGTCTCCGTGACAAGTCTCTACAACTAAATCATCGAGGATGGGACAGTTTGAAACAATCCTAGAGAAAGATTCATCGTCTGAGTAC
>TRINITY_DN10957_c0_g1	GTGTAATTGAGTTAACAATGTTGTGTGTTGCTCTGTTTACTATGTTCTGATGTTCTATTCTTGAAGCTTCATAACTATTAGCATCTCAAGTCTTGATCAGGTCAGAGTAAAGCTTGCATCTTGGTGTGTGTTGAAATCTACAACAAGGAGAAGTCCCGAAGTTGAGAGATTCTTCACATAGCTCAGGTTCTGAGTGTGGTTTTTTCGGGGAAATCATGTCTTCATCAAGAGTGGAGCTGGAGAAGTTTGATGGTCATGGATATTACATGTTATGGAAGGATAAGCTCTTGGCTCAGATGGATCTTCAAGGGCTGAGGAAAGCTTTAGAAGAATTTGATAAAGTCAAAGAGAAAGTTAGAGATCTAGATAAAACACCTGAAGAAAAGAAGGTAGCTGAAG…
>TRINITY_DN10961_c0_g1	GTTATATTAAATAGTCAAATAAGAATATCCGAGTATTACAAATTCAGCTTGTATTTTGTCTTTTGGGATACTAAGCTACTACAACTTGAATCAATTTTCGACCAAAAAAAGAGAATCCAATATTTCAAAGATTAACTTGGATAAAAGATGTCGGAAGGCAATGGTCCCTTTCTTTTATAACAACGAGGCCATGGTCCCTTCTTCTTCATCTTCCTTTGCCCTCCACTCATTTTAAAAGTAATAAAAGTTTTTCCTATTAAAAGAAAAAAAAACATCCACAAACACAACAATTGTTTCACATTGCTGTAGATGATTTCTTCTCTTATGAGCATATACTTAAATTACTCTATTTTTTTGGTATAGTTGTAAGTATCTCAAATCCTCAATCAATACCATAGT…
>TRINITY_DN10962_c0_g1	GACCAGAGCTATGGCCACTTTAGGGATGAATGGACCAAAGATGGCGGCTCGGACGTAGTCCACTGCTATCGCTTCGAGGCCCCAGAAGCTGTGGGCCGTGATGAGGACAGCAACAATGGCGTCAATGATCTTGCTGGGGAAGGCCAGGCCGAGGGGGATGAGAGGCAGCATGGCCACCGTCACCGACTTCTCGATGACCCACAGCTTGGCGTGGTCGGAGCCTTTCTCGGAGAGCCGTGGGGCTGATGTGCGGAATGATCGGACAGCATCTAGAAGAGGTGTGGTGGTGGTTTGTTTGAAGGCGGGTGCGGCGAGGGTTGTGGAGTTACCGAGCAGCCTCGGGGTCTGCGTGAGGGTCGCCTGCGACGCCATCCGCATCAGCTGCTGCGTGAACACACG…
>TRINITY_DN10963_c0_g1	GTGGAAGCTATAATCATCGAGGAGGTTACCGTGGTCGTGGTAACATGTCATACTCCACCAGAGGAAGAGGTTTTCAACAACAATTCTCAGGAGGTTCTGGATCAAACACAAACACAAGACCTACTTGTCAAATCTGTGGGAGATATGGTCACACTGCTGCTCGCTGCTACAATAGATTTGATCAGGATTTTCAAACACCAAACAACATTCA
>TRINITY_DN10965_c0_g1	GGGGGATCCAGCCCTCGACGTTGATGAGGTCGAGCCAGTGCGCCGCCACGTCGAGCTGCAGCTCCGGGGACCAGCGGCCCAGCAGCAGCCCGTGGAACCCCTCGTCCCAGAGGAAGCCGCGGGGGAAGAATGACCGGCTAGGCACGGCGGTGTAAAGCGGTGCCTTCCAGTAAGGCACCGGCTCCTTAGTGTAGGAGCTCTGCACGCGCCCCGCGCCGTAGAAGTAGCCGACGCC
>TRINITY_DN10967_c0_g1	AAACTTCTATTGAAAATACTGGTTTTAAATCGCCGCTTGGCATAAAGAAGCAGCATACCTCTGCCCGACTTTAGGCGCCATTTTTAAAAGTTCTTGGATTTTTTTACTTTTAAATTTTAAAGCCCGCCGGCCGGTCGCACTTTGTAAAATCATTGTTAAACATTTTAATTCAGCTGCTGTGGAGATTAACTTTTTATGTGCAA
>TRINITY_DN10969_c0_g1	GGTGACGTGGCAAAGTGCCTTTGTGAGACAATAATGAAACAAAACTTTATGTGTGTGTGTGATTGTCTAGTCAGATTATGTTGACTTTACTTTGGGGCAGATTTTTTAAGCAAGATATGATTTGTCAATTAATTCTAGACCCAATTAACTGCCCCTATTTGTATGTAAATGTCGAAATCGTGCATTTCTGAAAATATTGTTTAAATTAGTAGTCTTTCAGTATCTTTTGGGATTGTTTGCTGTTTAAATAATGCCTTTAGTTAATAACTA
>TRINITY_DN10969_c0_g2	GCCACATCCTAGTTGCCTATCTTCTTTTACAAGTTACAACTATTATTAATATTAAAAGGCAATGTTTTAACAATAGGTAAGTATACAAATGCAAGTTGTTTTCTAATTAGAAAGGCAGTAGTGATTTCTTACTTATTGAAATGTTATTATGATTTAGCTTTATCACAAAAAGTATCAATCTTAAGCTAGAATAGTAGAAATTATTGAAGGACCTTCTAAAACGAAGGACGGATCAGAAATATTACTTAGAATTGGTTTTTACCTACTTCTTTTTTACTCTTTTAAAGTTTCAATTTTAAAAATAAAACTTAGACGCAAACTTAAAGAAATCTAAGAAGATAAGTACA
>TRINITY_DN1096_c0_g1	GCGGGTCCAGCATGATGAGCGTGGGGATGCCTTGGATTCCGTACAGCCGGTTGAGGCGCGACCGCCGGGCCTCATCCGTGTAGGGGACGGCGAGCCAGGGCATCTCACTGAAGTACTGTTTGAAGGACTCCTCCGACCTGTCTGCACTAACGAAGATGATCTCGAAGTTCTGGCCTGCCTCCTTGATCTTCCGGTAGGATTCCACCAGGACCCGGGTGAGGCTTCGGCAGGGCGGACACCAATGTGCGGAGAAATAGACGCCCACGTG
>TRINITY_DN10970_c0_g1	GCGGGGGGAAGCGACTGTTTGAAGAGGACGTGGGGAACCTGCAGTGAACTAGTGGATATGATGGAACCTCGAACAGACACCTTGGCCAAGTGAGGACTTACACATATTATTATAAACAACAATTGAACTGCAGTTAAAAATTCTGAGTGAATCTTCCGATACTTATGCTATTTCATAATTATTAAAAGACAAAAGGTAAAATTAAGACTTTTGAAAAATTCTTCACTTTGAATATTGACAGC
>TRINITY_DN10971_c0_g1	GGACTCCCCTCGGCAAATGAAGGTCCTGCTCAAAGGAATCCACCAAGAGATGGAGGAACTCCTCAATGCTATGGAAAAATTGGAATAGCTCCACCTGTCTGAGACTCTGTGAATCGCGTAGATTGTGAGACCACCAGTGAATTCAGTCAAATACTCACTCACCTACTAGTTTGAATGTGACGGTTAGATGGCGCTACTGTTGTTCCGTTTGTTTGGGATCTGGTACAAAGTTATCTACAGTATGATGATGATATTAGTAAACATTCATAGGTATTGTAAAATGTACACCTACATTCATAATTAAATCGCAAGTTACGCAAAATAGCATATTTTGCTACACTCCCAATAGCATAATATATTTTGATATATGTATGTAACTACTCCTTTAAAAAAATT
>TRINITY_DN10971_c0_g2	GCTTCACGGACCCCGAGTACCGGGCCAGGAGGAAGTACTTCGCCGACATCGCCTACAACTACCGCCACGGGCAGCCTCTCCCTCACGTGAACTACAGCAAGGAGGAGGTCGCTACTTGGGGCGCCATCTTTGAGAAGTTGACGGAACTCTATCCGACTCACGCGTGCCGAGAACACAATCACGTGTTCCAGCTGTTGATAGAGAACTGCGGCTACCGAGCTGATAACATTCCGCAGTTGGAAGATGTCTCTAATTTCCTGAAAGATTGCACAGGCTTCACCCTGCGCCCAGTGGCCGGTCTGCTATCATCGCGCGACTTCCTCGCCGGCCTGGCATTCCGGGTGTTCCACAGCACCCAGTACATCCGCCACCACTCCAGGCCCTTCTACACTCCGGAGC…
>TRINITY_DN10977_c0_g1	CAAGTCCCAGGTGGATGCCCAGCTGCTGACTGTGCAGAAGCTGGAGGAGAAGGAGCGAGCCTTGCAGGGCAGCCTCGGGGGTGTGGAGAAGGAGCTGACGCTGCGCAGCCAAGCCCTGGAGCTCAACAAGCGGAAGGCTGTAGAAGCCGCCCAGCTGGCCGAGGACCTGAAGGTGCAGCTGGAGCACGTGCAGACTCGGCTGCGGGAGATCCAGCCCTGCCTGGCAGAGAGCCGGGCTGCTCGTGAGAAAGAGAGCTTCAACCTCAAGAGGGCTCAGGAGGACATCTCACGGCTGCGGCGCAAGCTGGAAAAGCAGAGGAAGGTGGAGGTCTACGCAGATGCCGACGAAATCCTCCAGGAGGAGATCAAGGAGTACAAGGCGCGGTTGACCTGCCCCTG…
>TRINITY_DN10977_c0_g2	GGGAGAGCAAGAAGATCGCGGATGAGGATGCCCTGCGGCGCATTCGGCAGGCAGAGGAGCAGATAGAACACCTGCAGCGCAAGCTGGGTGCCACCAAGCAGGAGGAGGAGGCTCTGCTCTCAGAGATGGATGTGACAGGTCAGGCTTTTGAGGACATGCAGGAACAGAACGGGCGGCTGCTACAGCAGTTGCGGGAAAAGGATGATGCCAACTTTAAGCTAATGTCAGAGCGGATCAAGGCCAACCAGATTCACAAGCTGCTGCGGGAGGAGAAGGATGAGTTGGGCGAGCAGGTCCTTG
>TRINITY_DN10978_c0_g1	GGGGACAACTATTACCTGAATCGGACTCACATGCTGAGAGCGCACACGTCTGCACACCAGTGGGACTTGCTGCACGCGGGACTGGATGCCTTTCTGGTGGTGGGTGATGTCTACAGGCGTGACCAGATCGACTCCCAGCACTACCCTATTTTCCACCAGCTGGAGGCCGTGCGGCTCTTCTCCAAGCATGAGTTATTTGCTGGTATAAAGGATGGAGAAAGCCTGCAGCTCTTTGAACAAAGTTCTCGCTCTGCGCATAAACAAG
>TRINITY_DN10979_c0_g1	GCCGCGCCCGCTGGCCGAGGTCATCGGCTCGCAGAACTTCTTCTTCCTGCAGGAGTCCGAGCTGGACAGCCCCGCGGGCACGCCGCAGCCGGCGCCCGCGCTCGCCTCGCCCGGGCCCATCCCCACGCAGACCTTCACCAACCAGCACTTCGTGGCCATCGCCGCCCCCGCGCCGCCCGACGCCGCCGCGCTGCCGCTTCCGCAGCTGCACTTCGCGCCGCTCCCCG
>TRINITY_DN10985_c0_g1	GGCGTATGACATCAATACAGCATATAACATAATGAGACTACTTTTCTATTTTCCATATGATTTGTAACGATAAAAACTTGAAAAAATTATAACTTCATAAGTTTTTAACTACAACTTAGCGCTATAGAGACAGCGCCGACCAACAAGCAAACAAAACAAACTCTTCCAATTCAACATTATAACTAGTGCGGATAAAGAAACAATTTAAAAATGGCGGACCGACTCATG
>TRINITY_DN10986_c0_g1	TTGAAACATAAAAGAAGCTACAAGAGAAGCAACAATAACAACAAAAAGAAGGATCTAATAATCTAAGCTATTCAAGAGTTGAGGAAACTGTGACATCATCTCCTGGTCCTTATCCAATATTTCATCCACTAAGTAACTCGCTGAATGGCACGTTCCAGATGCCTTGGTAGCAATGTTCTTAGAGCTGGACTCAGCTTGGCTGTTGAAGTTTTCCGTCTGCGCAAAAGCGAGG
>TRINITY_DN10987_c0_g1	TGACAGAAAATTCCAACAGCTTTATATAACTAAAAGACATGGGAGGATCAAGAACAGCCTCTTCAGACATCACTGCTTGGTGTTCTGCTGTTGGGTTGCTGTCTTTAATACTTTTGTTATCCGTTCGAGAGAATAACGCTTCTAATGATTCGGTCAGAGGGTTTCAGTTCTCAGAGAAACCTTGTGAAGAAATCTACATCGTCGGAGAAGGAGAAACGCTTCACACCATCGGAGATAAATGCGGCGACCCGTTTATAGTTGAGCGAAACCCGCATATACATGACCCGGATGATGTCTTTCCCGGTCTTGTTCTCAGGATCGCACCTTTTTACTTCTCTAGAAAAGTTTAATATATATACAAAAACGTTTTTGCTTCTTTTAATTTTGTTTGAACCATAC…
>TRINITY_DN10988_c0_g1	AAAAATAACAGATATAATAAGTCAATTAGATATTCGAATCTATCCAAGAAACGGATGATGGATTTGATGAGCAAAAAAAGAGTAAAGCTCTTTCACCCTCAAAAACTGATTCGAGTTTTGATATAAGCCTCTGTCTGAACCAGAAAGTGTTCCTATATTTCACTTTCTCGTTATTCGGAGGCTATAATACATATTCATCATGTCAATAAAAACACAAAACAGTGAGAATTAATGTCGGAAGCTTTTTGGTAAGAAGAAGCTTGCAATTGAAGATAATTCAATTGCTCCTCCTCAAAAGAAACAAAAAAAAAAAGCCTCAAACGACCAAAAACAATACAGAAAAGTATTGAATGATCAGAATTTATGTTTGCCTCCTAA
>TRINITY_DN10989_c0_g1	GGAAAAATAAAAATGGCGCAGGTGCCTGTGTACGGGTTGGCTTCTCATGCTCGAAAAGTATGTAGCCTCTATAAAAAGGCTCTCCGTAATTTGGAGATGTATTACGATAGACGTCATGTGTACCGCTACCAGGCAGTTCTGATGCGAGAGCGCTTCGACCAGAATGCTAAAATAAGGGACATGAGAAAAGCTACCGAACTACTGAAGGCTGGCGAAGAGGAGCTTTTCCTTATTCAACACCCAATCCCTAAGAAATTCACATACAGCCCCGGCGGTG
>TRINITY_DN1098_c0_g1	GCCAACGAAGATCTTTGTGGATAACAAGTCGGTAATAACATTGGCAAAAAATCCAGTCTTCCATGATCGAAGTAAGCACATCGACACTCGTTATCACTGAAATGTCTTCTTCGCAGCGAAGTCGAATCAAATCTCCGCTCTCACGAACTCACGCTGAACAAGACAAACTCCAAACCAAACCACGTCTAGCCTCCTCCAGTATCAAACAAAAACGGGTGGAGAATTCGGGTTAATGAATGAAACGAGAACTGAAACGGAG
>TRINITY_DN10992_c0_g1	GCACTGTAAGCAGAAGGCCCAGGGTCGCATGTTCTGCCTGAGCACCTCCCCAGATGTGTGTGCATGTGTGCTGTACATGGAAGTCATAGACGTGTGTGCATGTGTGCTCTACATGGAAGTCATAGATGCAGAAACGGTTCTGCTGGTTCGATTTGATTCCTGTTGGAATGTTCAAATTACACTAAGTGTACTACTTTATATAATCAGTGAATTACTAGACATGTTAGCAGGACTTTT
>TRINITY_DN10993_c0_g1	AAAAATAGTTATAAAATGGTGCAAAGATATTCGAACCTGAGAAAAGGTGGGTCATTAGAGGAGGAAAATAATCAACCGAGCTGCCAAATCAATTTGGTTTATGGCTAAAAAGCCAATACTATATATTTAACCTATTGCATCTGACACACTATTCCTTAACGTAGGTCCGCCTCTGGATGTTGTCGAGTAACCTATAAAAAATAACTGTGGACGTGTTAGGCCGATGATCAACTAAAAATAAGAAGTGAAGAGAATAAATTAGATTATCTCTATTTATTCTGTTTAATTGGCG
>TRINITY_DN10995_c0_g1	GAATAAAAAAATGTGACTGATTACTAATTTAGATAGACAAAAAGGCTATGGCTAAGTTTTGCCGGATCTAAACACAAAATACTCGCTCTGTATTTTTGCTGTTTCGGAGTCTATTCAGCACATATCAAATAGATCAAGGAACCAAGGTGCAAAAGTGATTAAGAAGGAAGAGAAAAATGAAACAAAAATAATTTGATGTCCTTTTGGCTTTCATAGGAGCCTTTGAAAACGTTACTTATAAGCTTTCTCAACAAGCAAAA
>TRINITY_DN10996_c0_g1	GAAGAGTGCCCTAGCCCGGGAGCGCAGCCTCAAGAAGCGCCAGTCGCTGCCCGCCTCCCCACGTGCCCGCCTCTCCGCCAGCACCGCCTCTGAGCTCAGCCCCAAATCCAAGGCCAGGCCATCCTCTCCCTCCACATCCTGGCACAGGCCTGCCTCCCCCTGCCCCAGCCCAGGGCCAGGCCACACTCTGCCTCCAAAGCCACCGTCCCCCCGAGG
>TRINITY_DN10997_c0_g1	GGGGGAAGCAGGGGTAGCGGAGCCATGGGGGACGCTCCCAGCCCTGAAGAGAAACTGCACCTTATCACCCGGAACCTGCAGGAGGTTCTGGGGGAAGAGAAGCTGAAGGAGATACTGAAGGAGCGGGAACTTAAAATTTACTGGGGAACGGCAACCACGGGCAAACCACATGTGGCTTACTTTGTGCCCATGTCAAAGATTGCAGACTTCTTAAAGGCAGGGTGTGAGGTAACAATTCTGTTTGCGGACCTCCACGCATACCTGGATAACATGAAAGCCCCATGGGAACTTCTAGAACTCCGAGTCAGTTACTATGAGAATGTGATCAAAGCAATGCTGGAGAGCATTGGTGT
>TRINITY_DN10998_c0_g1	GGAGAATTAAGTTTGATAGATGCTGACCCATACCTCAAGTATTTGCCATCAGTTATTGCTGGAGCTGCCTTTCATTTAGCACTCTACACAGTCACGGGACAAAGCTGGCCTGAATCATTAATACGAAAGACTGGATATACCCTGGAAAGTCTTAAGCCTTGTCTCATGGACCTTCACCAGACCTACCTCAAAGCACCACAGCATGCACAACAGTCAATAAGAGAAAAGTACAAAAATTCAAAGTATCATGGTGTTTCTCTCCTCAACCCACCAGA
>TRINITY_DN10999_c0_g1	AGCGGTTCTCTTCTTTTTTCTTTTTTTCCATTTTTTTTTTGGTTTTTTTTCAAGAACTCCCTTTTAAAACCTCTTGATGGAGGTGGTCTAAGAAACCAGAAATAAAATGCTCTTCATATATTTAAACAAGAAAATATTACATCCAAAGGTAATTTTGAGTTTTTATTAACATAATAGAGCAGTTCTCACTACTAAGGTAGTTTTCTTTAATCAAAGCCTACTTTCTGTTACAATCTAACTAAATAAGTGTCTAATACACTAACTAAG
>TRINITY_DN109_c0_g1	CGAGGAGTGGGTCTGTGACGAGGATAGTATCAAGGACCCCATGGAGGACCAGGACGGCCTCCTTGGCAAGGAGCTGGGATTCGATGCCTCCGAGGTGGAGTTGACGAGAAACAATGAATTGATTGCAGTTGGAAAAGGCAGCTCACTGAAGCGGCTCCCTGTTTTTGGAATGGAGCCTCGCATCCTATACAACCCTTTACAAGGCCAGAAATGTATTGTTCAAACAACTTCATGGTCCCAGTGCTCAAAGACCTGTGGAACTGGTATCTCCACACGAGTTACCAATGACAACCCTGAGTGCCGCCTTGTGAAAGAAACCCGGATTTGTGAGGTGCGGCCTTGTGGACAGCCAGTGTACAGCAGCCTGAAAAAGGGCAAGAAATGCAGCAAGACCAAGAA…
>TRINITY_DN10_c0_g1	GTCGGCACCTCCACCGTTTTGCCCTCCACGATGTTCTTCAGAGTCCTGTGCATCAAATCATTATCAAAGGCATCTGGATGGTCAAAATTGTACTGTCCTTTCAAGGCCTTGGCCTTCTGCTCTGCCGTCAGGACCTTGTAGAACCTGTCCTGGCTCAGGATGACCACCTTCCGCTGCCGCTGTTCCACCTCGTTCTGTCCCAGCAACTCCATGATCTTCTCACACACGGTCGACTGGAGACACAGAAGCGGGATTCCCGCCTGGAACCGCTGGTCCTTCCCGCTGGCAGTGCCGCCGCTCACCCCTATCAGGAAGGGCCGCTGGTGCGGACGGTCGGCCTCCGGCGCGGGGCTCTCGCAGTCTTCGCCTCCCGCCGAAGCCATCTCGGCCTCCGCTCCC…
>TRINITY_DN11000_c0_g1	ATCAATCTCGGAAGCAGAGACATCAAAGATCATAACACGAAAACTTGAGTTCCCTTCGGAACAAAAGTATAGAAAATGACCTTCGCTTATAGAATGAGCCTCTGCGAACTCACTCCAACCATTGTCAAACCAAACCTCATTACCGGTTCGTTTGATACCAATCGAACGCTTGAAACCAACAGGAGTTTGGATGGTCACAGTGTCAGTGAGTTTAGGACCTAATCTCACAAATCTTGCCGGAATCTTCATCATTTTTTCCTTGATTGTTGAGGGGAGAATGACCTTGATGAACTTCTTCACTGCCGGTTCTGGCTCTGGTTTTTGCCTGCGTTGAGATGCTGCCGACGTGA
>TRINITY_DN11001_c0_g1	AAATTTTTCTAGGAACATAAATTTTCTAAATGCATACATACATCAAGAAGATGTGAAAGTTATCAAAGTTTGGGTGATAAGTCGCATATCTAAACCAAATACTAATAGGTGAAATTTTACAGTGTCAAGTAAGTATACAATTAAATCGAGATATATGATAGATGTATCTGATAGGAGGACTAGATTGGCTTTTTATGGACCAAGTACAAAAACATTAATGGATTTTG
>TRINITY_DN11006_c0_g1	GACATAATGGTTGGTATAAAACTCAAGTAGTAGAACATTGTTGTTCAGTTCAGATGGCGGGTTATCCACTCCTTTTATTTGAATATGTAAGATGAACAAAACCTGATGATCCTTCTCGTATGTGCACGCGGCGTCCACTTTAACATCACAATGAATCTCTTCTTTTTGGCCTCGAAAGGACTGACGAACTTGTATGTATCTGGCGGGGTAGTGACTTGAAGGTCCGACCACGAGGCAAGTTTTCAGTAATAGAGATTCTTGAGAAAG
>TRINITY_DN11007_c0_g1	CGGGGGGTGTTGAAGCTTGATTTTCTCTGAAATGTACGAAGTCGAGATCTTGCGTTTTGGTGGGGTCACGGCGTTCTGCTTTCAGGTTAGCAGGAGGATCTTCAAGTGGTGAGACTCTGTGTGAGCAGGAGGTGCCCGTGTTTCTATCACGGGTTGAAGCAGCAATGCTTGTATCTTTATTGTTGTGCTCCTCGTCTCGAAGGTTGGTGGGGAACTTTTTCTAGTTCCAGTATCTTTGTTGTTTCAGCTCTGTTTCAGAGAGTTGGGTCCGGTGGTGCGTCTGGCGCCAGATCTGAGATCGGGGATCTCTTGACGGTGCGGTGCAGCCGCTTGGTGCGGGGCAGGCGCTTTCGCTGACGACATTACTGTACTTTCTTCAATTCTAGTTTTGAGTCTGTT…
>TRINITY_DN11009_c0_g1	GAATATGTCCCTTTATTATTTTCAAACGTACATCAAACACTAGCAAACATAAACTTGAAGTAGTCTTGAGGAAGCGTTACTTCTTTTACATATCGATTCAAATTAAAACTTCAAACATAATCCGGCCTTAATATTATTCATACACGGATGAGTCGACACACACCAAGTCACCAACATATACCTCTTACCCAAACTAGGACACAGCTCATTATTTGTTGAAAGCTTCGAAGACACAAAGATGCACAAACTTAACAAACACACGAAGAGTAATCCTCTATTATTCTGTCAAGAGATATTCATCGATATCTTTTGACACTTCAACACTTAACTGGAGGTGACTTTCAGGGTGTTCAACTTCTTCGCTGACTTTCTCGTACTCAAGGTCCCAGTGCACAATAC…
>TRINITY_DN1100_c0_g1	GGGTACTTCACCTTCCAGGAGGTGAAAGGGAATACAAATTCACAGCAGACTTCCAGAGGCCCCAGGCCAAGCAGGTAGAAAGTTTCCATCCAATTAAAAAGAGGTTTTTCTTTTCTGAATAAAGTCTTCAGTGACGAAATACTATATATGGTGAATAGTAACATGAGTAAGATTTTAATGGGAAGTTCTGGTGCAGTGAAGAGCAGAGGAAAGAGGGAATAATGTCCTGTTGTGGTCAGAATCAGAAAAATCGAAGCGTCTCCT
>TRINITY_DN11014_c0_g1	CAGAGGGGGACGTTTTCGAGCATGTTCTCAATCGTTTCGGAAAGACGCTCAGAACTGGGAACCCCCCCTCCCCCAGGATGGGCCCAGTTCTTTATCCATCCACTGATGATCAGAGATGCAATTGACCGAGAGGTGGAAGCTGTGGACAGTGAGTATCAGCTTGCAAGGCCTTCTGATGCAAACAGAAAAGAAATGTTGTTTGGAAGCCTCGC
>TRINITY_DN11018_c0_g1	GCCCGCGCTTCCACGTGCGCGCGCAGGATGAGCCCGGCGCCGACATGAGCGCGCCCACCGCCCGCGCCGCCTGGGCCAAGGTGTTAGACGCAGTGGCGGCGCTGAGAGACAGTCGTAAAGAAGACGGCGTCCTCAAGTTATGGCCCAACTACGTGACTGGAGAAGACCTGTTCGGACTCACCGAGCCAGCCGTCGTCAGGGTGCTCGAGAGTCTGCCAGGAATAGAGACTCTGACGGACTACCGCTTCAAGTTCG
>TRINITY_DN11019_c0_g1	GTGATTAATCAGTTTTCTTGTTATTTAAAGTGTCTAGAAGACCACAACGTAACGAACGTGTAAATCCAGTTTTGTCTGAATGTTTTTTTAACATATCTACAAGAATATCTGGCTCATTAATGATGATTTAAAAGTTATGGATAACACTCAAGGAGGTGGTTATGGTATGTTAAAAGCATTTGTCTTAGGCTCCCATATAATAGAAAATTATCAAAGCTTTGTTCTATTATGTTTTAGCTAAATTCTAATATTTTTAATTTTATTTTTTAAAAATATCCAATATAGTGTTCTTAACTTTCCATGTCACGAACTTAGTTTCCAATTTACGA
>TRINITY_DN1101_c0_g1	GAAGACTTGGATACAATATCATGTCATTTAGCTGACCATGAAATCACATTAGTTCCCAACATTGTACAGAATCCACCAGTTGAGCGACGAGTATCTTTGCATCCAGCCCAGTCGGAATCACTGTAACATACCAGAGTAGAATCAGTGTGACCTTTAATACTGATCCCCATATCAAATGTTCCCTTAACATAACGCAAGATTCGCTTTAGTAGACTAAAATCCGAAACACTTGGTTGATGCATCTTCTGGCATATGTAGTTGACTGAAAATTGAAGATTAGGTCTTGTCAGAGTTAGGTACTGTAGTTTACCAGCAAGACTTCTGAAGTATGATGGCTCAGGGAATAGTTCATCATGACCAGGAAGATTATCTAGCTTCATTGGGAGCGG
>TRINITY_DN11026_c0_g1	GGGCTGCCTTCCTCTCTTTTCGTTGTCTTTCCAGTTACTCTCCATCCCACTTCTTCGCTTTTCCAAGTTTTTATTCCATTAACTTCATCCATTATTGCCTTCTTCAAAACAAAAATCATAGATCTTTCTTCGACTTCCCGTTTTCCTTCTTTTTATACAGTTTATTTCGACATTTTTGATTGTCAGTGTCCTTTTTATTTCCCTTGGAGTTATCTCATCTCAGATTCCATGTCGGGCCTGGTTTCCTAAAATCTCATCTCAGATACATAGATCGAACCAGACTCTTTGACTTCGTCGTCAGAGTTTCGGTTCTCTGTAATCGCTGTTACAGCGACACCCTCCTTTCTAGCATTATATAAACTCCTACTCCAAATCTTTCCTCAC
>TRINITY_DN11027_c0_g1	ATATGGCAGTCGAGCTCCCTATCCAAAGCCAGCTTCTGCAGCGTCTGTTTAGCACTCAGCCAGTGGTCGGGGTCGCTGGAGGTGCACGTCACGCCCGCCAACTTGCAGTGCACGGCCTGTAGCGGCAACACGGTGTAGGCGAGGTCCAGCTCACGGATCTGGTCTTCGCGCACCCAGAGCTCGTTGCCGTAGTCTACGTAGCGGACCTGCACGCTCTGGTCGTGCGTGGTGTGCGCCAGCACCACGGCGCGGTACCACTGCTCGTCCGGCGTGTACAGAGCCGCCACCAGCTCGCCCGGAGCCGGCGCCATCTTCAGTTTCCGATGCGCCG
>TRINITY_DN11030_c0_g1	CAAAAATGTAAGTTTCCTTAAGCATACGACTAAAAACATTAAAATTACATGTATCAATTCGACGGTTGATCTGAAACCTTTCAAAACATATGGAAGATAAAAGTCAAAATAATTCAACTGTGAGAAACAGTGCTGTTTACTTTTTTCAAGAATGTGTTCGGTGGGAAAAAAAGATTTTTATGTCATAATTTTTTTTAATGTCCAATCTGATTAATCCATGATATATTAATTATAGTTTATTCCATATTTTTTAATAAATATTGATCCGGTCTATCGGAAAGAAATTATATAATAATAACAAAAAAACATTGTATATGTATAAAATAAAATGAACAAATATATAAAAAAATATCGATAATATATA
>TRINITY_DN11031_c0_g1	GAACTAGAAGGAGAAGCTAGTACCGAAATAGTCGAAGTCGTTGAGAGTGGTCAAACAGAAACAGAGGAGTCTACCGAGAATGTAGATGGAGGGACAGTTGAAGAAGAGGTCGTTGAGATAGAAGATGTAGTTGATGAAACAGACGCCGTTGACACATCAACACCTGTACCGGAGCTGGGAAGAGGCTTGCGAGACAAGAAACCTCCAACAAGATTGCAAGATTATATTCTGAGTACTGTTCAAAAGTAT
>TRINITY_DN11031_c0_g2	GAGATCACGGCTTTGGAAGATAGTGGTACATGGTCTGTCGAACATTTGCCTCCGGGAAAACATGCAATAGGGTGTAAATGGGTTTTCAAAATAAAGTTCAACGCAGACGGCACTATAGAAAGATTTAAAGCACGTCTTGTGGCACTAGGGAACAAGCAGGTGGAGGGAATCGATTATTTTGAAACATTTGCTCCCGTTGTGAAGATGACAACAGTGCGTATGTTCTTGAAAATTGCGTGTGGACGAGGATGGGACTTGCACCAAATG
>TRINITY_DN11032_c0_g1	GAAAATGGAGAAGTATCAGAAGACCAGTCTCAAAATAAGCACAGTCGTCACAAAAAAAAGAAGCATAAACACAGAAGTAAACATAAGAAACATAAACATTCCTCAGAAGAAGACAAGGATAAAAAACATAAACATAAGCATAAACATAAGAAACACAAAAGAAAAGAGGTTATTGATGCTTCTGATAAAGAGGGTATGTCTCCAGCAAAAAGAACTAAA
>TRINITY_DN11034_c0_g1	GTTAGGCTCACGTCGGGTTCTACATGTTGAATGGCGATGCCCAAAAATGGATAAAAATTGATGAACAAAGACAACGTGATCTGTACGAAAAGCTGTCTATATATAGCCCTCATGTGACACCTTTTGCCATTGGTGAGATTAGGTTCTATATGTTTGTAATGTGATATGTACACACATCGGTCCACATGTATGTATGTATACACACGCCTAACTCATGTCTATATGTGTGCATATATATATGGATGAGCAATCAAGATTCTTCTAAGTTTCATCATACGCTTAAAATAAATGCTCTGTTTTACCTCTTCTTTTACATGGCTGTGTTTAAAACTTTTAGCATTGCAGATAATATTTTTTATAAATATGTGTAACTGTATAGATTCAGATGTGTGGTTATTG…
>TRINITY_DN11035_c0_g1	GAGCGCGCCGAGGCTCTGTTCGAACAACTGCTCGGTGCCTACCCGCAGCGCGTGGACGTGTGCTGCACGTACGTGGACATGATGGTGAAGGCCAAGGAGCTGGAGCAGTGCAGGCAAGTCTTGGAACGGATGACGTCACTGAAACTGCCGGCGCGAAAGATGAAAGTGTTGTTCAAGAAGTGGATCGAAGTCGAAGAGAAGCTCGGGGACGAGAAGCAGATCGAGAGCGTGCGACAGAAGGCCATGGAGTTT
>TRINITY_DN11036_c0_g1	GGCCATGATTCTGTCTTTTCAATGACTGTGGCTTCTACTCGAACAAGATCCTTTCCGAGGAGTGGCTTGCCAAGCAGCGTGAAGTTGTCTGCCCCAACCAGCAGGACCTTCTCCAGTCGAATTCTCTCTCCACACGCAAGGTCTAGTTCATTTCCAATTAAGATCAGGTCTTCAGAGGTCACCTTCCACTGGCGGCTGGCAAAGTGCACCACGGCAAAGAGCCTGCCATACTGCCCCGTGACGATCATCTCATTCACCTTCTTCACGACCTCTGCATGGTGTCTGGTCTCCTCAACTGGGTCTGGCAGAACAACTTCTGGCCAAGGTGGTGAACTCAGGGATGTTTTAGGAACATATATTTTGATATTACCCTGGTAGATATGAAGTGCTCTGTGAATT…
>TRINITY_DN11038_c0_g1	GCTCGATTTTGTTAAGTTAAATGTCTGGTGGTTAACATAAGTGTCTTCAAGTATACACAATAAATTAGCTGGTCAAGCAAAACCGTATCCCCCTGATGTATACTATAGACTAAAATAAGGCGGGATACTCTCATTCATCTCTGACAAAGATGACCGGATCTTTTCTTCACACCAACAAGATCATGCACACGAACATAAGCTGTAACTATATCTTCCTTAGAGAGCCATTCTCTACATCTTCTCACGCAGACAGTAGTAGTCTACCTGAAGGAGACGCCAAATAAACACACCACAATAAGAGTGAGGTTGATGAAGACCGAACACAACTTGTATCAAAAGATGCACCACTCGGACTGCTCTATAAAGACAGACGAGATCTCGTTAAATCCATGGTCAAAA…
>TRINITY_DN11039_c0_g1	GAGAGAAGAGAAGAAAAAATCAAAGTATGTTAGGATCAAAACTACCAGCTAACCCTTGAAAGAATGAACTGGAAACTATGGAACATGTATAGGGCAGAGAAGACAATTAGAGACAAAAGTTCAATTTTCAAACATAGTTTTCATTAACATTCCAGAAAAACTAGTATTTACGTTTAAGCAGAACCACATTTGGTTTTCTAAGCAGTATTTTAATGGTCAGATGATCTTTTAATCTCTTCCAAGGTGTGTTCCAAAAAAAGCCTCTTCCAAGGAAAAAAAGGAACTCTAATATTTACCACGAATTACCCTAAGTTTGGTTGTCTCATGAATCTTATGGCTTTACATGTATATTGTAAACTGATATAATGAAAAAGAAATTGTCACTCAAGGAAATTTTGA…
>TRINITY_DN11040_c0_g1	GGAGGTCACAAGAACATCGTGGAGGCGCTGCTGAAGAAACACGTGGATGTTGATCTGCAGGGCAAGGAGAAGAAGACGCCGGTGTACACGGCGGTGGAAAAGGGGCACATGTCCATCCTGCGGCTGCTGCTGGCTTCGAATCCCGACCTGGACCTCACTACGACGACTGGCGACACGCCCCTACTTCGCGCGGTGCGGTCCAGGAATGCAGAAATGGTGCAACTGCTACTGGCG
>TRINITY_DN11041_c0_g1	GGATGAGGCGGAACCTTCCGTCCTCGCATCAAAAATCAAGGATTGCGTGTCTGTTCAGATAACCGAGAATGACGAGTTGCCAACGTGTGTCTGCAGGAAATGCATGGACAATGTGAATAACTGGCACATTTTTAAGAAAGTATGTGAAAGGACACAAAACAAGCTACAATCATTGGCTAAAAAAGATGGCAACCAACTAGAAGAGGTTAAAATTAAAAGTGAACCCCTCTCTGATGAAGCATACGATGATGGAGTGGTTATTGATGGATCATACCCTGATGCTGAACAGAATGCCAGCTCCTCAGCAAAAGTGC
>TRINITY_DN11042_c0_g1	GGGGAGGCGGCCACCAGCCCGGCGGAGGAGACAGTGGTGTGGAGCCCCGAGGTGGAGGTGTGCCTCTTCCACGCCATGCTGGGCCACAAGCCCGTCGGTGTGAACCGACACTTCCACATGATTTGTATTCGGGACAAGTTCAGCCAGAACATCGGGCGGCAGGTCCCATCCAAGGTCATCTGGGACCATCTGAGCACCATGTACGACATGCAGGCGCTGCATGAGTCTGAGATTCTTC
>TRINITY_DN11044_c0_g1	GCCGGTTCGTCGAACTCATCGAGCGCGCGTTGCGTCGAACGCGACGTGTCGGTGCGTTCGTTGCGTTCGGTGCGACTGGAACGCAGCGCCATTTTGTTGAGTTCGGCTTATGCAGACATGCCGGTGTAGAAACTGTGACTCCCGTGCGGGTCCCGTGTCCCGAGTGCGGTCAGTCGTCGTGTCACTGTTACTATCACACGCCGCGTCAACAGCTCGCAGCTAGCCGGCG
>TRINITY_DN11045_c0_g1	TAGCCGTTGACGAGAAAGATGTGAAACATCTTACAAAAAATTATAAAGGAACACATATGCACAAATGTTCGAGATGCGATCAGAGTTTTGGGACCGGGCAGGCTTTAGGTGGTCATATGAGACGGCATAGGTCAAGCATGACGTTGGAGCCATCGCAGCGCATCTCTCCCCGGATTCCTACCATGCCGGTCATGAAACGTTGCAGTAGTAGCAAGAGGGTTTTGTCTTTGGATCTGAATCTAACTCCCTTAGAAAATGATCTAGAAA
>TRINITY_DN11046_c0_g1	GTGTATTTATTGTTTACTTGCATAAAATCGAAAAGCATATTTTATTGTAATATTCTAATGAATGTAGGTAGATCTGCAAATAGTAGATATTATTAGGTCAACAATATAGGCCAATATCTAACAATAAACACTACAAGAACTAAAAGGTTACACGTTAGAAGTATGATATATATATATATGTGTGTGTGTGTGTGTGTGTGTTTGTATGGACTAAAGAACATGTTCTTATTTATTCCTTCGCCTAGGTGATGTAAGATTGATGGCCCG
>TRINITY_DN11048_c0_g1	GTCCGTCCAATTATTTTGAATACATTTGACTCAATCTTTTCCCTTTATGGAAACGCAATACAAGTGCAGGCGGATAAAGCCAACACAATCTTCCCTTTGTCTTTCCTCAACAAGATGCCCTCGTATAAAGGCAAGTTTAGTACCACAAGTACTCCTGTTATCCCAAACTGCAAACCAAATCTCCACCGTCTCTACAAGTCATTACCATAATCGCTGCTGCAGCGAAGCAGAAAAGATAGAGCATCCCGAGTGTTCCTAGGAGGAGAAACATGGGAGGCTCCACCCCGAGTTCCATCACCTCTTTCTCATACCTCTCTGCTGCCTCTTCTTCTGCTGTGATCGCAAACGCTAGGGATTCTAAGTGTCTAGTTGTCCTCCTCACAGACAAAGCTTCTGTGA…
>TRINITY_DN11049_c0_g1	CTGGGAAGTACCTCTAGGGAGAAGAGACGCGAGAGGAGCAAGCTTGAGTGGTTCCAACAACGACATTCCTGCTCCCAACAACACATTTCAAACCATCCTCACTAAGTTCAAGCGTCAAGGCCTCAATCTCGTTGATCTTGTCTCACTCTCTGGAAGTCACACCATAGGAAACTCGAGGTGTACAAGTTTCCGACAGAGGTTATACAACCAGTCTGGCAACGGAAAGCCTGATCTAACCTTAAACCAATACTACGCTTCCATGTTGCGCAAGCAGTGTCCAAGATCAGGCGGTGACCAAAACCTCTTCTTCCTCGACTTCGCGACGCCCTTCAAGTTCGACAACCACTACTTCAAGAACCTGATAACGTACAAAGGG
>TRINITY_DN11049_c0_g2	GGGCTATTGAGCTCAGACGAGGTACTGTTCACGAAGAACAGAGAGTCGAGGGAGCTGGTGAAGCTGTATGCGGAGAATCAAGAGGCCTTCTTCGAGCAGTTCGCGAAATCGATGGTGAAGATGGGGAATATATCTCCATTGACGGGAGGGAGGGGAGAGATCAGGAGAATCTGTCGGAGGGTTAACCATGCTTATTAATCAAATCCTTTATACGTAAAACTCATGGTTTAGTCTCATGCATCTGTTTGGGCGCATGGACGTGTTTCTTTTGGC
>TRINITY_DN11052_c0_g1	CGTCAACAGAGTCTCTACTATCATAAGCAATTTTGTGAAGTTTGGAAACCCAACTCCCAGTAAATCTGAAGTTTTGCCACTCGAATGGCCGTCAGTACAGGCAGACAACATTACGTATCTGAAGCTAGGCAGCGACTTCCAAGTCTTGGAGCAGCCTTACGTGAAGCGAATGCTATTCTGGCACCAGATTTATAAAACTTACGGGCGGGCACAGATCGATCCTCTGCCGTGGCCGTAGAACAATGCGGACTCGCGTGTACCTATACTACCTATTCTCTACTCAGTGGCCGTGGCCATAATTCGGTGGCTCGTCGATTGAGAGGGTCACT
>TRINITY_DN11053_c0_g1	GTGAACTTGATAGAGCTCTTGGAAGGAGCAACAACAACAACTTCAATCTCGCAAGGGTTTGAAGGGATTTGGGATTTCGACAGCGACGAGGTTGTTTCGTTAGCCTCTGGAGAGCCACCTAATAGCTGGGCGCTTCCTTTAGTAACACTGACGAGTATAGCTGTTGCTCTTCCAAATATAAAGCCTTGCTCTTTGAAGAAGTTGGTGAAGGCTGTGAACGAGGCGTTGGTCTATGTGAAGAAGTTTGAAGACGTTTTAGACATCGAAGGAGAGTTAGCTAACAGCAGGAAAGCTGCGGAAGTGGTTTGGTTAGGTGTTGATCTCTACCATAAGTGGCTCAACGTGGATCTTCGAAAACTATCCAAACAACAAAAATCAACAAAGCAAGTTCTTGAAGAG…
>TRINITY_DN11058_c0_g1	GGCCCCGTCACACCCATGGACACACCAGATGAGCCCCAAAAGAAGCTCTCTGAATCCTCCTCTTCCTGTTCCTCCATCCATTCCATGGACACGAATTCCTCAGGGATGTCGTCCCTAATCAACCCCCTGTCCTCCCCTCCAACGTGCAACAACAATCCTAAAATCCACAAGCGCTCCGTCTCCGTGACATCCATTACCTCCACAGTACTGCCTCCTGTTTACAATCAGCAGAACGAAGACACCTGCATCATCCGCATCAGTGTAGAAGACAACAATGGCAACATGTACAAGAGCATCATGCTGACAAGCCAGGATAAGACCCCCGCTGTGATCCAGAGAGCGATGTC
>TRINITY_DN11060_c0_g1	GAAGAGCCGGAAGCGAAAGAACAAGGACCCTAAGTTTGCAGAGATGGAAGAGCGCTTCTACCGCTATGGAATAAAACCGGAGTGGATGATGATCCACCGCATCCTCAACCACAGTGTGGACAAGAAGGGCCACGTCCACTACTTGATCAAGTGGCGGGACTTACCTTACGATCAGGCTTCTTGGGAGAGTGAGGATGTGGAGATCCAGGATTACGACCTGTTCAAGCAGAGCTATTGGAATCACAGGGAGTTAATGAGGGGTGAGGAAGGCCGACCAGGCAAGAAGCTCAAGAAGGTGAAGCTTCGGAAGTTGGAGAGGCCTCCAGAAACGCCAACAGTTGATCCAACAGTGAAGTATGAGCGACAGCCAGAGTACCTGGATGCTACAGGTGGAACCCT…
>TRINITY_DN11063_c0_g1	AGTGACTAAATAACATGTTTATTTTCCTGTTGAACTATCAATTTACAAGTGGTTTTCATACTCTAATCTACATTATATAGAATATAATCTTTATATATTTACTCTTCTCAGTTACATATTATATATCTTTGAATACCGTAGCTAGTTACCTCATAGTGATATTTACTTATCCATATTGTGTGCTTTGTTCCAATATTTGTGCCCACACATACAGTATAGCACTTACTATTCATAATCATATACCTACATCATTATAGGATCCCACAATGGGCATTTTTAGGTATATTTATGATAAATCAGGGAGTAATTGACATATAAATATCTCCACATGATCCATTAGATTTTTTTGTTCCAAGAAATACTTATAACGTTACAAATTTAATTTTTCCATACACCATA…
>TRINITY_DN11063_c0_g2	GGAGATCAGAGGCATATAATTGCGAGGGTATGTTTCTCTGGGAAAAGTTATTCATTTTAACGAGTAGGTAGAATTTTCGGGAGCTTCACTCTTGCACTTCGCGCACATCTTTAAACAAACATCTGCCTGGAATCGAACCCGGGACTATGATTGTAAACTGTAATGATGTCCTCCCAAATTAACCCATATATGCCCAGAGGGTCGTTAACGACCCACTTCAGTTTTTTGCATATTTGCACTTAGAAACTGAATCTTAAACATATCCCAAAGTAAACCCACTTGATGATAAAACTAGTTAAGGGCATATCCGTGTTACAATGACTCTAGGTTCCAACGTGATGAAAATCCGTCCTCACCTCTGAGCCGGTTGTGTAGCCGGACCCTTGGAGAATTGACATC…
>TRINITY_DN11064_c0_g1	GGATGGTAGCCCTGGTATGTTGGTCCAGGATAGCTGGGGGCCACAGGTTGAGGTTGAGGCTGAGGGTAAGGGGCATGAACCACGGTAGTAGTTGTGGTGTTGGTCACGACAGGGCGTTGGGGGCAGCACATCTTATACAGACAGCAGCAGGAGCAGGTGAAGCAGATGATGATAGTGACGACAGACAGCACAAAGATGGTCAGGCCAACGGCCAAGGTCGCTCCGAACCCCATGTTAGCCTCTGCCTTCACCCAGAGGCCTCCTGTACCCCT
>TRINITY_DN11065_c0_g1	GTGATATCTAAACCCTTCACTAACTGCAGGCTCTACAAGATTAGCCAATCCAAGAGGTAGCTTTATCCAAATCCCCCTTTTCCCCTCTTGTCTCCACTGCGAAAGCGAAGCCCTAAGCCTTGCGGTGAAAACCTCAGCATCCATTGGTTCCTCCATAGTTACGGTAACGCCATCGTAATTGTCTGGCTCGCCGATAAGTAGAACAGCTCTAGCATCCATCTCAATCACTCTCGTGGGTGAAGCCGAAGATGCTCTTCTTAGAATCGAAATGAACCGATTGACCAATGGGTCGACGTTAAGGAGAAGACTTTATACAAGAGAACGTGAAG
>TRINITY_DN11066_c0_g1	TGATGTAATGGTTGTTTCATAATTAATATTCGTATAGCTTTATTGAAAATTCGTATAGCTTCTGTACCTTTCAAAATCGGATAGGTTGATAGAATTATTTGGTCTGTTATCAGTTAAAATTTGAAGTATTTTAAACAACTTAGAATTATGGTTTACATCTCTTCACTCTTTACTCAACTAGAGTGACACCTCCTTAATTTCACTCTTTA
>TRINITY_DN11068_c0_g1	TAAGGAAGGATAATAATGTCAAAAAAAAAAAAGGAAGAATAATCAAGTGGTAGACCATACGAGAAAAAGTTAAGCTACATATACTGTACATGAAGGATTCAAAATTCCATAGTTGAGAGACTAATCAGATCGCATTAAACTCTAATTACACATATAAAACCGTATCCAAAACCATAGACAGGCTTACAAAAACAAAGCAAAATTTAGGAGTGTCATCAGAAAAGTTTTATCTTCTTTTAGTCGCACATTCAAAGGTTTTCATTCTCTCTGGTATCATCTCCTCTGTTCTTGGCAGATTTATTTTAGCCAAGAAGGGTCACCAGAGGGAAAACTTGTCTCTTTTAGTCTCGTGAACGTACACACCAGAGGAAAGACAACAAGCAGCTACTCTTTTTATCC…
>TRINITY_DN11069_c0_g1	GTTGCATTTCCTTTTTCTAATTCTTCGTTACTCCATAATGCATTATTGGTCACCCTAATCTGGCAATATTCATAATGATTAGGAACTTTTCTTTCTGTATAGGGTATTGATCCAAGTCTAGACGAAATCTAGATTATATACGTGATGCTCTGGTCTCTCTTCTTTTGTGTGAATTTTTTATTCATATGTTGTTGGGATAGATTATAGTTCTGTTTCTATGAAGAAAAAAAAAATCCTCAACCGAATATTTCATCCGCTTCAGGCCATGTAAACCTTTGTTTCACTTCCATCGTGTAAAATCTGTAGCCTAGAGGTCGTGAAAAACGTTTGTGATGGGGATGCGTTTTGTT
>TRINITY_DN11073_c0_g1	GCGCCTTCTTCCTCTGGGCAGATAATCTGGTCAGGATAGGGTGGCTCAGGGAAATTCACCGAATTGCATTCATAAGCAGCTAATGTAACTGAAGCTATATGTGGGCCCAGATAAAGCAGAAAGGTGTGCAGCCCTGTTCCAAGCCCAACAGAAGACAAAATTCCTAAGCCTATCCAGTAGGCATACAAAAGAAACTGTTTCTCTATACGTTGCACATATTTGAGGTCCATTCCTTCAAGATTACAAGGATTTCCAGAGAAAAATACTGCAAGGTAA
>TRINITY_DN11075_c0_g1	AGAAGGAGGACGACTAACCTCAAAATTGGCTCACTGCCATTATGTGTTATCAGTTATCACCATTGGTGGCGGAGCCCTTAACACTTCGTGAAACCATCTCCTATTGCAAGGACAAGGGCATGCGGCGACTGAAAGTCTACTCAGACTCACTCCAACTCGTGCAAGCGTTGAAAACGAAATCACTGCCTTCAAAAGTTTATGGCATTTTATCAGACATT
>TRINITY_DN11077_c0_g1	GAAAGATGCTGAGCTTCTGGTGGCCTTTGGCTCTAATTCTGGCCACACAGAGAATCAGTCGGCCTATTGTCAACCTCTTTGTTTCCCGGGACCTTGGTGGCAGTTCTGCAGCCACAGAGGCAGTGGCGATTTTGACAGCCACATACCCTGTGGGTCACATGCCATACGGCTGGTTGACGGAAATCCGTGCTGTGTATCCTGCTTTCGACAAGAATAACCCCAGCAACAAACTGGTGAGCACGAGCAACACAGTCACGGCAGCCCACATCAAGAAGTTCACCTTCGTCTGCATGGCTCTGTC
>TRINITY_DN11077_c1_g1	GTGCACCCCCAGGTACGGCAGGACCACAAGGCTGGTGATGAGGACGATGATGCGCAGCACGGAGCTGGGCGCCAGCACAAAGGTTTTCTTCAGTGTCATCAGCCATCCAGTGAGATGAGCTCTCACAGTCACTGGCACTGGGAAGAAGGAGAAGATACGCAGAGGAATGACACAGAGTTCTGCAAAGGCAAAGTCCACTCCAATGATATCTATCAGAATCTTCTCAGAGACGTTGGGGGTCCAGAACATGACAAAACAGAGCGTCAGCGACAGCGCCA
>TRINITY_DN11078_c0_g1	CTTATCTATCAAGATGCGTTTCTTTTACTACGTGTTAGCGCTAGTGGTGGTTCTGTCGTCGCTGGTGGCCAGGAGTGCAGCCAGCCCCGTGTTCGACCTGCAGCACACGAGGCACAGCCGGAAGGCAGAGCTGAAGCGGGTGCCCATCTGCTACTTCAAGACCGTGTGCTACTTCCCGCTGCCCAAGCACAGCCTCGACAGGAGGTCGTGATAAAACAACATTTGTAATACAAATTACATTCAGCCAGTCCAGAGATGACGAACGAGGGTGACAAGAAGTTCGCATTCTGGATATTCCAGAAGCTGATGGATATTCCTGCGGGACCAGAAGATTACTTTAAGATTGGCAAAAATGGTTGCGTATTTATTTATCTATACATCGAGTACCTATTTACTCGT…
>TRINITY_DN11081_c0_g1	GCCGAAGACCTGGTACCTAGGGTTCCTAACGGGATGGTGTTAGGAAACACATCATGGCTGATGATTGCCATCTCCTTTCAGGTGATGAGGTCACAGGCCTGCTTCCTTAAGAAGCTATGAGCATGGGGTGGGGAGCATACTTTTAACCAACATGGGGACCAGTCAGGGCTATCCCCTTTTTTTCTTCCATGCCTATGAGGAACCTTTGAACAACTGGCTGAAGCTTTCGCAAGAAAAATGGCGAGAGCCTCATGATTCTTTATAAGTGTTAATAGAGACTTTATCAGATTATTTTGTTTGCA
>TRINITY_DN11082_c0_g1	GTGGCAATGAATTCTTCTGTGAAGTGGATGAAGACTACATCCAGGACAAATTTAATCTTACTGGACTCAATGAGCAGGTCCCTCACTATCGACAAGCTCTAGACATGATCTTGGACCTGGAGCCTGATGAAGAACTGGAAGACAACCCCAACCAGAGTGACCTGATTGAGCAGGCAGCCGAGATGCTTTATGGATTGATCCACGCCCGCTAC
>TRINITY_DN11083_c0_g1	TCTTGAGTTGGTAGCCGGGTGAGAAAATGTTGGGAGCTACGCAGATACCACCTCCATATGTCAGGTGTATTATCGAGAAAACGGCTAAGTTTGTTTGCAAACACGGGTTAGAGATTGAGAACAGGATTATAGCCTCCAACGTCAAGAATGCTAGATTCAAGTTTTTAAGCAGCTCAGATCCTTATCATGCCTTTTACAAACACAAACTTTATGCATATCAAGCTCAGAATCAACAGGGAGTTGAAGCTAATGACGATGCTGCTACAGGTGCACAACCCGGCCCTTTGGCTCAACTTATGACTCCGCCTGAAGAGGATTATACAGTCATACTTCCTGATGGGATCACAGACGAGGATCTTGATACTGTTAACCTCACAGTACGTGTGGTAGCGCGGAAGG…
>TRINITY_DN11084_c0_g1	GGAGATACAATATGATTAAAAGCAAGAAAACATAATTAAAGAGGGTATTTTTGTTTTGTGCTCCTCCCAGTCGGTAACCCTTTTAGTTTTATCCAATATTGACCAATTAGGTGAGGGTACATTAGGAGCTAGCCAGTTGAAGTCATCTAGGGTGTCCCAGTGGTTGATACTACGGTCCAGGGCAGACAGCTCATAGTGTTTGTCCAACTCTTCGTA
>TRINITY_DN11085_c0_g1	ATACTCGAGTAGCACGGATTTTCCGATCGAAAATCTGCCGTACGGTGTGTTTACTTCGGCTAAAAATGTAGACAAACACATAGGGGTGGCCATAGGAGACCTGATTCTAGATCTGAATGTAATCTCACATCTCTTCACCGGCCCACTGCTCGCCGACAAACAACAAGTTTTCAAGGAAGACAAACTGAACGCGTTTATGGGCCTGACGAAGGCTCACTGGAGTGAAGCGCGAAGCACCCTGCAGAGTCTTCTAGACGTCAGCAATCCCACGCTGCAGAATGATGCGGCACTCAGGCAGAAAGCCTTCCTCCCCCAGAGCGAAGCTTCCATGCACGTGCCGGCCGACATCGGCG
>TRINITY_DN11086_c0_g1	TTTTTATTTAATGCCGAGCTTAGAACTCGACGATACTTGTTATTCATATCAAGAAAACAACCGGAAAAGTCTGAAAACCAAACTAGTCATGGAAACAAAAGCCGACAGTAGCTTCTTTATTCAAAGATAACAGAAACACACAACAGGGAGTGCAGCAAGTATTAGAATCCAACCATAGCTTGCTCAATGCTCATCAGTTGCCAGTGGGATTGAATTGGCCAGATCACGGAACTTGAGAGAGTAAAACATCTCTAGGTAACGTCTTGTTTCTCTCCTTTCAAGCTTAGACACATGTTTCCAGAATGAATAGACACCAGCCAGCGTAAGCAGCCTCTCTGAGTACTTCTTCCATGTGTACCTTTCATAGATTCGCTTAAGCCCTCCATCAGAGATCTTCTC…
>TRINITY_DN11087_c0_g1	TGGGGGAGGTTTCCATTCATATATAATCCTTTTTTTCCTTTCCAAATCTATGGCTTTTTCATGACATTCAGCTTCCTTAATCATGAACCAGTGGTCGACTTCTTGAAGAATAGATTTAGCAAAGGAGGGACCTAGAGATAATTTCCCTTCAAAAAAGAAAGAGTTCCTATTCTTCCATATAGACCAAATGATCCAAGGTCCAATTTTTCTGATATGTTCAAGAAAAA
>TRINITY_DN11088_c0_g1	TCAGGAAGATTCATATTCTTTACAGCTGATACAGCACGGGCTGGAGCTCCTGCTAAGCCAGCCTCAGATTTTTCCAGCTTATTTTGTGCATCAATTTGTGTAACAATCTCATTCATATTTGTCTCCAATACCATTCCCCCCATCACCATTTCTGCAAGAATATTGTGAACCTTGTCTACATGGAAAATCAAATCCAGCTCACAGACATTTTCAAAACATTTGTCTAATGTTTCCACAAATACTTGAATTAGATCTAAAATGCCAAGTTCACTTTCTG
>TRINITY_DN1108_c0_g1	GGTTAGATAAGAAGGGAAATTTAGAAAGGAATCCTAGATAATTGTTTTCATTGGTTTAATGTGGTATAGTTTCATCGGTTTATTGTTTTGGCTGTGAGTTGATTGTATGTTGCATAACTTGGTTTAATTGTCTTTATTTCTTTGCTATAGTTTTAACATCTAGAAAAAAATAGAAAAACGATAAGTTATATCAAAAACAACAACATGCTTCGGAAAATAATTCGAAAACAGCTTGTTCATAAATTCAAGTACGATAAAGAACTTCCTCCTCTCTTCTCATGAAGTTCCAAAATCTGAAAAACACATCACGTTTCAAAGAGATTTAAAAAATAATTCGAAAACAGCTTGTTCATAAATTCAAGTACGATAAAGAACTTCCTCCTCTCTTCTCATGAAGTT…
>TRINITY_DN11091_c0_g1	TAACTTAGTCCACACAAAAAGCAAAGCTTCAGCTCCAAAACAAAAAAAAATGGCGATGATGAAGATGCCAAACGAATACGCAAAGCTAGAGAAAGAAGATCCTAGTGAGATGATCCACAGGAGAGCTCAGTTTCTGATCCAAAAGATTCTCCAACGAGCCGACACAGAGACATTAAGACGGCAACAGAAGAGAAGTATATTGATCAGAACGTCTTCGTTTAGAGTGGTGGGAATGAGAGTGAAGATTGGTAAGAAGCTTAGGAAGCTACGGAAGAGTTGTGTAGTGGCGAATAAATATAGTGATCTTATGCCACGTTTCCTTAAATCTCTTAGGCGTTATTTCTTATGTTCATCTTCTCGGAACGTCTCTGATCTTCCTCCTCTCTTTGCCATCCACGT…
>TRINITY_DN11092_c0_g1	GTGTAGTTTTACATTCTCAAGTATTTATAGTGGAGTTCACGGTCAAGAGATAAGAGTGAGAGAATGTGGATGTGATCTAGTCGAGACTTGTTCCTCTCTGGATTCCACTTCATAGCTTATTCATGAATGATGATGAATTTATCAAAACTCTGTTTCTTTTCTCTCTCAAAGGATCTAATGTTTAGATTCCAGCCATATATACACTTGAGAATGTAGCTTTACATTCAGTAAAGAGA
>TRINITY_DN11093_c0_g1	CGCGCTTCGTGTCGCGGCTGGCGCCCGCGCGGCCCATGACGGGGCACGTGTCGTTCCGGCTGGTGCGCGAGGACGGCGCGGCGCGCGGCCGGCTGGTGGCGCTGGGCGCGCGCGTGGGCGTGTCGCTGCCCTACCTGTGCCAGGGCGCGGCGGGCGGCGCGCCGGCGGCGGTGGGCAAGCTGCTGCACACGGTGCTGGACACGCGGGAGGCGCTGTTCGCCTACTGGGACCCGCTGCCGTACTGCGCCTACTACCGCGCGCGCCCCGCCGAGCGCCGCCCGCCGCCGCCCGAGCCCTGCAAGACGCCTCCCAACGTGCCGCTCTGAGCGCCCGCAGGCCGCGGAACTATTTATTGCTAGGAGCCTCAAGTACCTGAAGGGCGGTGGTCCCGCCCGGCGG…
>TRINITY_DN11095_c0_g1	CTGATACAGAAACTGATTTATCTATCCATCATGGTTACACTTTAATTCAAAGCAAAAATGATCATTCTATGAAAATCAACTGCCTCCATATAGCCTAACTGAAAAAATTTGCTACAACTGAAGATAAACATTGCCACTCCTATAAGATCTCGAAGTCATTCAAGGAAAAATGCTACTCCGTAAGCTGGACACTCGAGGTTTATACTGAGAGAAAAATCATTGGAGATCGAGG
>TRINITY_DN11096_c0_g1	AGATACAATATAAAAATATCTCTTATTTATTAAAATGAGCATTTACAAATATATATAGTTAGGATTTACAATTGGTTAAGATAACCACACTTCTAACTAAACCACTAAACCGGGTATATACATCAATATTTGATGACGTCATTACTAAAGAAACTTCCAACTGTAAAACATTTTCGAGTCCCCGAATTCAAACGAAAGGTGATTGCGGCGCCGTCGCGAGGATAGGTCGTAGCAATGGCTGGTGGCAATCTCCGCGATGAACACGAGAGAGACGGCGGAATTGAAGTTGACAATGCATCGGATCTTCAGATGTATCGCATCCATTCGATCGAATCAACGGTTGTGATTCGTCAGTTACCTTCTCAAGGCATGGCTTCCTGCGACAGCTCTCGTCACGCT…
>TRINITY_DN1109_c0_g1	GCGTAGAGAGAATGGTCAAGTGGCATGGCGGGAAACGTTCGGCTTCTCTGGTTAAGATTAAGACAACATCTGATATACTCAGCTCCAAGCTAACATGGTGTGAATCAAGGCGAACGAAGAGTATTCGGTCTTATTCTTGGATCTCCGAAGAAAGAAGAAACGCTCTTTTAGTTGTCGCCACTCTTATAATCACAGCTACTTATCAGACCGTTCTCCAGCCTCCCGGAGGCGTTTCTGACAGCGGTGAAAGCGGTAGAGAAGCTAGCAACGGAACAATTAGCCATGGAACAACTAGCAACGGGACAAAAGCGGGTTCCGTGGTAATGGGTGACGGGGATTTTGTATGGCTATGGATATGGAACAGTGTGGGTTTTAACATAGCCACAGCACTGACGCTGC…
>TRINITY_DN110_c0_g1	AGAAATAAAATCGAGAGCCTGGTAGACCAGCGAGTAGAGGTACTCCACCTTCTTACTGTAGACACAGGCTGAGCCCTGGATCAACAGTGCTGCCTCAATGAAGTTCATTGTGGTTTTGCCTTCATCAAAAGAAATGCAGATCTGGTCCAGCTCCACATCCTCCATGTCTAGAACGGGACTAGAAGCCCGGAACCATGGCTCAACCCGCTACTGGTTCTGGCGCCA
>TRINITY_DN11100_c0_g1	GACTTGTAAAGACACCAAGGATGTCAGTGCCCTGACAAAAGCCGCCGACTTTGTGAAAGCCTTTGTTCTTGGCTTTCAGGTGGAGGATGCACTTGCCCTCATCAGGTTGGATGACCTCTTCCTAGAGTCTTTTGAAATTACAGATGTTAAACCCCTAAAGGGAGACCATCTATCCAGGGCAATAGGAAGAATCGCTGGCAAAGGAGGAAAAACCAAATTCACCATAGAGAATGTGACACGGACAAGGATAGTTTTGGCTGATGTGAAAGTTCACATCCTTGGCTCCTTCCAAAATATCAAGATGGCAAGAACTGCCATTTGCAACCTAATCTTGGGAAATCCTCCTTCCAAGGTT
>TRINITY_DN11103_c0_g1	GTCGAATTCGGGTTGGAAAGGCAAAGCGACAACTGTAATACCACTAGACTAGTTCAACTTCGTTGTATTTAATACATATTACTAATATATATACGATTTCTATTTACTTTTCCTTAAAAATAAAATAAATAAATAAAAAACTGTTATATAATTATTTTATTAGTCAAATATTTATATAATTCACATAAGAAATGGGTACCCGGAACCGACCCGAAACCGGTAGTACCCGATACGAAATCCGAACCGAAATCTACTAAGTACCCATTGGGTATAGAATTCATTTATCCGAAAAACCCGGACCCAA
>TRINITY_DN11107_c0_g1	AGGTAGGTGGAAGGCTAGGCTGGAACTTTCATAAAGCAACATCTTCAAAGTGTACCACGATTTGAAAGAAGACACGTTTCACCTAGCTCATCACAAAGTTATATACAACCACTTGTATTCGATCACGTTGTTATTAATCCCGTTACAACGTACCACGTGGATAGCCATCCGTCATATCAGCTGAGACTAGTCGCAACGTAACAGCGCTTTTCCTGAACTGGTCCGTCTATAACCTATTACGCTGTCTTTCCGTTTCACCTCAAGTTTGTGGGACCGTCTTTAACATATCCTCACCACGTTTCAGACCAAGAGTAGTGTTCATGGTCGTGATTCACGGAGTCAAGATATGGAGACGCAAGAAACTGAAAAACCAACGTGTCCTAGTCAACGCCAGCAGGC…
>TRINITY_DN11108_c0_g1	GTGAATGAGAAAAAAAAACAATTACGAATATATATTGCTTACTATCAAGCAAGCAAACATTGTTTTTAATAATACAATCATATTAGCACAAAATTTTGCTGATGAAAATTAAATTATCTATTGTACTGTTTGGTGATCCGACCGGTCTACGAAAGCGAGCTGCACAGCGATCCAACGGTAAGACTAGCTTATGTATGCCGCAGTGACCAGGAACACCGCATATAAAGTTTTGGACTCTCGGTGGGTTGTTAGATGGTTCAGACTGCTCAAAGATGTTGTGAGTGACTTCAATGACGTCGTGATAGTCTTTGTTGTATTCAGAGACCAAAGAGTCTCCAACGGCAACTCCAAAGACTGCCACAAGAATCATCAAAGAAGCGAATAAGTTGTTGGTCTTGA…
>TRINITY_DN11109_c0_g1	GTTTGTTTATGTGGGGCATTCGCTGGGGACTCTGCTTGGCAAGATCTACAACCTGTCGTACCCGGACGAGATGACACAAGTGGTGGAGCTGGACCCCACTCCCATGCTGTTCAGCGTCGCGCCCGACCAGTTCGCCAGCTGGTACCACGAATACTTCACCAAGTTTTACAACAAATATGACAAGTTCAACGCGCCAAAGGAAACTGCACCACTCTACACTAAAGAGAAGGCCATAGACATGTTAAAGACCACCCGCGGCCTGACGGACGAGGCGGCGCACGTGGTGCTGGAGAGGATCTCGGAGCCCGCGGGGGATGGACTGATCAGATACACGTTCGACCAGCGCATCAAGATGAGCACAACGCCCCCTCTATCAGCCGAACAGAAAGAGAAACT
>TRINITY_DN11111_c0_g1	TTCGTCGCCAACAGGAGGATCATGGAAAAGGAAAGCAAGTTCAGGAGGATGAACTAGTTGCTGTAGCTCTTCAGGAGAGTCTAAACAGTTTCAAGGATAATGGGAAAAGAAAGCAAGTTGAGGAGGATGAACTAGTTGCTGTAGCTCTTCAGGAGAGTCTAAACAGTTTCAAGGATAATGGGAAAAGAAAGCAAGTTGAGGAGGATGAACTAGTTGCTGTA
>TRINITY_DN11111_c0_g2	GAATTTTTAAATTAATCTTTTAACAAACTTAAAACATGGAAATGTGGAAAAGAACACGGTCATAAAGGAAGCATTCCCACAGAAATAGGAGCAGCTCTCTTATTTGCAGAACTGAAAAATAAAAGTAAAAATAAAAAGGAGACTCAGGCTAATGATACTTTGGTTTGGGCAACTCTTATAAGCTCATGGCAACTCTTACTCATATTGATTTCCTTTGCTTTTTGGTTAAACTCTCCAAAATAACCCACTGTATGTCGTCTTCATCGAACGAATGAGCTCA
>TRINITY_DN11112_c0_g1	GGTGGTAGTGACTCATGGAGGTGTGATACGATCTCGGTACGAAAGAGCTCGTCCAAAAGCACGAAAAGTTGACAAGATTCTCAATACATCAGTTAATGTGTTCCGTTTATTCGACGGAGACAAATGGAGAATCCAAGTTTGGGGAGATGTGACTCATTTGGACCAAACCGGTTTCTTAAAATCCGGTTTTGGTGGTGACAGAACCTCTGGTTAAGACTCAGTTACTCTTTCTTTCCATTGATTTTTTTCTGTGATACAAGTTTG
>TRINITY_DN11113_c0_g1	TTTTTTATTTTTACAAATAGATTAATATTTAGCCAAACAGATATATCTTTTTTTTTATTTTGGTCAAATAGTGATATCATTTATTGTAGGAGATTTGTTACATCCCACAACGGGTTTAGTTATTAAAATTTATAAAACCTTAGATCTTGGATCTCTGTCTAGTCCTTAATGTTGTTACTCTTCTCTTCTTGTGTTTCTTTTTCTTCCTCTTCACCTTGAGGAATCTCTTGCTCTTCTTCTTGTTTTGGATCATCAACATAATGCTGGTAAGCATAAGAAACAAACCCCCAGATAGCCAAAAACATTGCAATCAACTTGATTCCACTCATCTCATCTCGGAAGAAGACAACAGCAAGAACAGGAACAACAGGTAAACAAAGAGTGCTTATCACGTTTGAG…
>TRINITY_DN11115_c0_g1	GTCGGCTTTCTCAGGGGATAGACAGCACAAACTGGTTGTATTGCAGATATGGCAAGGATGTCTGTATGAAATTTGGAAGGAACGGAATTCTCGGTTTCATTTAGGAACTAGTGTCCTCCCTTCCAAGATATCTGATGGAGTCATTCGTATTGCAAGGTCCAAGGCTGTTGCTTTAAAGAATTCTGGAAGGCAGTTGGGAACTGATCTCGTCTCTTTCTGGTCTGTGGCTTAACTCCACTT
>TRINITY_DN11118_c0_g1	CTGGCACATCTCCGTCTTCACTCCGGAGTGTATGACGGTGTGCAGGTTGAGGTGCTCGCGCCGCTTGAACCCCTTGCAGCACACGGAGCACACGTACGGCCGCTCCGGGTTGTGGCCCAGCTTGTGTCGTTCCAGGTGCTCCTTGCGTTTTAGGCCAGCGCCGCAGATGCCACAGATGAACCGTCTCTCCACCTTGTGCACAGACAGGTGCATCTCCAGCTGTTCCTTCTCCGGGTACGCCATGGAGCACTCCGGACAGCAGTAGATGGGAGACCCGTCGTCTGCTTGCGTGATGATGACCTGCCCCGG
>TRINITY_DN11119_c0_g1	GAGATTTGCAAACAAGAAACATCATTGCCCAACTCCAGATGATATTGTTTCTTACTATTGAAGAAATGATGGATATGAACCGATCTCGGAGGCTAAACTTCAATGCTCCCTTCTTGTCGACCAAACGCCATGATGTCAACCAAGAGAAGGTACCAGGGCAGTGTCCTGAAGCCTCTGTTCCTTTCTGTTGGGAAACTACTCCTGGAATGCCCAAGAACATGTCTCACTTGAAACATGACCCTGAATCCGAGACACCACGTCTCAAACTTCCTCCAGGAAGATTGAAGGTTTGTTACTCTCTTGACTATATAAACTTTTCATGTTTTATCATCTTAATCAACTCTATCTCAAATGGTTTTAGATGCACGTTGATGGTGAAAACAATGACTTTGATGGTGC…
>TRINITY_DN11120_c0_g1	CCAAAATTCACTAAAAATCAAAATAGGTTTACAAGACAATAATGTAGAATTAGTAAACGTATATCAATAAAGTTAAAATACCTACAAGTTACGACCATATGTAAGAGTAGCTTCATCTTGTGCATATCGGTGGACGTCCACGTATATCGCGAACATCCATGCCAAACGGTAGGCGTACATACCATCTCAAGTTTAAGAAATGTTTTTAAAATCAATCAAATCATGTAACACCACATATATCTTTTGTCACTGTAGGAATTTTTAGAAGCACCAACCAATCATGAACGGTAAAAGTGTAACTAATTCATAGAAACTGAGAAAAGAACCCTCTCACTTGTTCTTCTTCCCAAGAATGTGATGATAACTATAATGAAATGGGCCATGAAGTAATAGAAAAAC…
>TRINITY_DN11121_c0_g1	GGGAGAATGAAAACACAGGTATTTTTGTGCCAACATCCTGCACACACAAACCTGGAGTTCTCCAGAAATTACGACAGGTTGGGTGTGGGGTATTAGGGAAGGAAATAGAAGAGTTCCTGAGGCCTGAAAAAAGAGGTAAACACATCACAGAACTAGATGAGAGTTTCATTAGACTCTAACTAAAAACAGAGAGGTGTGATTACTATTTCCAGCCAGTTTCCCCATCACGATAGTCATGTAACAAACCAAGGCAATGTCGGTCTTGAGCCAGACTCACAGAGTCCCCTGGCCCTGGCCCTGGCCTCAGTACAGAGTCTCTGCATTGCTGCTCCGGGGCCGTTTGATCTTCTCGATATTTTTCAGGATCATGTCATGTAGAGTGACATATTGATTCCTCAG…
>TRINITY_DN11122_c0_g1	ACAAGGAAAATGGCCGTACAATAAAATACATGACCGGCCAATTCTGTGGAGTAGAAATATATAGGCCTGTTCTTTTCGTTGACACTGCCGCAGCATCCAGCGGTTAAAATTATAAAAAGAAAACAAATAATCAAAGGCATCAGCTTTCTAATTGTTGCAGCCGGACTTATAAGAAACACCCGTTTTCTCCAGTTTTTGTGTCGCTAGATTTTAGAGCG
>TRINITY_DN11123_c0_g1	GAGGTTTACGTAGAAACTTGAGTGCCTCTTAACATTTTAATCACTCTTTCTCGCATTCTTTCCTCTTACTATTATCGCGACCAAGATAAATAATCACGACAGTTAAACAAGCTGCGATTTCAGCGAGAAGATAAGAAGAGACAAGATTTTAATTTTATGTATCAAAGAATATTATCAGTTTATCACTGAACCATAAGTTACCAAGTATGACTTTTACCTTCCCTGATAGGGATAACTTTTCTGCAAGCCAAAAAAAAGAAGAATTTTT
>TRINITY_DN11129_c0_g1	AGACAAGCTCCAAAGCACTCTCTTTTTTCTTCCTGCAAAAACCACTGCAGGAGTTCTTCAGCCAATTCAGTATCTTTAGATTCAGAAGCATACTGCATTGCATCCTTGTAAAGGCTGTCTTTCTTGCACAGCTCTACACTCTGTTTCCAGCGATTGTTGCCTTTGAAGAGATAAGCAGCAATTCTCCTGAACTCAATGAGTTCATGTTTTTCCAAACGCTGAGCAAGCGAGATATTGTCAAAGTTGTCATAAGCATCTATTGATGTTCGCAGAGCCTGATAATCTTCTTCTGTAATAAAAAGATTGTTCAATGATTCATTCACAGATTT
>TRINITY_DN11129_c0_g2	TCATGAAGGAGTACTTGACAAAGGTGGATAAATTAGATGCTTCAGAATCACTGAGAAAAGAAGAAGAACAAGCTACAGAGACACAACCCATTGTTTATGGTCAGCCCCAGTTGATGCTGACAGCAGGACCCAGTGTTGCCGTCCCTCCCCAGGCACCTTTTGGTTATGGTTATACCGCACCACCGTATGGACAGCCACAGCCTGGCTTTGGGTACAGCATGTGAGATGAAGCGCTGATCCTGTAGTCACCTATTTTCGTACTGAAACATCGTCTTTACCCACTTCTCAGTTTATAATGGGGGAAAACAGG
>TRINITY_DN1112_c0_g1	GGCAGCGGGGATGAGCCCCCACCCAGCATGGGCCCGAAGCCCGCCTGGCCCGGGGGACTCCAGAGCTCGGCTGAGGGGTGCAGGCTGCCATCTGCCACGTAGAAGGGGGCGGGATAGGTGCTGCTGGGGGTCTTGGCGGACGGGTAGGCGGTGGCATCCCTGCCGTAGTCCTCACCTGAGCTGGGTGGGTACACCGAGGATGGAAGACCCGGCGGGACCTTCCGGACCTTCTTG
>TRINITY_DN11131_c0_g1	GGTTATAAGGCTCGTTGTCTGACAACATTGTTTGTTCTTCGAAATATGTAGATGAAGTTGATGTTTTAAAGCGTTTTAATACATTTGTTGTTTATGAAGATGGCGCGTTGACCCGCAAATGACAAATCAATCTATTGGCTTGTAAGATAAAAATTGATTCGGTCCATTAAGCAGTATTCGGTGTTATAGTATGAAGTATCTTCATTAGTAGGCGCTTGTAGGTTCACTTTTACTCGGCCCAGGAACATATGTAGTGTTTGCTCACAA
>TRINITY_DN11132_c0_g1	GGTAACTCAGCTGGCGATAGCTTATAATATTAGGACTTACTGACTATAATGTAAGCTTTCACGTAATTTTTAGTACTTAGGTACCCTAATTTTAGTACCTAACTATCTATTCATTTATAATATGGAATAAATTTTTAATGCGGCTCAAAATGATAAAAAACTACTACAAATATATTTAAATATGGAAAATATTATATTATTTGTCGTTTAAT
>TRINITY_DN11133_c0_g1	GAGAATACGATATTTCTCGTGGAGAAATAACATGTTTTTCCTGCATTTATATATAGATAGTCACGGACTCATGGGAATAATATATGAAAAAGCAATGTAGAGAGAGAAAAAGGCAAATATTCTTTTCTGAGAGGAATATAGGCGTGCAGTTATTAAAGTGTACAGTCTACAGACACAGCAGTCATAGATTGTCACGGGTCTTGTGTAATAAATTATAAACCAATAATCATACTCTTTCGTTTTGTATTAAAAGAATAAAAGTT
>TRINITY_DN11135_c0_g1	GTTCACCACATCCACAAGCAGATCAGAAGGGCTGCCGACAAGTGGCTGGCGCGCCTCGTGGACCGCTTCCCGCATCTATTGTGGAACTGTCAGGTGCTCTGGTCGATGCTGGACATCCTGCAAGTCCTGAGCTTCAGCCTCGAGCTGGACGCCAACCAGGAGACGCCGCTGCTGAAGGTGCCCGGGACAGACTTCACCATGCAGCTGCAAGATACTCTGGAGGGGAGAGAGAGCATAGTGAAAGACTTCGCGGACCGCTGCCACGGCATCGTGCAGGAGGCCATGAAGTGGGCGCCGCAGTCCAC
>TRINITY_DN11136_c0_g1	GCCATTTTCGCTTAACAGCATCAAATGCTCGTCTTCGCTGCTCGAGCAATCAGAGTTCAGATCGAATGGACTATCGAAGTGTTCATTTTGGTTGTCAAGAAACTGTAGTTCTAAGTTAATGCTGGCTCTAGAAGACCGTCCGCTGTTTGATGCGTTGGAAATTATTTTGTTATCGCAACTTAGTCGTTTCTTTATGGTCGAATCCTCGGACTCTGATTGGCCGGCCGTCGCGAAAATGCTTTGAGCAGACATTGAAGTTCTGACAGAAGTTTT
>TRINITY_DN11140_c0_g1	AATTGAAGCTTTCTAAAGCTATCTACATAGGATAAAATATTCTTAGCCAATGAAACTGACATGTCATCATCAATTCTATTAACATTTTTCGTGGGCTAAAACAATCATTCTGAAAGACCAAATGACATCTACGTACTTGCTCACAACACAATTAGGCCCAATATCCTTTATGAACCCATTCAAGCAAAACCGGCAACTTTACCAACGTCTTCCACCTTCGCTGCAACCTTTCATTATCCTTTTTTCACCGTTTAGGAACGCATACCCTTACACACATTATCTACATCCATAAATCCATAACTTCCCTCTTCAATAAAATAACAACTAAATGGCGATACACTCTTCAGCTTCCCATGCTTCTCTTTATATACGATGACCCCGACTTACACCACCGCCAAA…
>TRINITY_DN11141_c0_g1	AAGTCCCCAATGGGACAACCGCAGCACGACCTGACAACAGCCATGTGGTCACGACTAAGACCCCTGTGACAGAGAAGAGGCCAGCCAGTATATGCCAGGTGGGGAGGTCATTAGGTACAAAGTTGTCCAGTCTTAGGTGCTGAGGCCAGTATGGGTGCAAGGGGCCCGCGTTGGTAGTCATGTCTTTGTGGGCTGATGGCTGCG
>TRINITY_DN11142_c0_g1	ACTTGTTATGCGCCAAGTAAAGATACACAAGAGTTACAATCCCATCGACTCCACGTGGCATCGGCCCTTCGAAGCTGTTATACATGAAGCTCACGCTCTCGAGACTGGGCATTGAAACGAGCGGTTGCAAGTCAAGCGTCCCCGTGAGGCTCATGTTCTCTAAGCGGAGAGCGTAAACGACGCCGTTGTCGCACATCACTCCTTTCCATGTCGAGTGGCTTCCTCTATCCCCGGTGCAAGGAGGGACA
>TRINITY_DN11144_c0_g1	ACAGCTTCCTGGAGAAGTTCATGGTCGGAGAAGTGTCCTACGGATCCTGGTACCAGCACGTGCAGGAGTGGTGGGAGCTGAGCCGCACCCACCCTGTTCTCTACCTCTTCTATGAAGACATGAAGGAGAACCCGAAAAGGGAGATTCAAAAGATCCTGGAGTTTGTGGGGCGCTCCCTGCCAGAGGAGACCGTGGACTTCATGGTTCAGCACACGTCGTTCAAGGAGATGAAGAAGAACCCTATGACCAACTACACCACCGTCCCCCAGGAGCTCATGGACCACAGCATCTCCCCCTTCATGAGGAAAGGCATGGCTGGGGACTGGAAGACCACCTTCACCGTGGCGCAGAATGAGCGCTTCGATGCGGACTATGCGGAGAAGATGGCAGGCTGCAGCC…
>TRINITY_DN11145_c0_g1	TTATCAAAGGTGTAGATGTCTGTAACTTTTGTGGTTGCACTGCAAAAGTCACTAAAGTAAAATGTCTATATGTGTTTAAGAACATGTGCCGAATCACAAGAAAATTAGAATTGGTGCCTTGGTGGAATGGAGTTATCAACCGACTTGAGAGGTCCGTAACAATATACGTACAGTGCAATATTCTTTAGAAATAAATGTTTGAAGTTGGTTGTACTATGAAGTGATTGTGATTGCCG
>TRINITY_DN11146_c0_g1	GGAAGTTCTACCGGAAAAGCTGCGGACGTTTTTCATGCTCTTGCCAACATAAAGCCTCCAGACTTTTACATATTTTCAGATACTTTGGATGCTGAAGACTGCTACCAAAGTTGCCTCCAAAATTGTTCTTGCTTGGCCTTTGCTTACATTAATGGAATAGGGTGCTTAGAATGGAACCAAGATCTAATGGACGCTGTGCAATTTTCTGTGGGAGGAGAGACTCTTTCCATTCGTCTTGCACATTCTGAGTTTGGTGGAAATAAGCGCAAGAAGACCATCGTTGCCACTTCGGTGAGCCTTACCGTTTTTGTGATCTTGGGATTTGCTGCATTTGGTTTCTGGAGATGCAGAGTGAAACATATTGCTCATATATCAAAGGATGCATGGAATAATGATTTG…
>TRINITY_DN1114_c0_g1	GGCAGAGGAAGCGGCTGCTGAAATCACCAGAAAGCTGGAAAAACAGGAAAAGAAGCGCTTGAAGAAGGAAAAGAAGCGACTGGCTGCACTGGCCCTGGCCTCGTCAGAAAACAGCAGTACCCCAGAGGAGTGTGAGGAGGTAAATGAAAAATCTAAGAAGAAAAAGAAGTTAAAACCCCAGGAAAATGGAATGGAAGACCCACCTGTCTCTCTACCTAAATCCAAGAAAAAGAAAGCTCCCAAGGAGGAGTTGGCCAGTGACCTTGAAGAGATGGCCACTAGCAGTGCTAAGAGAAAGAAGTCCTCACCTAAGGAGGAAGTGGCCAGTGAACCAGAAGAGGCAGCAAGCCCCACCACCCCTAAGAAGAAAAGGAAATTTTCTGAGGAGCCTGAAGTTGC…
>TRINITY_DN11150_c0_g1	GCTAATTTTCTCGTACTCAAGGTGCCAGTGCACAACACTACCAGGCCCTCCATGCTTAGGGTCACCTGGATTGTGATCACAAAGCTTTTGTACTCTTTCATCAGATCACCTTCTACAACCCTGAACGTGATCAGGTTCTTCTCTGGCTCCACCGCCTCGACCCTCTCCTTAGCCACCTTTGCCTCTCCATCTGCACCAATTATTTAAACTTTATTTATATAGGTTTGGTCTTTTACGAATCA
>TRINITY_DN11156_c0_g1	GGTGAACGCTCTGCACCCAGGGATGGCTTCGACGAATATATTTAGGAGGATTCCTAGTACAATAATTAGGACGATGGTGGAGTTTGGGATCGGGTTCCTGTTCCAGACCCCGCGTGAGGCGGCGCAGACCACGCTGCACCTGGCCGTGTCGCCGGCGGTGGCGGGCGTCACGGGCCGGTACTTCGCCGACTGCCGCGAGGCGAGACCCTCCAAGATGTCCCTCAACGAGGAAGCGGCTAAAAGACTCTTTAGTGAATCCGAAAGACTAGTCAAATACACTCTACCTAAGCTCTGACGGCG
>TRINITY_DN11157_c0_g1	GACAAACTTAAGCTAAAAGATATGTTTGAGGTTTACAGAGACAACACTATGACTCCGAAACAAACTTAAGCTAAAAGATACGTTTGAGGTTTACAGAGACAACACGTTGACTCCAAAACAAACTTGAGCTAACAGAAATGTTTTAAGTAATACAGAGACAACACCAACACAAACTTGATCCAGTACAGAAGATAGTTTTTATTGGGCTACTACTAAATACGATTAAACGAGATTGATAAGCGATTTCCAACAAGTTTGGATTTATCCTGCTCCCACCACCTTGTAATGCGCAAGTTGTCCCCCTCCCCACAGAGAATCCACTTAAGTTACCTGAAAGTGTATGACGGATGCTGAGGAAGAAGAGCTGACTTCTCATAGTTCTCCCTTTTCGCAAAATAG…
>TRINITY_DN11159_c0_g1	GCGAGTGTGCCGGGCGCCGCGCGAGGACTGTCCGCTGCCCGCGCCCGGCACACTCGCTCGCACCATGACCACGGAGTTCACGCGGGAGCAGGTGGCGGCGCACAGCCAGCCCGGAGACGCCTTCATCATCATCGACAACGTGGTGTACGACGTGACGGCGTTCCTGGACGACCACCCCGGCGGCGCCGAGGTGCTGCTGGACAACGCGGGCCGCGACGCCTCCGACTGCTTCCACGACATCGGGCACAGCCAGGACGCGCGCGACTGGATGCTGCAGTTCCGCGCGGGCGAG
>TRINITY_DN11162_c0_g1	TCCAGGAGTGCTACGACCGCCGGCGGGAGTACCAGCTCACTGACTCGGCTAAATATTACTTGCAGGAAATAGACCGCGTGGCCGCGCCGAACTATCTGCCGACCGAACAGGACATTCTCCGTGTGAGAGTGCCCACCACCGGCATCATAGAATACCCCTTCGATCTGGAGGAAATCCGATTTAGGATGGTGGACGTCGGAGGGCAGAG
>TRINITY_DN11163_c0_g1	AGGAAGCGCAGGCCGTATACTGGCACTCCAGTGCCCACATAATGGGCGAGGCCATGGAGAGAGTCTATGGCGGATGTCTATGTTACGGCCCACCAATAGAAAACGGCTTCTATTATGATATGTACCTTGAAGAAGGGGGCGTGTCCAGCAATGACTTCTCTTCCCTGGAAACTTTGTGCAAGAAAATCATTAAAGAGAAACAAACTTTCGAAAGATTGGAAGTTAAAAAGGAAACATTACTAGAAATGTTTAAGTACAACAAGTTCAAGTGCCGGATATTGAATGAGAAAGTGAATACTCCGACCACGACTGTCTACAGATGTGGCCCTCTGATAGATCTCTGCCGGGGTCCTCATGTCCGACACACCGGCAAGATTAAGACTTTGAAGATACACAAGA…
>TRINITY_DN11164_c0_g1	TTCAGCTTGTTTTGGCCCCACTTTTTCAGGGCTGTCACCAACTACTTCAAATTCAACATCCTTTCCAAGATCTTCACTATGAAGAATGTTGATCAGCAAAGTATAGTCCTGGAGGAAGTCGTCTGCTTGAAGCCGGCTGCCGTTTCTAATTCCAAAATCAGACAACTTCTTGGGGTTATTGGCTTCTGTCTCTCCCTCTTCTGAAGATATCAG
>TRINITY_DN11164_c0_g2	GGGGCCAAAACAAGCTGAAGATGCTGCCAAAAGCATTGCCAACGGCAGCGATGACGGTGCCCAGCCTTCCACCTCCACAGCACAAGAGCAAGATGATGTGCTCATAGTTGATTCAGACGAAGAAGGCCCTTCAAATAGCACCGACTGCAGCGGGGACGACAAGGCCCGCAAGCGGAAGCTGGAAGAGAATGAGGCTGCCAGTACCAAGAAGTGCCGCTTGGAGCAGATGGAAGATCCAGATGACGTCATAGCGTTAGACTGAGCAGGCTCCTGCCCTTGGTCTGGTCGGAACCAAAAGTTAGATCCTTTGTGTGGCTTTGATGGTTCCGTTCAGCGTTCATTTGCTGAGACTGTTCGAGACTGTTGCTGTGTTGAAGTAGGAATAGAATTTGC
>TRINITY_DN11165_c0_g1	TTACGATTATCTTTGTTTAAAGAGCTTATTGGATATGTTTAATACTTTAATATGTTCTGCATTCTTCGAGCAGCTGCTTTATTCCTCAAAAAACATTACTCATTTATGTGGATTTTAGTTTTAGATTATGCTAAGTGGTTTTTAGCAATTTCTTGAATCGTTTTGTGATAAAACAATGCTAGAAAATATTTCATGTTGCTTCATTACTATGTTTGGAGCTGAAACTGGAATGATCAATGATGCTTTTGTTGTGTCGGTAATAATATCCAAAACTACGAAATGTGTTGTCTCGATAATCTGATTCCACGTTTCTGCTTTACGTTTGTTTTTTATTTTTATTTTTTTTGTTTGATTTCTACGTTGTATTTTCTTAGTGTCTTCCTCGATTCATACGCACTT…
>TRINITY_DN11166_c0_g1	GTTTTCATAATCTTGCACACAGAGGTACATTCTAAAATCGAAAGACAAAAAAAAAACACATCAATCGTGTAAATCGCTGACATACATCATGAAGCAATGTCCACAAACTCCAGAAACTCAGCATCACACAGTAGTTTCAAAACTACTTGACAAGGGAAACAAGCTTGAAATTCAAGACCTCCTTCTTCCACCCCTTGGATAACCACTAGTTTCCCATTACTATGTGGCGGTCCAGAACGTAAACCGATCGGTTTACCCCACCCAAAATCGTTTCCATACACATTAAACCGGGGACAACTAGTAACAAGCAGAGTGGCGCTAACCGAAACCGGAATCTCAACATTCTTGACCCAATTCTCTCCAAATGCTTTAACATTTTCATTGGTTTGTGACCTAACC…
>TRINITY_DN11167_c0_g1	GCTGATTAGTGTGGTGACCGCGAGGGTGGGCAACCATTATGCTGTGTCGAGCTTTGAGGGCGACGGCGGATACTTCGAAACGCCGCAACCGTGGAAGATTCTAGACTCTTCCACCGGCCTAATCTACGGAGACCGGGTGTTCCCCACTCACGAGGCGCTCAAAGACTTCATAGCAACATTAGGCCCCGCGGCACTAGGCCCGGACCGCCCCCCCACTCCGGTCCTGGTCAGGGGCGCCAACCCACGCGTCGCGTTTATTACGAAAGAAG
>TRINITY_DN11170_c0_g1	GATAAAAATAATGTGAAATGTTCTTGAAAATGTATTTAGTTTTAAGTATTTTATCAATCGCATAAAGTATTATAAAGCTGAACGAAGAGTGATCCGAAATCAGATGATGAAATTATGTTGATTTCAATAACAGAACTATGTAAGTCTAGCCTTGTATACAGAGAATTTTGGTTTATTATTTTAGGTATAAGTCAAAGTTATAGCACAGTTTGTAAATGTTTATTTTATTAAAAGAATATTTT
>TRINITY_DN11170_c0_g2	CGAAAAACCATTGTATGGGGGCACCTGGGACTGCTTCTCTAAGACAGTGAAGCAGGAAGGGTTCCGTGGCCTCTACAAAGGTATGTCAGCACCATTAACTGGAGTAGCGCCAATTTTCGCCATCAGTTTCTTTGGCTTTGGACTTGGTAAGAAACTTATTAAAGGCGAAAGCACAGAACCTCTTTCGAAAACGGAACTGTTTGCTGCCGGTGCATTCTCTGGGATCTTCACAACATCAATCATGGCCCCTGGAGAACGAATCAAGTGTCTGCTTCAAATTCAGCAAGGAGGCAATGCACCCAAGAAGTACAGCGGCATGGCCGACTGCGCCAAGCAGCTTTACGCTGAAG
>TRINITY_DN11171_c0_g1	AATTAACCAAAACGTTAGAGATCATAACAAAAAGAGCGAGAAAATGGTGAGGGTTGGTGAAGCATTGAGTGTATCAACCTCATCGTGTTCATCTCTCTACGATAGTGAAGTCGAAGAGCTTCAAAAGATGCCACTAGAACCACCGAAGAAGCCCAAGAAACGTCTCTCGAAGCAACTCTCGATGCTGGAGACCAAAAGAGACATAGCATGGGAGCGTCACCGTCGCCAGATGCTCCATCACCTCCAGAGGAAACAAATAAACGAAGGAGGTGATATTGACTTAACGGACGAGGACTTGAGTGAGCTCAAAGGTTCCATTGAGTTAGGGTTTGGTTTTAACGAGGAGCAAGGTCAACAGCTTACGACCACGTTGCCTGCGTTAGACCTTTACTTCGCTGT…
>TRINITY_DN11173_c0_g1	CAAGTACATAATAGATTGGTTTTGTTTTTTTTGTTTTTTGATTCTCTAATCCTGTGTGCAGTTGAAGATCATTCTCTTGCGCTTTAACAGAATGAAGTGTTTACAAAGGCCCTCAAATGTTTTAAATAACCTGAATATGCACACCAAAGCTTTCCTGAGGGGTTTTATAATCATCTTACCGTAAGGTTTGTCAGGTTCTAAAACAGTTACTGAGGCAATCTTACATTGAGACTATTGTGTAATGTAGCCCATGGTACCTTTATAAAAG
>TRINITY_DN11176_c0_g1	GACGACGCCAACTCGTACGAAACCTACTCTCCCGACGACGCTTCAAAGTACGAACTCTGGTCTCCCGACAATGTTCCGAGCACACCACAATTTACTCTTGGCACGAACTCAGCAGAGGCTGGTGGCACTAATCCTTAGCACGAACAACGAAGACACGAACCCATCGAAATACTAAGACACTAAGAGCAACACCAACGGTTAACAATTCTTCTGAGTTTCTTTAAGTAGTAAAATATTGTTTTTTAAATAAAATTTAGTTAGCCAATTAAATTA
>TRINITY_DN11178_c0_g1	TCCTGCCTGAATTATTGTGTTATTCTTTTCTGATTTACAATGCTATTAGTCATTTACAATGCAAGTGATGACCCCATTAACAAATCTCAAAATGGCAACATAGAGAGGAAGAAGATAGTGCAAATAGGCTGAGTTAAGATGGTGATGAAGCAACCAGGATCTGACAAAGAAGGCTTGTTTGTCTACTTGTTGTACCTCTTGGATGGCCTTTTTGTTGCTTTTGGTTTGATGACTCTCGGTTCTCGCCCATAGTCTTCCATATCCAGGACATCATCTAAATTGACCCTTGGGCACAGGTCACAGATACCGGTTACTCCTGGCTTTGTATCAAACTTGACCAACACTGTATCAGACTTGACCACTTGCTCTACTGTAGCAGAATAGCTTCTTGAGAGAACG…
>TRINITY_DN11182_c0_g1	CTGGTCAGTTGAACACATGACACCCTCAGCAATAACACAATCATCGCTATTCCAATCATAAATTTGGCATCTCTCGATTGATTCATTCCCATTTGTACCCGAGGATCCAGAAGCTTTATTTCCAGTTCTTGTAGAATTTTCATCGTCCAAAATCACTTTATCGACCGGCCATGGAATTTTGACTCCCACAACATCTTCAAGCGAGAATTGGGTTTGTGTAGGCCTCCAGAGAGAAGCTTCTGTCTTTACTACACTCTTCACTATAACAGCTGCCGCATTAGGGCCAAGAGGAATGCGACCAATCTTGTATGTTGGCTCAGCAGAGCAAAATTCTGCTTCCCCGACAACAATATCTTCTACTGCATACCAATCAAGGAGCTGACACCTAATTCCTCCTTT…
>TRINITY_DN11189_c0_g1	GAATGTCGTTTCTGTTAGTTCGGTCGTTGCTTGTGCATCTACCGGTTATAGTATGTGGATGTGTGTATATCTACAGCTTTAGTATTTGTTGCTTTATGATTTATGATCAAGTAGGTTGAACAGGTATATGACCCTTTTGTTCCTAATAGCTATCCAAGTGGCTCGCCTCTGAGCTTACTGTTGTTATAGTTGTTTGGATCATTGAAGAGAACTGTTACTAGCTCACTCTTTCTATGAAAGTTTCACCACGC
>TRINITY_DN11191_c0_g1	GCGCTGCAGCTCGCGCGCTGCTGCTGCGCGCTGGCTGCTAGTGATGTTGACACCTACCTCATCAACGCAGGCCTACTCCTCTCGCACTGGTCTCGACCCTCCGCGCAATCACAGCGTTTGTTCGCGGCCGGACTACGGGCTGTGCGCGAGATGCAGGCGTGGGGCGATACCGCCATAGTGTTTGTGTGTGATGCTGCTATATTCTACGCGCGTTGCGGGCGGCGCGCGGCGGCGGCGCAGCTAGTTCAGTGCGCGCAGGCCAAGCTACTGGAG
>TRINITY_DN11192_c0_g1	AAAGGATTGGACTTTGGGAAGGGCTATCTTAATTCTCTGAGCTGATGATGAATTAATTCTCTGTTCACTGTATCTTAGAGAAATAGAGCCTATAAAACTGGTCTCTTTTTGGGACTATTTAATTTCACCTTGTGTCAAGTGCAATATGTGTTTTGAGAAGTCTATACCGGTTTTGTTACAATCAAACTTACATTACAGCTAAAGATTCTTACACACATGCGTGAGATTTGCATATAATTTTATTAACTTGTTTAAGAATTACAAACTTGTATTCAGG
>TRINITY_DN11193_c0_g1	AAAAAAACCGCGGTGTAACTGTGTTATAATTTTCCCTTTCGTTAAGATACTTTAGAAAAAAATACCTGCCTAATATAATATTAAATACTTATATATAAAATACCTACCTAATATGCCACTTTGAAAACCATTCGATCAATATTTTCCATCAATTAGGTAACTCAACTAAATAGGTATTACTTACATACTTTCTTGTTTCTATATTATTCAGTATTTCAATATAGCAAATGACTTAGGG
>TRINITY_DN11194_c0_g1	GGTCTTGTCTCACTTTTACCTAAACTTGTAGTGACTGATGGAGGTCTTGGAGCCGCATTGCTTCTTGGTCTTTTCTTTCTAACGATGAAAAAGATGGCCAAGATAACTACCAGAGAGAACACCCCAGCCACTGGCACTGCGATAGCAAGCACTGGAACCTTTTTAGTTTTTCCTCCAAGAGTCGTGGGATTCAGGGTATCGCCCAGAATTAGTGTTAAAGATTTGCTGTTTACCCTTTCCTGAAGGGATTCTGGAACTGTGAGATTAAGCTTCGGGTTTCCGCTTAAGTTTATGAGTTTCAACAACTTCATATCAGCAAAAAAAGCTGGAATATCTCCTGATAAATCATTACTTGATAAATCTAGCTCTTTCAACTGTGTTAGCTTGGATATGTCAGAT…
>TRINITY_DN11195_c0_g1	GTACAAATTAGGTTTGTTTGGAAACATGTATAGCAATTTTTTTTTAAAGTTGTTTAGAAACATAAATTATAGTTTTTTAAAAAATGTTTGTTTGGAAACATGGATTGCAGTTTAAAAAAAGAGGTTTGTTTGGAAATATAGATTGTAGTTTTAAAAAATAGATTTGTTTGGAGACATGCATAACAGTATATTAAGAGAAAAAATAATGGACTTATATTATTAAGAAAATTTAGAAGTCCATTATATTATGAGAAACTATCTATCTTTTACTTAATCGGGTTCAATTTAGGTCTGTTTGAATTTCGGGTTTCCGGGGTCAAGGATTTCAGTCTCATTCTAATATTTCTAAATTTCAGTTTGGGTTCACTTCGGATTTTTGCGAGTTCG
>TRINITY_DN11196_c0_g1	GCTATGGGCAGCAGTGGTAACTCCCGATCTTTGGTCTTTGCTTAGTTTTAAAGATTGCTAGTCGTTATGTTATATGTTCCTGCTTCGTATTTGTTAACAGCTTGTTTGGTTCTAGTTGTGGAGTTGATTTTGTTTTATCCTTGAGTCATCCCGGTGTGGGTTTAAGTCGCCCCTGTGTGGGTTCTAGTTGCCGCTTTCTATGGGCTCTTGCTTCTGCGGCTATTTCGTTTTGCTGTCAGCTTTGTATGAATTTGGTATTTTAACTATGAATG
>TRINITY_DN11197_c0_g1	GTTTTACCTTCTTTGTTCTTCAGCTCCAACGGTCCGATTGTCGGTCTTTTCAGACCGTATTTGTCGGTGTTCCCCAACACTATCCTAGCTAGTAGGAGCAGTGTCTTGTCCGCGAGCCATACCGGCATCCACTTCATCATCGTGACTCCTAGTTCGAAAGTGGACTTCCCAAGAATCTCCCTTGGTAGCACATGAACGGAGCTGCGAACGACCATTGATGGGTTTGCTCCATGATTGTAGAGATCCAGAGAGACTTCCATTCCTGAGTTTCCGCATCCAACGACCA
>TRINITY_DN11199_c0_g1	TCAAACATGTAACAAGTTCGGGTTGTCCTTGGTTTTATTTTGTGTCCATGTTTATTCGGAGTAGTTTGAAGTTATAAGTAGGTTAGTGTGTAAGCATGTGTTGCCATATTTTTACAGATAAGCGTTTACACAAGCCGAAAAGCACTAGGACATTCACTGAACGATACAAAAACAGCGGTTAGGCAGGTGGACAAACTTATATCCGGAGTCTTGTATGTTGTCATCTTCATCATCTGGTTGGTACTTCTGGATGTATTAACG
>TRINITY_DN11200_c0_g1	GGCATTGAGAAGCAGCAAAACAACGTGGACGATCCTCCGTCTTTGATCGTCGAAGACTTTACCCTTAGAAAAGTCCGACGACGCGAGGCAATTAAATTGTACAGGGCTGTTCATTGCGATGGTCTGTTGTTGTGTGTCATGGAAAACCAGCTTCTAGTTTGGAACCCCTTACTGAAGGAAACGACTTGGATCAAATGCGGTAGCGACTTTCACCAACGTGATGATGCCTACAGCCTTGGATACCTCAGCCATTGTGATTTCAGGATCTTAAGGTTTCGGTGTGCTAGTAATTCGAGAAATAGACCTTCAAGAGTCG
>TRINITY_DN11201_c0_g1	GTTTCCTGATCTCCGGCCTCCTGACTTGAGCAAGATGTCCCGGGCCAGGGAACTAAAAGCCTCATCCACATTCATACTGGATTTAGCACTAGTTTCGAAAAATCGGATTCCATGCTCTCGAGCCAACTTATCGGCCTGCTCCTTCTGCACCTTCCTCTTGGCCTCCATGTCACATTTGTTCCCCAGCAAGAGGCGCTCCACCCCAGCCG
>TRINITY_DN11203_c0_g1	CGCAGCTTGGACTCCCGGGTGAGCGGCGTGAAGACCAGCGTGCGGACCTGCGGGTGTGACGGGACTTCCGCCGGCTTGACTCTGAAGTATTCTGTGATCTGGCTGAGCTTCCAGATGATCTGCACGACCAGCATGAGCAGCGCGTCGTTGACCCAGGTGTACAGCTTGTAGCAGCTCTCCATCGCATTCAGCTCCGTGTTCTCCCACAAACACTTTGAAAACTTGCTCATATTTAAAAACACTAGAAAACCCCGCGTCACTATTCAGGAATCCGTAACCGTTCGCTCCGAAAACAATCGCACATCGGCTTATCAGCTTATCTCCGATCCGAAATTTTTTGTTCTGTTTGACGTTTGCTGGTTTAAATTTAGAATGTTTCGTTCGACCGGTCGCGCTCGG
>TRINITY_DN11204_c0_g1	GTTTTTGCGGTGAATATGGATTCTCTATATAGCTTTATCTAAGTGGTGGTTAAATCTATGTTTTCTTACATGTCCAGGTTTATTGAGGATAAGCTCCAATGTTTTTCTTAAGAGTGGTTGTTCTTCTCTCACCGGGGAACATATTGGATCTTGTTTTTTTTTTTTGTAAATGGAGGGGGGAAGAGGTGAGCCATAGGGGGTGTGTAGCTTGAGGGAGGTTTGGAGGA
>TRINITY_DN11204_c0_g2	GTATGCTCGTTATTCTAGAGCGAAGGCAAGTATTCCTCTGGTGATGGCTGATTACAAGAATAGTTTTGTTACGACTAACTCAGTTTAATTTTATCATATATTTTTCTTACTCGATTAGTCATGTACTATAAGTTTTCCCACTTGTAGTCATTCGTCAGTGAGTGGTGGTATGTACCTCTTTGGTGGCTGGTGCAAAGGGTATATTGTCATTCGTCAGTGAATGGTGGTCTGGATCTCTTTAGTGGCTGCTGCAATGGCGTATATTGTTCAATTCTTTCGAATTTATCTTGAGTTCTGTTGTTATGGTAGTTTTTGGCGGTGGTGTGGTTGTTGACGACAGTTTACTTGTGTGATTAGGTTTTCATTGGTGTTCTTTTATTTTGTGGCTTATTGTGAGTT…
>TRINITY_DN11205_c0_g1	CTTGACCCACTGTTGTAAAACTGGATTGCCCACATAGGAGCAATCATGATCATATCTTTCGATCAAAACCAATCCATTGGAAGAAGCCTTAAACTTAAAACCAAGAGGCACTGAGATGAATGAACCTAGAGACTTTGGAAGATCCCATGTCTTGCATCCATGGAACCCTATCAGTTTTTTTCCTCTGTGTGAACATAACGACCAAGAGGAAGAGGAGTCCTTATGTAGAGACACAAAGAGACGTCTGAAGTACACAGATTCGAGTGTTGCTTTCAGTGTTTTGCTAACGGATTTCAATCTAGAGATG
>TRINITY_DN11206_c0_g1	GTTGTATGTCTATGGTGTTAGTTCTCTCCCCTGAAGTACGTTTCTGATTTCAATTTCACTGTGATCTGGTTTGCGAGTTTCTAATTGGTTTGTTACTTTTTTCGATCTGAAACGGTGACGCGTGTATGTTTATTGCTCGTGTTGAATGTCTCTTTTGTACTCATCTATGTTTTTTGTTATTTTTACTGTTTTGTTTGTATATGCCATTTCTGTTGTGAATCTAGATCTGTCATACATTGATTATTTATGTGATGTAGTTAAAGGTTTCCAATTATAACTTGAATCAGGAACCAAATCTGCTATTGAAAAGAGTCTTCAGGTTGTTGAAGAGACCATTGCCATTAACAGCACCTTAGATCTAGTGGGAATATGTTTAATACTTTTTTGATAGATGAATAA…
>TRINITY_DN11212_c0_g1	GTTTGTGCAGTGGGTCGGCCGCACAGCAGACGGCGGCGCGCTGGCCATGTCCAACTACCGCGTGCACTCGCAGCCGCGGCGGCGCGGGGGCGGCGCCTCGCTGCCTCTCCGCCTGCTGGACTCCGTGGAGGTGCGGGATTTGTTGCATCTGGTGCTGCTGTGTAAAGATGGGCGGACTGTCAAATGTACATTCTCAACGGGCGAGCAATGCCTCGAGTG
>TRINITY_DN11214_c0_g1	TTATCGTAGTCTATGAATTCTTTCTTTTCCGACTTGCTTCGTTTAGGTTGGAGGTTATAAAATGACTCGCAAACGCCGTAACGGAGGACGGGCCAAGCACGGCCGTGGCCACGTGAAGGCCGTGAGATGCACCAACTGCGCGCGTTGCGTACCTAAGGACAAGGCTATCAAGAAGTTCGTGATCAGGAATATTGTCGAAGCGGCTGCCGTCAGAGACATCAACGACGCCTCAGTCTACACCTCCTTCCAGCTGCCCAAGCTATACGCCAAGCTGCACTACTGCGTGTCGTGCGCCATCCACAGCAAGGTGGTCCGCAACAGGTCCAAGAAGGACCGTCGCATCCGTACGCCCCCGCAGCGGACCTTCCCCCGAGACATGGCCCGCCCGCAGAACGTGCA…
>TRINITY_DN11215_c0_g1	GCCATAGTTCCTTTGCACACTAATACCTCACAGTTCGCGATAATAGTAAAGCTAACAGTCAAAGCAAATACAATTTAGCATATGCTAAACAACAGTGAATATAAAGTGTTTTCCCACAGTGAATTGTTACATGTCAAACAAGCATGGAAAGTGAATTCCTCAAACAATTGTATAATAGGGTTCGAGATCCCAAGTAAGCAAGCACATTAAAGAATCTATCTAATATAATAATTTAAAACTATTTCATAAAGTTTGGCCCTGTGCGAGGTGCTGACCCTCG
>TRINITY_DN11218_c0_g1	CGGTGATCCTCGCTCATACACACACTGACAGACAGCTAGCAGCCAGCAGCCAGCATGGCAGAAAAGACGTTCACGCGAGCGGAGGTGGCGGCGCTGGGCGGCACGTGCTTCGTGATCGACAACGTGGTGTACGACGTGGCGGCGTTCCTGGACGAGCACCCGGGCGGGCACGAGGTGCTGCAGGAGGCGCGGGGGGGGGACGCCTCCGAGCAGTTCAGCGACATCGGCCACAGCCTGGACGCCAAGGAGCTGATGAAGAAGTACGCGATCGGCGCGGTGGCGGCGGCCGAGCGGGTGGAGCGCGCGCCGCGGCAGCTGCACTGGGAGACGGAGCACAAGCAGGAGTCCGCGGGGCTCGGCTGGAAGCTGCCCGTGCTGC
>TRINITY_DN11218_c0_g2	TCGTAGAAACCACTTAAGTATTTACACTTATGAATCCATATTGTTATTCTAAAACCTAGTTCAACCATCATAATCTCTTGACATTGAACAGATCACACTTTTATCATTTCATTAATTGGCCATTACGTAACTGTAATGAAGCAGTCTGTGAGGGTGACCCGGCGGGCGCGGCGGGGGCGGCGGGGCGCGGCGGGGCGCGGGGGGCTAGGCGAGCAGGTAGGAGTAGAGCAGCGTGGCCAGCAGCCCCAGCAGCACGGGCAGCTTCCAGCCGAG
>TRINITY_DN11219_c0_g1	ATAATAGACTCAGCCCTGTCCAGCAGCTCCGCCTGTATTATTATCATCTTCACTAGCCGGCGGATCACAAAGGCCAGGAAAATTGCAAACCCCGTGATGTAGAAGTTTCTCTGCGCTCTGAACAGCTTCACATTGCCTTTCATCTCACTTGCCAGGTGTCCGTGCACACCCGCCTCGTGGGAATGTGAATACTTCCTCATTTCTCTGATCGCATCCATAGAGAATAAAGTCAACACAGCCAGCAGAACATAGAAGTAGATGGCAGCATGCTCTCTGAACATGGCGAAGAGTCGCGATTTGA
>TRINITY_DN11220_c0_g1	AGAACACCAAAAAACTGAACATGTTTCCTTTCTCGAAGCATCGGTCAAGGTCGGTCCACGGCGATGATGTGTTGTCCTCCACGCAACCAATAGTGGCCGTCACCTCCATCGTAGAAACCGGAGGCGCGTGTACGACACTCACAGTATGGAGAAAATCGCTCCTGGTTAGTTGTGAAGGTTTCACGGTGATAGACTCTAATGGAGATTTGATCTACCGGGTTGATAACTATGCCCGAACCCGACCCGAAGAACTTATCCTCATGGACAAAGATGGTAACTCCGTCCTCCTCATGCACCGTACCAAGAAAATTACCTTAGCAGGTAGTTGGGGAATATATGAAGCAAAGGATACTAATGGCGAAGCAAAAGTACCAAAGAGCCCAATCTGGTACATGAGGA…
>TRINITY_DN11221_c0_g1	ATTGCAAGCCTCCCTGGGATCAGCACAAAAACAGCTACCCTATTCACAGCACAAAATTTCGTACTTTTTGGTTCTTTGTAAGATCGTAACGATACCAAAACGAGCGAAGTTTTATGCTGTGACCCTATTTACAAAGCTAGCGTTAACTATTATCGAAACTTTAATGAAAAAAAAAATTCTAAATTGAAAGCGATGTCTCCGAATCAATAGGGAGAAATTTTATTAGACTTGTGG
>TRINITY_DN11222_c0_g1	ACGTTTTTAAGCACTATCTAAGAGGAAACAAAATCAAACCCAAGTTTCATTAAGAATAATGGGAGAAACAGAAGAGAAAGAAGTGAAGAAGAATCATGGTGATAAAGAAGAGGAACACAACAAGGCTGAGAAGGCAGATAAGAAGGAGAAGAAGAAGGATAAAGATAAGAAGGATAAGAACGAGGACGATAAAAAAGGTGGAGGAGAAGAAGGTGAAGATCAAGAGAAGAAGAGCAAGAAGAAAGATAAGAAGACGAAGAAAGAAAAGAACCCTGAAGACAAGAAAGATCCAGAGAAGTTGAAGATGAAGCTTCAGAAGATTGAAGAAAAGATTCAAGCTATGGTCTTAAAGAAAGATGAGATTGTTAAGCTTATTCATGATGCTGAACAAGCTAAAGC…
>TRINITY_DN11224_c0_g1	AGACGATTGAAGTTAAGTTTGTGCTAGTGTGGGTGAAGAAGTTTTGGACAGCCATAATCGATGGATTTAGGACCAGGAATACCACGGAACTGCCAATGTGGAGCCTTAACGATAGTGTTAACATCGGGAACAAGCCGCAATCCAGGGAGAAAATTTTATCGTTGTGGAGCGATTTCAGGTCCAAATCACGTCTTTAAGTGGCTCGACGAAGCACATATTGAAGAATTTGATGTGTTGGCAAGCA
>TRINITY_DN11225_c0_g1	ATATTTACTTAAAGATGGCCTAATACAACAATCAAATATATATACTTAAGAGACGGCCTAATATAACAATCAAATATATACTTAAGATGGCCTAATAGAACAACCAAATAGATACTTAAGATGGCCTAATAGAACGACCTTATTCAATCCACACAACACACAAATAAAACAACACACATCATGCTTCACTTCTTTTCCTTATACCCTTTTAGTTGGTACCATTCTTCTCAGATAGGTCACCATTTTCTTTTGATCCCTTAACTTTCTTCTCGTCTTCCTCTGTCTTCTTG
>TRINITY_DN11228_c0_g1	TTGTGATCCACGTGAGATCTTTACCCACTTGGTGAATGTATTGGGCGTGTCACTATATAACCAGAGGATATGGTATAAGATGCCATATGAGAGTCTTGAAGAGCTAAAGATCATATTTAATGGTGACCAAAATTTTCAGAGGATGTGTGAAGCAGCTGTACGGACGAAAATGGTTGATGTATTTCTCGAGGAAGATGATGTTAATGATGATGTTTCTCATGCTAATGAGACTGTGGGAGATGCTTTTCATGCGACAGTTGGTGGTAACAGAGATGAGATGTGTGAGGAGGAAG
>TRINITY_DN11229_c0_g1	ACGAAAAGGTCGTCCGTAACATAGGTTTGGAGTTGGGGAACTCGAAACATATGAAGTTACAAGATCCTCAGCTCGGGTCAAAGTACTGGTCGATGGTTTAAAGCCATTGATAATGGAAGCTGCTATGGATTTTGATTCCGGAGAGGAAAGTATCATCACTCTAGACTATGAAAAGCTTGGAAACCACTGCTCCATTTGCTACAGACTATCTCACCTCCAATCTCAATGCCCAGAGAGGCCCCCTCCAGCTACTAATGAGAAGACAGATTCCAACCTGCCAACTCATTCACATAGACAAGAAATTTCGACCTTTCCTCACGCACCTCCCAGGAACAAAGTGCCCCTGCTGCTAACTACTACAGACCTTTCCAACAAAGGCTTGACCGTCATGGCAAACCT…
>TRINITY_DN11229_c0_g2	ACAAAGCTACACCTCTCCACCATACACAAGGAGAAGAACCAGCCAAGCTGTTGATCGTAGGAGAGATAACCGTAGGGAGCAAAACCATCGATCCCCTAACCTGCAATGGCGACCCAAATCACCGGTACTCAACCAGGAGGTCACTCCACCTAGTGCCCCCTTCATCCCACATACCTCTGTAGAGCGCAACTTGGATGTTGCAGATTTTCCTCCTCTCCCGGTAATCCCTTCAAGGGAAGAGGTCATGGAAGAGCTTCGAGTTGTCACTCTCCAATACATGAACTGTCCAGATCCTGTAGAGAGAGAAGCAAGGAAGCAAAGGGTCCTACAGAGTGAGCTAAATGGAGTCGTGGAGGAAACGGCAACCCACATACTGCAAGCTTCAACATCCGCAGCATT…
>TRINITY_DN11232_c0_g1	GGATCAAGCAGCAAAGGATCGCTTGAAAAAGAGGATCCGAAAACTGGAAAAAGCCTCCCAAGAACTGATTCCTATTGAAGATTTTATTACCCCTCTAAAGTTCTTGGATAAAGCAAGAGAGCGGCCTCAGGTGGAGCTCACCTTTGAGGAGACTGAGAGGAGAGCTCTGCTTCTGAAGAAGTGGTCCTTGTACAAGCAGCAAGAGCGTAAGATGGAGAGGG
>TRINITY_DN11232_c0_g2	GACGGCCTCCGTGCTGCGAAGTATCTCGCTAGCCCTGCGCCCGACTAGCGGGCTTCTGGGAACTTGGCAGACGCAGCTTAGAGAGACTCACCAGCGAGCGTCATTGTTGTCTTTCTGGGAACTCATTCCCATGAGATCAGAACCTCTTCGAAAAAAGAAGAAGGTAGATCCTAAAAAAGACCAAGAAGCAAAGGAGCGCTTGAAAAGGAAGATCCG
>TRINITY_DN11234_c0_g1	GGCTGCGATGCCCATGTCCAGTTCAAACTGTTTCCTCCACACTAGGAATGTTTCCACTGTCACTCTTGTGCCTTCAAAGCGTTTCTGTTCAGCTTCTTCATCTGCCTTTATCTTAGCGAGCAGTCTCTCTTCCTTTTCTCTCTTTAATGTATCATACTTTTCATTCAACCATTCCTGGCCTGCTGACACTAATGTGAATATCATTACCATGCCTAGATTTTCTTCACCCTGTTTTCTTAAATGCTCCAAAAATTCGTCTGTGTCAATAATATCCTCAAAATTTTC
>TRINITY_DN11238_c0_g1	GCAGAGCAAAGGCCTGACCCAGAAGGACCTGGCCACGAAAATCAATGAGAAGCCGCAAGTCATCGCAGACTATGAAAGTGGACGGGCCATTCCGAATAACCAGGTTTTGGGCAAAATTGAGAGAGCCATCGGCCTCAAGCTCCGGGGGAAGGACATCGGGAAGCCTATCGAGAAGGGGCCGAAGGCGAAATGAACACAAAGCCTCGAAGCCAGTGGTTCCGGCTGAGCTCTCCTGGCTGGTCCCCCAGGACCACCAGCACTGCCGTGGGTCTCCTCACATGGTCAAACGGAACACGGGGGGTTAGGCCTGTGTGCCCCCTCAACCCATAACTGCTGTCAAA
>TRINITY_DN1123_c0_g1	GCATGGTATATGTATATGAGAAGTGAAAACGCAGAAGTGACAAGGACCCTATGAATTAACATTCAATGAGACAACAAACGAATGAGTATGCTTATGAGCCAACCGGCCTATGTACGCATACCCGACCACGAAACACGCTGGGCTACATTTTGTGTATTTATATATCCTCTCAAGGTACTTCGCTATACTTATGATCGGTGCTCTCAAGCCGTAAACTCTTAGCTAACCACTCGTTTTGTGCGACGAGTTTCTCCATCATGTGGGAGATTATAGTCAGCATCTTGGAGTGGCG
>TRINITY_DN11242_c0_g1	AAAAAAAACATTAAGAGATACTTATTTAAAATAAACAACAAGTCTCTAATTTTATATGATTTTGAAAATACATAATTCAAGACATATAATTTGCATATCATCACAAATCCTTCTTCTGATTGAAGACAGCTCTAAAAATTAAAGCACGATGTCCCCATGTTTTTGATTATCTTTTCTTGAAGCTCTGAGAAGTTAATCTCTATTCCTTTCTCAACCTCAGAGACAATGGTGTGTATGATTCTTAGATGCAGTCTAGTTGAGATGCAACTAACAACATTAAAACTTTGTTCTTGAACCAGAAGCTGAAGAACCCTTGAGAGACAAGATTCGTGTCTGAAACAGCAACTTACTACTATCTCGATACCGACCAAACAAGTCCTCACCTTAACATCGATATGT…
>TRINITY_DN11244_c0_g1	TCTATGACCGCCTCGAATGATGTTGTTTCTTATGGAGTTAAGGGAATAAGAGTAGCCTCCTACGACGTACTGAAAGTCCGTGAAGAAGGATCTTCTTGCAATCATTCCATCGGAACGTCCGATTCTGATCAAAGCATGGATCACCATTGCGTTGTACAAATTCAAGAAAAATGCCAATTTCTCGTTTGTTGAGAGTTCAAGAAGATTCAACCGTTGAAGATCTTGAGCCAAATTCAAGTACCTTCGAAATTCTTCACTTTGACTGATTCTCATGTAATCAACACGAGAATGGTCATCAGACGAATAAGACTCGAGAATAGCAGTCATGATTTTGAATAGCTTCTGACCAACCATTACTGCATCTTGGGGCTCCATGTCATTTGTAGAGCCTCTAAAATT…
>TRINITY_DN11244_c0_g2	CTTGGAATCTATTTATACTTCTTCATTTTTCAGATTTGGAAAAGTAGATTTTCTCGGAAACAAAGAATTCAAAAGTTGCACCGCCATCTCTTCCAATGAAGGAAACCTCGAACAACGGTCAATATAGTCTCGAGAAGACTCTCCCGCCTCATCCTCACCTACCGAAACTCGAGCCGCCACGTGGCACTCGCGTCTCGTCAGAAGAAGCGACGCATCAGTCATCATTCACCGTCGATATGATGAAACTCATCCGCCAAAGCGGGAACGCGATCTCCAAACGCATCTCGATTCTGCACGAAAACGGCGCCGTTTCGAAGAAGGATCTCAACGAATCCGACGTGGCGGAGTTCGAAATCTCCGGAGTCAAGGTCCTCGTGAAGCTGAAAAGCGAAGAGG
>TRINITY_DN11245_c0_g1	GGAGATGATGAATCGATTGTAGGCTTTTAATATCTGTTGATAATTCGTAGATCCGTCTGTTTGGTTTGAAGTTTATGCGTTTGGTGGATTCGAGTATCTCGAAGGTTTGGTTGAATGGTTTAGTCTCGGATTCGACTTTGCTGTCGACGGTGGCCGTTGAGTCGTTGCGACGCTGTCGCTGGTACCGGAAGAAGAAAGGAG
>TRINITY_DN11248_c0_g1	TAGACAATAAAGCTATACAGCCACTGGAGAGCGTAAAGGACAATGACACCAATACCAACCCAAGAATGGATGGTATAGAGATTTGGGATGTGTTTCTCATTATGGTGCTTGAAAGCAGCATAGATTCCCAAGATTCCAAGAATAATGGCGATTGCGTGGAGAACAAGGTGGATCAATTTGTTCACACGTTTCTCAAATGGAAGCGATTTGTAACTTATAGTTGCTTCTCCTCCCAGAATTACTAAGCCGGTGAGAGTCAAAACAGGATGAAGATTGAAGATGAGGGTCTTGTTGGTAGATTCCCACGCAAATCCACCTCTGTAACATATTGACCAAACAAACACCATCACCGAGGCGACCACGGCGAGCGCGTGTACCGCAAACGCCACCATCCTGGCG…
>TRINITY_DN11248_c0_g2	AATTTATGACAGAAGAAAGTGGCATTAGTAGGTTTAAAACAAACAAACTTCAAAGGAAAGTAAAATTGAATAGTCATATAGCTGAGTAGCTATAGTTATCTTCTTCAACCGAGGGAGGAGACTTGGAGTAAACAATGAGAAGCACAAAAGTACCAAACAGAATAGTGATAATAGCCATGAAGTTGACAAGGAACGCTTCTGATCCAAACTTGTCAAGCCCTGACTTTTCCAAGAAAGTAAGCTTTTCAAGAAACCCTAAAACCGAGTTTCCAACTGCAAGAACATAGACAAAGACACCGAGGAAAACGTGCCACGGAAGTAAGTCCCTTCTGAGAGCTGATGATCCTCCTGGGAAGAAGTAGACAATAAAGCTAT
>TRINITY_DN11249_c0_g1	AGTGATGTTTTGCCAATACTACCCACCTTGCCCTCATCCTAACCTAACTTTAGGCTTAAGCAAGCACACCGATTTTTCGTTTCTCACCGTTCTACTTCAGGACAACATTGGAGGGCTTCAAGTTCTCCGTGACCAAACCTGGATTGATGTCCCTCCTGTCCCTGGAGCTCTTGTCGTTAACATTGGAGATCTTCTCCAGCTTATAACCAATGACAAGTTCATAAGCGCTGAGCATAGAGTGGTAGCGAATGGATCTACTGAACCGCGTATTTCAGCGCCATGTTTCTTCAGCACGTTTATGAAGGCGAATCCTCATGTCTACGGGCCCATCAAAGAGCTTCTGTCTGAAGAAAACCCTGCTAAGTACAGGGAATTAACCATCAACGAGTTCGCAGATAT…
>TRINITY_DN11252_c0_g1	TATTGAGATGGGAATTTTCCGGTGATCCTCACATGGAACATGACTGAACGAGCCATGTCTCTGCATATCATTTCCGCAAGAGTGATAAATCTTGATGCCGTCTTGGTTTCGAGTGAAGAGCTTGGTGGTTGTGACCTGTCGATGTTTCTTCTTATGCAAGTTTCATGGGAAGGGGCAGCAGAGATGACGACGAAGGTCGCAAAGAAGAGGACAACGATGATGCTTATGGAA
>TRINITY_DN11253_c0_g1	AGCAAATCATTTGGACACTGTCAGTTAGGTTACCACCAGACCAGATACAGAGAAGAAAAGAAGAAGAAAGAAGAGATCAAAAGATGCAATCAGTCAGTCTTTTTCTTCTGCTTCAAGAGATATTGTGAATGAGATTAATGGAGTTCATGCTGCAACTGTTGATGCTACTCCTGAATCTCTTCCAGTCGAAAATCTAGGCATTCCTTCTTCTACA
>TRINITY_DN11254_c0_g1	GGGAACTGAATCACCTCAGCATGAATAAACAGCATTTTTCTTTTAAACAGTAACTCATAATCTGATGACTCACTTTGCTTTACTAGTTCAAAATTAGGCAGGAGAAGAACTAGCATGCTGCAGATCTCTAGAATCTTCCAGACACTAAATCGCACGTAGGTGGCGTTGTTCCACTCGGCTATCAGGCCACAGCAGCCCCCTGGTGCGGCCCGAGACCGGGCAGAGTGGACCTCACCTGGAAACTCACCTTCAGCGCCTCAGCCCTGGACTGTTAGAGGTGCTGCAGCGGCTCCTGCTCTCTGATCTTATTGCTTATAAACTTTGGTGACGGTAGTGTGTAAGGCCGTATTTTTAGCATCTGACAGGTGTTTACAAAAAAGTGGTTGTCGCACTGGGAAG…
>TRINITY_DN11255_c0_g1	GTGGCACAATATAACCAACATGTAAATATTTGCTTGCTAATTTGCTGTGCAAACCAAGAAAGTCGCTGAATCTTCTTTTCACTGAAAATTCACTCTTACTGAACATGGAAAGAGATGTCTTTGTTGTTACTCTATATGCCATATAGGCATTCATGCCATCACCAACTTTTTCTGGATCTGATACACCAATTTCTATGTCAAAAATGTCTCCATTTGCTTCTTCTTCAATCTCTTCCCTGGATCTATCAAAGATCACGGGAGCAGACATAC
>TRINITY_DN11257_c0_g1	GGGTAAACCCGGCCACACAGGCTGCCATATTGGCTGCGGCAGCGGTCGCTCAGACGTTTGTGGCGCAGCGTCGCATCGCAGCGCCCGTGCAGCCCGCGGCCGCCGCCGCTGCCGCGCTCTCCGCCGCCACCGCCATCCCGCCGCCCACCTCCGTGCAGCAGAAGCTCGAGCAAATGCAGGCGCGGACGGAGTCTAGATACCACCGGGACAAGAGGACTGAGGACTATCATCCTGCTGATGATGAGGACGATGGACAAGGCCTGTCCCCAGGCCCGCCCGGCGAGACGGCGGCGGAGCGGCGCGCGCGGCGG
>TRINITY_DN11262_c0_g1	GGATATTTTTAATAACAATAATATGCTCATGAATAAATAATTTGTATATTTTCGTTTCATACAAAATATTCACTCGGTATTACTATAGACTTCATAATATTATTTTCCCATATTTGTACCGAAACGAAGCATTGTATTACACCTACACAATGCACATACATATATACATATAAAAGGCTTTCTAAACATTATTGTTTATGTTTTTCAATAA
>TRINITY_DN11266_c0_g1	GCAGATCCAGGCGAAGTTGATATCCAATGTGCAACTGAACAACCGAGTGAAGAAGGACGCGGCTGGTCAAGATACGAGGAAAATAGCTGTGTGCAGTCGCGAGATACTGCGCCTGTTATGAGCTCAATGCCGTGGAGATGAAGACTAAGGGGTATTATCATGTCTTGTAGCGATGGACGGGGATTCAATAAAGTGCCACTGAG
>TRINITY_DN11267_c0_g1	AAGAAACAAGAAGCTGCCCTAGGTTTCCAAATCAAAACTAGAAACTCTTAGAAACTTCTCACACACATAAACACCTCATAAATCATACAATAAAGTGAAGAAGATCCATCTTTATAAACCCACCAAGTCTTGGATTTTTCCTTCAAATTCAGAACAAGAAAACAGAATCAAGGAGATTTATCTGCTTACAGAAATGGCTTAGGCTCGTTTGGCTTTGAGAAACCTTCAACAAAAGTTGTCTTCTACCTTCATGTGTCCAAGTGGTGAAAAATGTTTGGTCGGGAACCGACATAGCCAGAGTAAGCTTAACAGATTCATGGCTAGTTCGAGTGGCGAACAAGAGGAAAAGAAGAGTACAGAAGTTAGTGTGTCTGAGAAGAAGTCCCCTAGACGGATTTT…
>TRINITY_DN11267_c0_g2	GGGATACAACATTTATTCCTTATTCCATCGAAACAGCAAAATCACATAGACCACACTATGTCACTCTACTCAACAGAAATCTCCTGAACATCCTTCTTTGGCTTCTCCATCCTAGGAATCACAACATTAAGCACACCGTTCTTGAGTTCCGCCTTGATTTCCTCAACCTTAGCATCATCAGGCAGAGACAAGCTCGTGTTGTAGTAACCATAACTCCTTGAAGACCAGTGCTCGTCTTCTTCAGGTGATCCTTCTTCTTCCTCCGCCTTGTGTTCTCCTTTAATCATTAGGATTCCATTATCTACCGTGATCTTCACGTCATCTTTGGTTAGCCCTGGAACCTCGTACCTCAGCTTGTAACAGTCGTCTTGCTGCTTCACTTGACCCATTAGTTGAGAT…
>TRINITY_DN11269_c0_g1	CAGTTTAAGGAAGAAATCTCTAAACGTTTTAAATCACATACTGACCAACTTGTGTTGATATTTGCTGGAAAAATTTTAAAAGATCAAGATACTCTGAGTCAGCATGGGATTCATGATGGACTTACGGTTCACCTTGTCATCAAAACACAGAACAGGCCGCAAGATAATTCAGCTCAGCAAACAAATGCCCCTGGAAGCACTGTGACCAGCTCACCAGCTCCCGATAG
>TRINITY_DN1126_c0_g1	ATACCAAATGGAGTACAGATTTTTTTTGTAAATCCTGCAGGGGAGGTTAGTGCACCTTCGTATCCTGGGTACCTTCGAATTGTGAGGTTTTTGGATAATTCTCTCGATACGGTTCTAAACCGTCCTCCCGGGTTTCTTCAGGTTTGTGACTGGTTATATCCTCTAGTTCCTGATAGATCTCCGGTTCTGAAATGTACTGCGGGAGCCTACATG
>TRINITY_DN11271_c0_g1	CCATTTCTCAGTAACGGAATAGTTGAGTGACCTTATCCATGCTTGCGTTGCAACATAAGGGATTGTCATATCGTGATCACCGCTAAAGATGAGAGATCGATAGCCTTTGATGCTGTTATTCAGATGGTATGGTATGCTGCTTATAATGTCATGAGGGCACCGCATATTATAGTCACATCGTTTCCATTTCCCTGTAGTCCCCTTCACCACTTTAAGTGCTTTGCGTACACTCTCGTTATTAGCCCAATATTCTGATAACGAATACCGATACGTGTAGCAATCAGGAGATATTGGATCACAGTTTGATGCTAGGATAAGTTCTTCATATATTCTAAAAACACTCTGCTTGAACTCTTCAACGAGTTTCAAGCATTCTGTGTTAAGAGGAAACACGTTGAA…
>TRINITY_DN11272_c0_g1	AGTGATTGAGATATCTGTGAGGTTGTTGTTGTCCGTATACAAAAATCTCTGAGGTTGTAGCTGTGTTCCAGTGGTGAAGAGAGGAGATATGATTCCTCAAGATTGAGTCAATGATAGATAGACAGAGAGTAGATAATCCGCCGGTCGGAAGACATTCTATGAAGGCAATTGTTGCTTTTGGTCTAGAGACAGTAGATGGCACACTGCCATGCCAAGAAGCCAACACTTCGATTTGGTTGAATCTTTGTTACTCCAATATGAACTAAATGGAAACAAACTTAAATCCAGTTGAAAACGATGCCATATATTCCTTAAGCGTTTCACCAAGAAGAAATATCAGAAATTCGTAATACATGACTAACCGAATTTCTCAAATTGAGAAAAGAAAAG
>TRINITY_DN11273_c0_g1	AACTGTAGATCGATCTTTATGCTGTTATTACAGGAGAAGTGACATACTTTATATATGTTTATATTAGCAAGGTCTGTTTTTAATACCATATACTTTATATTTCTATACATTTATATTTCTAATAATACAGTTATCACTGATATATGTAGACACTTTTAGAATTTATTAAATCCTTGACCTTGTGCATTATAGCATTCCATTAGCAAGAGTTGTACCCCCTCCCCA
>TRINITY_DN11274_c0_g1	GCCTCGTTCCACGTGCTGGCCTCGCAGCTGAAGGACCTCTTCGGGGTGCGGATACGCAAGCTCAGCGGGAACTATAAAGTTATATATACAGTAATAGAAGTGGTGAAGAACCTGCCGTACCTCAACTGGGCCGCGTTCACGATATCCGCCATCGCCTGCCTCGTCATCGCGTTAAACAACGAACTTCTTAAGCCGTGGGCGGGT
>TRINITY_DN11275_c0_g1	CAACTATCCACATACAGGAAGCATTGGCCTATAATCCCAATTTTTTTTTTGGAAAATGTTACATATACTTAAGCCCCAAATTTGTAAAAGAAAAAAAATTATATAAACCCTTACTAAATTGTGTATAGCACCAAAAATCTCAGGACATACCCTAAAAATCCCCAAAAATCCCAGGACATGCCCTGTCCACATACGAACCAAACAAGAAATTGTTTTTGTAAGAATACCTCTTTTGAAGTTCCTTCAG
>TRINITY_DN11276_c0_g1	GAAAGCCTTGACACATGGATAGAATGGAGAAGAGTGTGATCCAAGTCAAGCACTAGGTGGAGTTTCTTCTTCTTCTTCTCTTCGTTCAGACAGGAGGGTTTGTTGCTTCGTTTGGTTTTGTCGAATAAACTAAAGCATTGCTTTATAAACGACATAGCGTCTGTGGCTTAATTGTTGTCTCTCTCCCGATCGAGGCAGTGACGACAACAAGGAGAAGAGGAAAAGAACGACGGCGACACTAACCCAAGTGTCTGAATCAACAGAAAGCCTTTGAAATAGGAAAAACAATGAACCATTAATTTACTCGTTGTTGACTCCGATCAA
>TRINITY_DN11277_c0_g1	AGGTTCTTAGGTACAGAATTGTTGTCAGGTTGATTTTGTATGGAATGATTTAGAAAACTTTACAGTTAGTATAAGTAAATAAGCTTCACAAAGAGTAGGTACCTAAAGAATATACATCCAACATAGGTGTTTCTAACTGGGTAGGCAGGCACAGGCACCTAATGATAACCATTCGTCGTCACTTCAAAATCCACGGAAAACTTCATTTTTATCTTCAAAGTTCTGTGCAATAAAATCGCGTAGTTCCGAATATGCTTTGTCCAAATTATCATTCAAGATGACAATGTGGAAGTTTCCTGGCATTTGACCAAATTCAAT
>TRINITY_DN11280_c0_g1	CAATTTTTTGTTTTTGTTTTCTGAAGAATCTTTATTTTTTTTTTTTAAATGATGAAACTAAAGCAAACCAACGTAATGTTTATGGTGTTAGCCCTAGTCTCGGCATTGGTTTTCCTACAATCAGAAGCTGGTAATTATTGTTCGACAGAGAATATAAATAGCATACCAGGATGTTTCGATGCGTTGAAATTAGCAACAGGCAAAGATATCAGTAAGCTAACAAGAGCTTGTTGCAGAGCAGTCTTTTCAGTAAGCTCTGATACTTGCTACTTGCTTCTCTTTCCTGGCAAAGCTTACCCTATTAAGATGTTCAGAAACATTTGTCTTAATGTTAATTATGTTTCTGCTGCTTCACCTTTTTAATGTTTTATG
>TRINITY_DN11283_c0_g1	GCTCTATGAAAGGTTGCTTAATCGAGAGGCAATGATCTTGTGCACAGAATCTCCAGCCGTTACTCCTATTGTTGCACATGCTGCTGATAGCCGTTCCCGCTACAACAACAACAATCGCTCCAATCATCATCAACAGAACCGGTCTCCTCATCAGGCTTCGTACAACAACAACAGTCAACACAACAATCGGTTCTCTAAACCTTATCTTGGTCGCTGTCAAGCTTGTGGCACACAAGGACACAGTGCGAAATATTGTCCAGAATATCGCATAGTCAAAGGCAGTGGGTCTGCTCAACAATGGCAACAACAAACACCACACTCGGCTCCTCAAACATGGCAGCAACAATCACCACATCAGTACTGGC
>TRINITY_DN11289_c0_g1	GGCCTCTTGTTTGTTTTTCTTAATCCTTTTCCATTTTCATCTGCTTTTTATTATTGGCATTGTTTGTCCGACTTAGCACATATCCAGCTCGGGATCCGCCGTGGTGGCCGTTCGGCTGCCCAAATGTTGAGAAGCTTCGGACTCGTCATCTCTTCCATCCAATCCATCACAACCTCCACCCTGGTTTGCTTGATCTGAGATTGCTTGTGTCCTCTGGTTCATAAGATCTTCAGCGGGTTCGCTGTTCCAGTGGAGATCGCGCCGTTCTCCTGCGATTTCACGAGAATGAAACTAGAAGAGCTTTTGGAATACAAGGTGAAGCTTAGGGTGAAGAATGGCGGAGATACAGTGGTTGTGATGGATAATGGAAATTTACATGGTGGGTCTGTATTTGGAGAG…
>TRINITY_DN11291_c0_g1	GTCGAAGTATTTCTTCTTGGCCATGTCATAAAGAGCCTTGCTCATGTTGTCTCCGGTCTCCTCCACCATGAAGTTGAGGTGACTCCCAGCCGCTGACAACAGCGTATAAGGATGGTCGAACTCGACCACTTCACCCTTGTCCATGACGAGCACTCGGTCGGAGACAATGACGGTGTTAAGACGATGCGCGATGGTTAGCACGGTGCAGGCCGCGAACTGCCGCCGGATTGTGGACTGGATCAACGCGTCCGTCTGCGGGTCGACATTGGCGGTGGCCTCGTCCATGACTAGTATCTTGTTGGAGCGCAGCACGGCGCGCGCCAGGCACAGCAGCTGCCGCTGTCCCACGGAGAAATTGCTACCCCCTTCCGACACTTTGTAGTCGAGCGCCGGAACCAC…
>TRINITY_DN11292_c0_g1	TTGTCATAATATATAACTTATATATTATTTAGTTACATGGGAATGGATTAGTTAGATAGTTTGGAGGTTTCATTAAGTATAAAAAAGTTCTGACAAAAAGAAAATAAGAAAAATTAAAGAATAGTTTCAAAATAAAGAAGAAAAAGATAAGAAGGTCGATATCATGTAATGGCTTCAGTGGGTTTCGCTTTCCTTCTTTTTCACATCGATCCACCCGAGTAACCTCTCCTCTTATTTCTTCTACTACAATACATCTCTCTCATGCAACATTGTATTTACGTGGATCATTCATCACGCATATACATGTATGATGTATCTGAATATGTGATTCTGGATACCTAGAAAAATTGAAAACGACGTACTTGTTGAACAGTTATATAACACAGCGAAAATATCCCA…
>TRINITY_DN11293_c0_g1	TGGCTAATTGTATTAAGGATATCGGTGATATCGTGAAGAAGGCGAAAGTTTTACTACTGGACATAGAAGGGACAACAACATCGATCAGCTTTGTTAAGGACAAGCTGTTCCCGTATGCCTCGGAGCACGTGAAGCAGTACCTAGAGGCGCAGTGGGAGACGGCGGAGGTGAAGGAGGCGGCGGCCGCGCTCAGGAAGCTGTCGTTGGAGGATGAGGA
>TRINITY_DN11297_c0_g1	TTGTTGTGGCTCTCCAGGAAGCTAAACCAGGCACTGCCAGTAGTGATCTCCTCACTCTTTTCGCTGGGGATGTCTTCCTTGCAGGCCGACTTGAGCTGTTCTAGATCTTCAAGGGTGATGTTGTTGGTCAGGTCTTGCAGGAGGGTCCCGTACTCAGCCATGACGCCTCTGGAGCTGAGCGCTCAGGGCGCGGGCACTCCTGAGTCCCCGGTTCCTAAGCAGCGTCCGGAACCTCCTCCTCGGCTCCCGCCGCCGCCGCCGCCGCCGCTTCTGCCGCCG
>TRINITY_DN11297_c0_g2	TGAAGGTCCAACCTTCCTCCTCTTCCTCCCCCTTGCTCAGGCCTTCTTCGGTGGGGGAGCCAATTTGATGATCTCTTCCTCAGAGGGCTGCCGGATAATGTCTTTGTACTTCTTGGCACTGGGGATACGGGTTAGCTTGGTGTCCAGCTCATCCTCCTCAGAGATCTTCAGCACACGGGTTCTGTAGTCAACCACCATAGTGAGTAGGTCAGGACGGCGGGAGATCTCAAAGATGTGCTCAATGTAGGAGAGGTTGTCTTTGTCCAGCTTGTTGTGGCTCTCCAGG
>TRINITY_DN11299_c0_g1	GGGACTGCTGGGAGTCCTGGGCCACATGCTGTCCGGGAAGAGTCTGGACTTGCTGCTGGCTGCCGCCGCCGCCACTGGAAAGCTGAAATCCTTCGCCCGGAAATTCATCAATTTGAATGAATTCACAACCTATGGCAGCGAAGAAAGCACCAAACCGGCCTCCGTCCGGGTCCTGCTGTTTGACATCTCCTTCCTCATGCTGTGCCATGTGGCCCAGACCTATGGTTCAGAGGTGATTCTGTCCGAGTCGCGCACAGGAGCTGAGGTGCCCTTCTTCGAGACCTGGATGCAGACCTGCATGCCTGAGGAGGGCAAGATCCTGAACCCTGACCACCCCTGCTTCCGCCCCGACTCCACCAAAGTGGAGTCCCTGGTGGCCCTGCTCAACAAC
>TRINITY_DN1129_c0_g1	TATACACACACACACATACTTTCTTGCTATCCTAACACAAACATCATCTTTATGATCTTCAAAATGAAACTGGAGAATCTATTACTAATCTTATGGTTCTTCCTTGTAGGCTTTCATGTAGCGTGTGCACACAAATGCAGTGAAACCGGTTTTTTCATACCCCATGGTAAGTTTGATACAAACCGTGGCCTCCTCCTCTCTTCTCTCGCTTCTAATGTCTCAGGTCGTGGCGGCTTCTACAATTCTTCCGTTGGACAAGGATCAGATCGTGTGTATGCTGTGGGGATGTGCATCCCAGGTACTGAACCAAAGGTATGCTCAAACTGTATCCACCTTGCTTCTAATGAGTTGATGGAGACATGTCCTAATCAGACAGAAGGTCTCCTCTGGTTCGAGAAG…
>TRINITY_DN11300_c0_g1	GTTTTGCTCTCAGAACAAGGTTGCAACACGCTCTTACCTGTATTGAACGAGACAGGCGTTTTGGAAGATTCATTAGCCCTCTTCTTCTTGTTGCGCTGGTGGCCAATGAAATGGACATATCCTCTCTCCAAGGTGTGGGAGAGCTCGAAATCTCTGTCAAAGAGGAGATGATCAAAGTTGATGTGAGGGAAGCTATCTTGAGAG
>TRINITY_DN11303_c0_g1	GAACACACCTGATTATCTAGTCTTTTCAGGTTCTAGCATGGACCCTGGAGTCTATTTAAGATGGGAGGATGATATGAAGCAGTGGCTGCGAGCAAAGAACATCCCAAAGGAAGATAAGCTATCATATGCCCTTGATATGCTTATTGGAAAAGCTTACACTTGGTGGGAACAAGAAGATGCCCAGACCTACTACTCTAATCCAGTACTCAATTGGGGAGATCTTAAGGCACGCATGTATAAGGAGTTTGTAAGGAAGCTCAGGGCCAGCAACAAAGTTCTCACAAGGCCTATGTACCAAGAAAATCGGTGGAGTTCAATGTCAACACCAAAGGCAAGACCAGCTGCTGATAAGAGTCACGCCCACTGTCCTGATCCAAGGAAGTCATTGTCCACTTCAAA…
>TRINITY_DN1130_c0_g1	AATGATCCAATCGTTCGAAGTGACCAACCTGAAAGAGCTGAAAAACTTGACTGATTCAGTTGTACGGGAGCAGAGGGAGTCAGCCGTTTGATCAATTCGGGCACTCGGGGCTCACGTATGGAGACATGTCGACACCTAGCGGTCTGCGAGACGTGGCTGAGTACGCGTATGGAGTGGGGCCGGATAAAAACTACATCATACCGAGAGTAGACGGGAAACTCGGGAATGCGACAGAGTTTGTCCGGGACGCGCACGCGG
>TRINITY_DN11311_c0_g1	GGGCCCTGTTACCGCCTTGTCAGTCCTGGAAGGCATTGTATGCACCCTCTCTCTGTTCATCTCACCAAGCAGATCTGCTGTTGTAGTGTGGGCAAGGCCTGGGGCCCACATTGTGAGAAATGTCCCCTCCCAGGCACAGCCAAGGAAGAGCCTGTGGAGGCCCTGACCTCCTCGTGGGAACACGGGCCGAGAGGGGCGGAGCCCGAAGTGGTAACAGCACCTCCTGAGAAGGAAATA
>TRINITY_DN11312_c0_g1	GCTACCTGATAATGTTGATATGGAATCTGTCAAGGCCAAGCTTGAGAATGGTGTTCTCACTATTAACCTCACAAAGCTGGCTCCTGAAAAGGTCAAGGGTCCTAGAGTTGTTAACATTGCAGCTGAAGAAGACCAAACCGCAAAGATCAGCTCCTCTGAATCCAAAGAGCTGTGATTGAATAATCTATCTATCTTCTACCTTTGAGTGTGAAGTGTTCTACAAATCCAATAACTTGAGTTTCATATCGTGTGAGATAAATGGGATGTAATCTTGTAA
>TRINITY_DN11313_c0_g1	GTGCGTGTCTACTTCAAGTCGACGGGCAAGCTGGCTCTCATGCAGCTGATGTCGCCCTCCGGCGGCATGAACCCCGACTTCTCCAAGACCAAGTTTGTCACTGATGATGACCTGAACAAGAGTCTGGAGTACTATTGCGAGCGAATGTTTGAAGAGAACGAGGATGAGATCATAGCGCTGTACAAGAACCGACCTGATGACGATATCATGCCTGATTCTGCTCAAGAGATATGCTTCAAGCAGACCAACTACTGCGAGGAGTGGATGCTGCCCGACGAGCAGGAC
>TRINITY_DN11316_c0_g1	CGGCAGTGCAGCTCGCGGGGACGCGATGGCCGGGCGCGGAGGACGGGTGCTGCTGGCGCTGTGTGCCGCGCTGGTGGCCGGCGGGTGGCTGCTGACGGCTGAAGCCCAGGAGCCCGGGGCGCCAGCGGCTGGCATGAGGCGCCGCCGGCGGCTCCAGCAAGAGGACGGCATCTCCTTCGAGTACCACCGCTATCCAGAGCTGCGCGAGGCGCTGGTGTCCGTATGGCTGCAGTGCACCGCCATCAGCAGAATCTACACAGTGGGGCGCAGCTTCGAGGGCCGGGAGCTCCTGGTCATCGAGCTGTCTGACAACCCCGGGGTCCATGAGCCGGGTGAACCTGAATTTAAATACATCGGGAACATGCATGGCAATGAGGCGGTTGGACGGGAATTGCTCAT…
>TRINITY_DN11319_c0_g1	GGCCGGTGGGGAGATTCGTGGGGACACGGGGGGAGAGGACACTGCTGCTCCCGGCCGGTTCAGCTTCAGCCCGGAGCCCACGCTCGAGGACATCCGCCGCCTCCATGCTGAGTTTGCTGCGGAACGAGACTGGGAACAGTTCCATCAGCCTCGGAATCTCCTCCTGGCCTTGGTTGGGGAAGTGGGGGAGCTGGCAGAACTCTTTCAGTGGAAAACCGATGGGGAACCTGGCCCCCAAGGCTGGTCCCCCAGGGAACGGGCAGCCCTTCAAGAGGAGCTTAGTGACGTCCTCATCTACCTGGTGGCATTAGCAGCCCGCTGCCGTGTGGATCTGCCGCTAGCAGTGCTCTCCAAAATGGACATCAACCGGCGACGCTACCCAGCCCATCTGGCCCGCAG…
>TRINITY_DN11322_c0_g1	GCGGGAATATATTGGTGAGGAAGTTACGGGAAGTTGAAAATATATTGTTTATAGATTTTGTTAACAAAGAGTTAAGAAGAATATAATATGTGTTAGAATAGGGAAGGGATATGTATAAGAGAATATGTCTATTACATTTCAATATATAAGGTTGCAGTAGTGCTTTTAAATTAAAGATAAAAACATATGTGGTTGTTATAGTGGTTAAGTCACAGTAAAAATCGGATAAATATACATAATAATATTATTGAGTAATGTAGTGTTACAAATATATAAGATAAGACCAAAATAAAAATTAAAACTAATGAAAGGGTCCAACAACATTGCATAAGTAGATTTTTTTCAGAATGTTTTCTTTTTAATAGTATAGATTATTATAAAAGGATTAATCATTTACTA…
>TRINITY_DN11324_c0_g1	CCTCACTGGAAGCTTCCATTCTGGGCCATCTGCAGATATTCCTTGTAGAGCTTCTCCTGAGCCTCGAAGAGCTTCTTCAGCTTCTTGGCTTGCCCTTTGCTGAGCTCTTTGCCCTCCATGTCATGTGTGGGCAGACCATGCTTACATTTTCATCAAACTTGGAGTATTTGTCGGTTTCTGACAAGAACATCTCACTGGGGGGAATCTTCATCTTGGCCAGCTTTGCTGCTTCTTGTTCCTGTTTCCTCCGGG
>TRINITY_DN11325_c0_g1	GAAACCGGTACGATAACTTATACAATCCATACCGGCCGAATCCACACGATCAACAAGTACTCAGCGGGTTCCCGCAGAGGCAATCATTGTTGGCAAACGACGACGCTCCGAGGTGATCGAACGGGTTCCCCACAGGAATCGCCCCGCACAGGTGGTTGTGGCTCAGATCCAAGTGCCCGATATATTTCGCCGACGATAACGAACCGGGAATCGAACCCTTCAATTTGTTGTACGACAAATCGAGCACCATAAAGTATGAATTTTCGTGGAAAACGTCCGGTATGTTACCTTCAAACCCGTTTCGGCTCATATTCAAGATCCCCAAACCCCGATTGCTCAAA
>TRINITY_DN11326_c0_g1	GGACACCAACAGCAAAGGCCTTCAGAAAGACTTCAGCAAACTCATTATACTCCTTAGAAACATTCCCAGGGCTTCCATATCTTTCAAAAAGTCTTGCTAAAATATGTAAGGCCCACTTCTTACATTTCCACCAGGGTAACTCAGGTCTATCATCTTCTTCAACTTGAAGTGTTTCATTAGGTACATCCCTATTCACAACTGTCTTCAAA
>TRINITY_DN11327_c0_g1	GACTTTTCAGAGCTGTTGCGAGCAGCCGACGCGGCGGCAGGGAGCATCAGTCTGGAGTTCTTCCAGAAGCGGCGCGCCCGATGGCCCTTCCAGCCCGAGTGCGTGCCGTGGGAGGTGTGGACCGTGTGCTGCGAGCTGGCCGACCACCGCGCCGACGACCCCAAGCACGAGAGCGTCGTCGAGATGCTGCAAGACAAGATAGTCTTCATTACGGAGATCATCA
>TRINITY_DN11329_c0_g1	AAAGAACCTCGTGGCCACCAAACCTTCGGGGACCGCCGATGTATTCTGTAAAAGCTACCTCTTACCAGAGCGGGGTCGTTTGGCCAAACAAAAGACGAACGTGTCTCGGAGGACGCTGAGCCCTCGCTGGGAGCATACGTTCACGTACCGAGGGGTCTCGCTACAGGAGCTGGGCACCCGGGCGCTGGAGCTGAGCCTGTGGGACCGCGACCGGCTGG
>TRINITY_DN11337_c0_g1	GTGATAATTACATATATAATTCTACAAGCATTTGTTATTACAAAATATCTATCAATTATTTTTACATCAAATTTAAATAAACTAACCAGATTATTTCTAACACATGACAAGACACAAGAACGAACAGAAACAAAAACTACTACTTATTTCTTCTAGTTTCCCCAAACAAACGGATCTCCAGCTCCACAGACTCCACAGATACGCTCCATCTCTTCATCCATCTTGCTCCACTTGGTCTCCTCTTCTTCTTCCTCCTCCTCTTTCTCTTCAGCAGCTTCCTTCTCTTTCTCCTCAGCAGCTTCCTCCTCCTCAGCATCCTTCCTCAACTTCTCACACTCCTCCTCCCTCTCATTCCTTGACTTCTCATACTCCTCCCTCAACTGCTCAATCCTCTCCCTG…
>TRINITY_DN11339_c0_g1	TTAAGATTGACCGTTTAGTTTATCAAGTTTCTCGTTTCATTACAAAAAAGTTAGCTTTGTCCTAAACTTAATAAACCACTAAACTTTGACGCTAAACAGTTGTTGCCTACAATGTGTTTCACTGGGTTATTATATCATATTGCTCTCTTTAGCTTTGGGGCCAACGTACTTGAGGCTGTAACTCAGAAGAGAAGGTCCAAAGATGCTGTACTTCCCAGAGCTGCTGAAGGCAGTCTCTGCGTCTTCGCCTCTTCTGAACACCACTCGAGCTTTCTTTCCTTTCTTCATGACTCGAGTCTCTGATTCTCTGAGGGGACCGTAACGGTTGAATATGCTGTTCAGCTTCTCTTCGGATGGAACGGAACCTGAACTAGCAAACTTGAGGATCAATGCATTGGG…
>TRINITY_DN11341_c0_g1	TCGGACTGCTATCTTCTGCGCCCTCACGGGGTCGCTGATCTTCAGCGGCGGCGCCAGGAACTGCTGGTCCCAGCCGGGGTCGGCGCGCCCGTTCATCATAGCCACCGCTATTGATCAAGCGTTGAACCGGCGTGTGGCGTCGAAATAGCGTCAAGGTCGGCACGGAGATAAAATTTAACGTAGTTTACGTGTGTCTAGTGTGAGAGTTCGCGCACGACTGACGGCCAATGACGACTTGG
>TRINITY_DN11342_c0_g1	CGCCAATTGATTTCCTTCTTTGTGTATACAACCCAAATTAATAATTGTTAACAAAACAGTAAAACACTATACAAACACCAAGAAGTGTACTCAATCAGATGTCTGAAAACAAGAAGTGCAACTGAAGAGTCTTGGATTGAAGTTAGAGAGGCTTAAGAGTGTTCTTAGGAGCACTTATCCACGGAGTGTCTCCAATGGCAAATCTCCACAAGGCATTGACATGTTGAGGCAATGCGTAATCTATTCCAACGCGAGGACCAACTAGTACTTTCTCCACATCTTCTCCTCCATCCAGAACCTCCAATCCTCCCGGAGAATAGAGGGGATGATGAGACCACTCTGTTGAAAGTCCAAGCGCCTGCCCGACCTTTCCTGGTCCATTTAGAAGAACAGGTTTGT…
>TRINITY_DN11343_c0_g1	AGAGAATGAGAGCCAGCAGGGAGTTCCATTCAGAGCTGGCAGCTTTGATGGAGCAGTTTCTGTGTCAGCCATACAGTGGCTCTTCAATGCCGACAAGAAATCACACAAACCAGTCAAAAGGATATACAACTTCTTCAGCACTTTGTATGCTGCATTGTCAAGATCAGCCAGAGCAGTATTCCAGTTCTACCCAGAGAATGAGAG
>TRINITY_DN11344_c0_g1	AGGAACAATGGGCAGACAATCTACACAAAGATCAAATTCACAACCGCTAGCTAGTCTTCTAATATCTCATTATTAATTGATTAAAAAAAACCCCATGGGAAAATAAAACTAATCAAATTAGAAGTTTATAGAATAAAATCATATTTGACTCCCAAACAACCTTTTCCGACAATGTATGTCATCAGTAATAACAACGCTACTGTTGTAATATAAATAATGACATCCTCCAAAAACAAATCTGATGATGATTTTTCTTAATGACAAAGAACAAGAGCAATAGTGTTTTGTGATGGTTCAATGACGTTGTTGACTGAAAAGAGAACGGCTGATGATACCAGTAGCTTCCAGGTAACGATCAACACATCTAGAGACACAGCTGCTCTCACCACTGCTGAGGCT…
>TRINITY_DN11346_c0_g1	ATCATATCCAAAATGTAATTGAAACCTTTGAACAAATTCGAAATCTTGTTTCGTTTCAGATAAAAATAAAAATTCTGGTTTGTGCTTTTGCCAAATTTCCCGGAGATAACTTATAGTCCAGTGACTTCCTAGTCCTCTACAGTTACAGATTAATATTTTTATATTTAATAATATTTATAATCGACTTTATTAAACCTGTGAAACCATACACCCAAAAAATATTCCCAAAAGGATTTAGATCCTTGCTCCTACTCTGTCCA
>TRINITY_DN11347_c0_g1	TTGATCTTACAGTGTGTGGAACCGGAGTCAGTAATCAAAGCTCCCTGTTCCAAGCTATAGACAGACAGGACAACAATTTGATTTCCTGTACTCTTGGTCTGGAACCCATGGGGTTCTGAGATAAAAGCTGAGGTCTTAGAGCACTGGCTTTAAAAAATATTTTCACCAGTCCAGAGTAAATGAAAACCCGATTCCTTAGAAATAATATTGTG
>TRINITY_DN11347_c0_g2	ATCAAAAAACCATCTCCACATTTGAAAGAGATGTAAGGTGTATTCATAGGGATGGTGGCTCAACAAATCAAGCAAACTGGAATCAAGGGGAGGGGGAAGGGAATGAAATGGAAAGGGAGGCTGATTCCCTTCCCCTGACTTACCACTAATTTACTAGGCTACCTACTTTCATGAGTAACCTCTCACAGCTACCCAGCACATGCCACAATCCTATGCTCTTGCCTTCTTTTATCTGCACTGTGTGAAGGGACTCTTTTAAATAAATGAGCAAGT
>TRINITY_DN11348_c0_g1	GCTCATGATGCTAGATACGTTCACCACTCTCCCTTGGGGTTTTATTAGAGGGAGTAATTCTGTGCACACATCTCGGGTACCAAAGAAATTTGTTTTCATCGTCACTTCAGCTTGAATATGAAAGGGTGTGGGATCAGCAACCTTGAAGGCGATGCCCGCGTTGTTGACCAGCACGTCCAGGCCCCCGTACTCCTTGCGCAGGAAGTCGCGCAGGGCGCGGATGCTCTGCAGATCGTCGATGTCCAGCTGGTGGAAGCGCGGGCTCAGGCCCTCCGCCTGCAGCTGCTGTACGGCCGCCTGGCCCCGCGTCACGTCCCGCGCCGTGAGCACCACGTCCCCCGAGAACAGCCGGCACAGGTCGCGCACGATGGCCAAGCCGATGCCCTTGTTGCCTCCAGT…
>TRINITY_DN1134_c0_g1	GTAGATAACAGCGAGAAATCCGGAGGCCCGGAGAGGGCTGAAGGTTCTTTTGGCGCGTTCCGAAACATGTTAGCCAGCTGCAACCTCTTCGATCTCCAACATTCAGGAATTAGCCTATCATGGAGAGGCAAAAGGCGGACTCACCTGGTGTACTGCAGATTAGATCGATCACTTGTCAACCCGGCTTGGTCGGATAGCTTTCCCTCCGGAAGATGTCAGTATCTAGGTTTTGAAGCGTCTGATCATAGGCCCCTAATCACGGTCTTTGATTCAGCTAAGCGCAGGCGGAATCGTCTGTTCCGCTTCGACCGTAGGCTCCGAGATAATGAAGAGGTCAAGGAACTGATAGCGAATACCTGGAACTCCAACCCAGAGGCTTCCGTTAACTCAAGACTGGCT…
>TRINITY_DN1134_c0_g2	ATCTGGACGAGGCCATGACTGACCCCCAGGGTAATGATGATCTCATCGCCTTACTAAATGCTGAACTTATGCTGGCGTATAAAGCGGAAGAAGAATTCTGGCGACAACGGAGTAGAATTATGTGGCTTTCACTAGGAGATAGAAACTCTGGCTACTTCCATGCTGTGGCCAAAGGACGAAAAGCCCGTAACAGAATGTCGGTAATAGAAGATTCAAATGGCATTGCCTACTATGAAGAAGAACAAATCGCAAGCCAGATCACTGCTTACTTCACAGAGATTTTCTCTTCGCTCAACAGTGATGCTACTGAAGGAGACACGAGAGAGATTGTAGGCTCAGCCATCAGGCCAAGCGTCTCAGAGTCAGCAAATGCGAGACTAAGCGCCATA
>TRINITY_DN11350_c0_g1	AAAACACACAGAACTCTTCACGGTAATTTTTCTTAAGTCTTTCATTTTCATTTTTCACCAAACCAGCATATTGGGACATAGGTAGGTAGATAATGTCACTGTGTCAGTGACATGAGCTGTTTGAAACTAAAGAAGTCCACAAGATGTCTGTGGTCCTGAGTTGCATAATAGAGTGGAGACCAGTCTAATGTAGTTCTCTTGCATTTATGTGTAAAGGTGTGTGTGTAATCTCAACCAAAGAATGAGCCACCGCCACCTCTTAGATCATTTATAAGATCAACCATTTGATTTTGATTTCCCTGGACCCATTAGATTTTTTTTTGCATATAAGGATAAGTCAAAACATTTAAAGGTTGATAAGGTTGTCATCACCTTCTGCATATTATAAAGTCTTTGTTG…
>TRINITY_DN11352_c0_g1	CGGAAACCCAGGACAGCCCGGTCAACCAGGATACCCAGGACAGCCAGGACAGCCAGGAAGCCCCGGTCAACCAGGCCAACCAGGACATCCTGGGCAACCTGGTCAACCAGGTCAACAAGGACAGCCCGGTCAACCTGGGTACCCTGGACAACCAGGTCAACCTGGATACCCCGGACAGCAAGGACAACCAGGCCAACCTGGAACCCCAGGCCAGCCCGGTCAACCGGGACAGCCCGGATACCCAGGTCAACCTGGGCAACCAGGATATCCAGG
>TRINITY_DN11353_c0_g1	TACTGGAAGACAATTTTCAATAGTATTTTTCTAATTAAAAATACATTAATTGCACTTTTTATAAGGCACATTCGTTGTAGGAAATGCATTTACCAGGCATTTACACAAAAAACGACGTAAAATCAGTCCTATATGTACCAATAACACATTAAAAAAGTAATAAATATAAATACATAGCCCTAAAAATATTTGTCAAATGATCAAAAACTGGTTACAACCTCCAGGGAGTTAAATAGAAGATGGCAAGTAACGGCTATACGTTTTAGCAAAAGGTTAAAACATAAATAATAACGTATACTTATTTTAAATGTATGTAAATATTAATATGCTTTGGTTGTTTGGGCAGTTCCTCCTTTGTCAAGTTACACAAATCTGTTGACCTTGGGCGCGACCTTGGTG…
>TRINITY_DN11355_c0_g1	AAGTGTTCCTTTTTACTTAAAATTAATATAATAAAAACTATGAAACTAAACATGTATGTAAAATAGTTAATAGACCTACAAAAATTTGTAAGATAGTCTAATATACTCTTCTATAAAAAACATAGATATGTAAATAGTCAAACCATGACAAACAAATTTCTAAATATCCAATTTGAATCATCATAGCTGTTGATACTCTTTCCCCTCGGTAAAGTAGCTATCACGTCAATTATTT
>TRINITY_DN11356_c0_g1	CAGGTGGTTCAGAATCATGGACGTACTGATGCTGATCATATTCATTGCGAAATTATAAATGTGAGCATATTTGTATGTCTCTGCATTCTTTTCGCCTGAGAAGTAACCTATGAATAATCCTAGTGTGTACGGTAATAGAGGCCATAATACGATAAATAGTAGCCCGACGAAGAAGCCAAGCATCATGTACTCCACCCAGAAGGTGCGTACGATGGCTTTGGACAGCGACGGCTTGCCTCCCTCCCGCTTGGCAGTGTCCACCTCGCGCTGCCACGCCGCCTCCAGCCGGTCACCCAGCCTCGTTGACTGGTCATTGTCACGG
>TRINITY_DN11357_c0_g1	TTGGGGATCACCACCAAGTTCCTCTGCATGGGGAACCGGATCAGGACCTGGGCTGTAGTTTTATTGTGCTTGGCTGCGATCGCCTTGATCCTGGGATCCTCCAGGAGAGAAGGGTCCTCGGGCTTGGCCCAGGGCCTGTCAGGAGAGCCGAGGGGGCTGTAGGCGGTCACCACGATGCCTTTGGACTGGCAGTACTGGATTAACTTCTCCTGAGTGAGATATGGGTGGCACTCAATCTGGTTAACTGCAG
>TRINITY_DN11357_c0_g2	GGAACTTGGTGGTGATCCCCAAGTCTGTGACACCAGAACGCATTGCTGAGAACTTTAAGGTCTTTGACTTTGAACTGAGCAGCCAGGATATGACCACCTTACTCAGCTACAACAGGAACTGGAGGGTCTGTGCCTTGTTGAGCTGTACCTCCCACAAGGATTACCCCTTCCATGAAGAGTTTTGAAGCTGTGGTTGCCTGCTCGTCCCCAAGTGACCTATACCTGTGTTTCTTGCCTCATTTTTTTCCTTGCAAATGTAGTATGGCCTGTGTCACTCAGCAGTGGGACAGCAACCTGTAGAGTGGCCAGCGAGGGCGTGTCTAGCTTGATGTTGGATCTCAAGAGCCCTGTCAGTAGAGTAGAAGTCTCTTCCAGTTTGCTTTGCCCTTCTTTCTACCC…
>TRINITY_DN11359_c0_g1	GAGGGGGATACTGAGGAAGATGATGGATTTGTGGACATCCTAGAGAGTGACTTAAAGGATGATGATGCAGTTCCCCCAGGCATGGAGAGTCTCATTAGTGCCCCACTGGTCAAGACCTTGGAAAAGGAAGAGGAAAAGGACCTCGTCATGTACAGCAAGTGCCAGCGGCTCTTCCGCTCTCCGTCCATGCCCTGCAGCGTGATCCGGCCCATCCTCAAGAGGCTGGAGCGGCCCCAGGACAGGGACACGCCCGTGCAGAATAAGCGGAGGCGGAGCGTGACCCCTCCTGAGGAGCAGCAGGAGGCTGAGGAACCTAAAGCCCGCGTCCTCCGCTCAAAATCACTGTGTCACGATGAGATCGAGAA
>TRINITY_DN1135_c0_g1	GGGCACTTTTCTATGTTCACTATATAGGAAGATTTTAATCAAAATCATTCAAATTAATTAAGAAAAAAGAAGTAGAAGACACGTGATCCTAACCGCATAATGTTCGTCCGCCCCTATATATATGTCATAACTATAGTATGGGTAGATACAAACACGTCTCACGCCTGAAAAAGAACAAAACACATTTGTTTCTAACATTACAAATTGTCCCTCCCTCTCTGTGTCCTGTTAGAACCATATTCATGATGTCGAGATCAAACACAGTCCTGTGTTACTCTCTGGCCGCACTGCTGGTCCTAACACTGGCGGGCTCGGTCAGAAACGGTCAGCTCCTCGGAGATGGTGAAGATAATCTTCCGGCGTCGACGGAGAAGAAGGGAAGAAGAAGCTGTGAGGTTT…
>TRINITY_DN11360_c0_g1	GTTGAAATACCATTATCCCCTTGTAACACCTTTAAGAAACAGCCTTTTAAGGCATACACTGTGTAACTCTTCGTATTTCCTGCTATACATATTACAGATTACATAAAAGCCGACAAATCCACATTGATATAAGCATTAAGCACTGGCTGTATTTTAAGATTTTTAGTTCTAATACTAGCAGTACAGAGTTACAGAGCATAATTTTAAACACTTAGTTGCAGGTATATAAGTATGGTATGTTTCATGGACTGGAGGAAAACGGGCATTTGTCTTTAAATTTACTACTGACAATCTGAATAGTTCTGCTAAGCATTGATATGTTAGAAAGAAAAGTAAAAATCAAACTGTTTATTGTTGCTTTTTGCCATTTGGTAGCATTTTACACAGGCTTCGATCTTC…
>TRINITY_DN11361_c0_g1	GAGCGGCGCTGGCGCGAGTGCATCGAACAAGGCACGGTGGACGGGCCCGCTCCAGAGAATGTTCTAAGCAGCGTGGAGCTGGTCGCGGAGACAGACGGGGAGCGCCGCATGTTCGAGGTCACCCGCCTGCCCGGCCAGAACACTGTGGGCATGGTAGCATGGCGCATAACCATGTACACGCCAGAATGCCCCGACGGCCGAGACATCGTG
>TRINITY_DN11363_c0_g1	GTCAAATAATATCATTAATTTAACAATAAGAGAAAACTATAACAAGAAGACGTTACAAAAGAGTAAAGTTTTAAAATCTGATAAAAGTCTATAACATTAAATAACTAGACTCATTCCTTGAAACTCTCATCTCTCAAAGTGATTGGTGAAATCCGTATAGCATACTGTCGAGTTCTTCCAATCTCACTCTGCAGTCTCCTCTCATCTGAAGATGCAGTGTGTAGAAGATCCTTGCGGTGGAAGAAACCGAAGAAGAGACGCTTATGACATTAAGCCCGTTTTCTTCTAACCTAAGCAACATGTCTGAGATAGATGTCCATTTCCATGTAGCAATCTGGACAGCTATTTCTGTGTTGGTGATCCAATTTGCAGCGATCTTTTGTGAAGAAGAATCTATTG…
>TRINITY_DN11368_c0_g1	AGGCTGTGGCCCCACCTGCCCCCAAGCCCACCCAGGCTGGGGAAGGAACGCTGTCAGAGGCCCTGCTGCAGCTGCAGTTTGATGATGAAGACCTGGGGGCCTTGCTTGGCAACAGCACAGACCCAGCTGTGTTCACAGACCTGGCATCCGTCGACAACTCCGAGTTTCAGCAGCTGCTGAACCAGGGCATACCTGTGGCCCCCCACACAACTGAGCCCATGCTGATGGAGTACCCTGAGGCTATAACTCGCCTAGTGACAGG
>TRINITY_DN11371_c0_g1	GTGGAGCTACTAGGAGCCATGGCGTACTGCGCCCCCAAGCAGCTCTCCTCCTGTCTGCCCTCCATCGTGCCCAAGCTCATCGAGGTGCTGAGCGACTCGCACATGCGAGTGCAGACCGCCGGGGCCGAGGCGCTGAGGGTCATCGGGTCGGTTATCAGGAACCCTGAGATTCAAGCGATCGTGCCGGTGCTGCTGTCGGCACTGCAGGACCCGTCCAACAAGACCTCCGCGTGCCTGCAGACGCTGCTCGACACCAAGTTCGTGCACTTCATCGACGCGCCCTCGCTCGCGCTCATCATGCCGGTGGTGCAACGTGCATTCTTAGACCGC
>TRINITY_DN11372_c0_g1	TGCTTCCTCATTACTATAAATTGCAGAAGCAGTTGTCTGTGATCACAACTGAAGAAGCACCAGTTTACTACCGTTACAGGAATTCCAATCCACGCCAGCCTGACTACAGCTTGACCACAGATTATGATCGGACTCCGCTGTATCGGAAGGACAGAATAGTTCAGGTGACTGTGATTGATCCAAAGTCTCACGGCAGAGTTCATCGTCATCAGTCGGAGAATGGAAGTGGGTTTGTGAAGAGAGG
>TRINITY_DN11373_c0_g1	GACATCTTTTCATGTGCTTTTTGGCCATTTATGTATCTTCTTTGAGGAAATGTCTATTTCAAGTCCTTTGCCAATTTTTAAAATTGGGTTGTTTTTTGTTGTTGAGTTGTAGGAAGAGAACAGACAGGTCTTTTCATGTTTATATCTTCAGAACATAGAATAACAACTACCACAAAAAAAAATTTGTTGAATAAATATGTCCTGGGTTGCTTTCATCCAATGATCTTATTCTAA
>TRINITY_DN11377_c0_g1	GGAGTTCGTTGTTCACATGAGCATTGACACATGCACCCTCGAAAAACTGTGATCGTGGTAGCCAAGAGCATGAGTTGGTTGTAATTTCGAAACATAAAGCTCTCCTCGGGATGGGGTGGATAGATTTTGATAACTTAACGAACATTGTTTGATCCGTGAACCTAATAGAAACATGGGTGTCACCAAATCAAAATTTGGGTTGCTTCTTGTAGCACCAAACACACTTAGCTCATACAACCCTCCTTTCAAGATATGTTGAGCCGGTGAAGATTGATTGATGTCTTCCAATCAATGAGCACCATATCAACGCCTATCAGCTCACCGACTTTCTTAACATTACTGGCCTCCCAG
>TRINITY_DN1137_c0_g1	ATGAAATCATTGTCTTCTGTATACGTGGATTGATGATACACATTTCAAATAAAACAACAGAACACGAAGCTACCACAGTGCGTGAACACCACGTGCCTCCCTCGACCACCAAAGGTAACCATCGTTGACAAAGGAGTGAGTGCAAGCGTCTTCGTCGACAACGCCGCTTACCGGACTTTCCTCCGCTCCAAATTCAACGCCACCGCGGTGGAAATGGAAAGCGCCGCCATTGCTCTGATCTCTCACGAGCAAAACATCCCTTTTATCGTCATCCGTGCCTTGTCCGATCTCGCTGGCGGCGGCTCCGAGATCTCTAACGAGGCCGACATTTTCGGCAGCCTCGCTGCGGTAAACTCTGTGGATGTTCTTGTGAAGTTCG
>TRINITY_DN11382_c0_g1	GAGAACTTGAGTAACCGATATAGCTCTTACATTCTGTATGCTCAAGTGACATTACGCAGGCCATAGCTGCCGAAGAACCGATGACCAGTGGGGCAAACGCGCTCTAGAGTGGAGACCACGAACAGGCAAGGGTAGCGGCGGATACCTTCGGGCCAGCTGGACCAACGACCTTATAAAGCTGACCGGTAGTGGCTGGATGAGGAAGGTCGAGAACAGAGTGCAGTGTCACTGCTGGCGAGAAGTCCAGCAGTGGACAATTACAGACTACTGTAGATTGCCTTGATTTTAGTGATTTTTCTGAAAAGAAACATGAAAGAAATGTTTAC
>TRINITY_DN11385_c0_g1	GACTTCACCTTTGTGTCTTCGGCGGACGCGGAAGATCTCAGCGGTTCTATAGCAGCTCCAGATGTCAAATTAAACCTCGGTGTAAGCGGAGATTTCATCAAAGAATCTACAGCTACTACATTTCTGAGACAAAGAGGCTATGGCTGGCTTTTGGAAGTTGAAGATGAGGATCCTGAAGATAACAAGCCACTTTTGGAAGAATTGGACATCGATCTAAAGGACATTTACTACAAGATCCGC
>TRINITY_DN11387_c0_g1	TAATTTCTTCTCTTGAATGAATTTCACGTTGGAGAGGACTTCAGTAGATAACTCAATAGCTTGGTTGAATCCATTTTCACCACCATAGGATATATCAACTAATTTTAAAACTTTTGATTGTAACCTCTGATCAAACATATCAGATTGACTTAGTTCAGTTTTAAAGTCAGCGGATCCAGCTAAAACTAGACCAGCCACATTCACTTTGTCCCCAGAAATAAACAGCTGCACAGCAGTCTCTGCTACTTTCCGAACATAGTTATGTCTCTTTTCCATTCTTAAACGGGCAAAACGCAAGGCTGATTGACCTCCTCTGCCGTGTTTCTTTGGGAGATCCACAGTGAATTTGTGCAGGACTTCTCTGGTGTTTCCTTGGAGCGTGCCAAAAAGAGCACCACT…
>TRINITY_DN11388_c0_g1	ATTATTATCAAGATAACAAAAGAGGTCACTTACTTCTTCTGCCAACTATATCATTAAACAATTGATAATACAATCTCTATACATAATACTCAATAAAATAATTCAAATTTAAAATTTATATCAAACTAATTATTATTTTATAAAAAATATAATTTAAATACGTCAAATATAATAATTTCCGCATTATTAATTTATAATAGAAATTGATCCGTGTACCCGCACAAGTATTGGTTCTTACATTTTTATACGTTGATATTTGTTTTTTTTATAATTAGTATTATATATTTTAGATGAGTCGTAATATAACTAATTGTATTCAAAAAACCTA
>TRINITY_DN1138_c0_g1	GGAGAGATGATAATGAGTTCTCAAATGGACTTTCAAACAAGAGACTATGATAAGTAAGAATTCCATTAAAACTCTATCCACAAATGTCTCTGTGATTAATTTTTCCAAAAGAAAAAAAAATCAAATACATAACTAATATCATAATGATTAGCTAGAAGAAAGGATATTAAAAGATTAATGTGATAACGTGGATGGTTAGTGGGAAGGATACTCTTTCACGTGGTTTGCCGGGTCTTTATGCCTCAATTACGTGGCCCGTAGTAAAATACAACTAAGAAAGCAATAGATTATGGTCCAGTACAGTTTAGCCCTCCCAACTTAACTTGTGAAACACTTGATAATCAGTCGCCCTATAAATTAATAGTCCTTCAAAGTCTAATAGGAATCTCCCCCCAATTA…
>TRINITY_DN11390_c0_g1	AAACACTCACTCAATATGGCCTACCGACACAAATTGTGTAATCAGAGACCGAAGGCGTTTGAAAGAAGGAGACCCTGAGGCTGTAGAGTCAGATCTGAGAGGGCTTAGGGTAAGCAAGAAAGCCAGAGAGAATATTTATAACCAAAGGAAGAGAGGAAAGTTTTATTCATTTTTAGATACCCACAAATCTAGGGTTTTGACCAAATCGTGCGGAGAGGAAAATAAATTACCAAACAGGAAAGAACAAAGGAAATAAAGATTAGATTAAGAGGAAATGTGAAGAGAGAAAGAATCTATGTTAAAGAAGGAAACAAAAAACCTTATCTCTCCATGTCGCTCACTCTCTATCAAGAGTCTTATCTCTGTATTTGTTTTTTCTGTCTCTTTCTTCTCTCTCTC…
>TRINITY_DN11391_c0_g1	GGTTTAAATATTATTAATATTATTTGTACTTACAATATTAACCGTAAAAAGTCAACTGGCAAGTATATATAGCATTCTGTACTTTCTTCCAAAAAAACTAGGCATACTGAATCAAGGAATGTAACTTAACACCTTTAGGTACCTTACTCCTGCCATTGAGGGCTTCTAGCTCAATGACCACCAGGGTCCCAGAGACCTCAGCTCCACAGCT
>TRINITY_DN11392_c0_g1	TATACGAGAAAAATAAACTGTAACTTCCGAGTTTTATAATCCAATTTATACGTATAATTCTACGAAATGAATACAAATAAATGTGAAAAAGTAAAAAATGAATCAGTTAAAATCAAAGGAAGTGTTTCCTTTCTCTCCGGTGTCAATACCGGCCGTATTCCTCCTCGATGGCTTCCGTAACCAGACACCTCGACGCATCCATCAAGTCGGGACTAAGCCTGAACATCAACACGCAGAACTCCATCTGGTTCAACGCCCCGTCGCAGTCGAAATCCCCTTCCTTGATCATAGACCTTACGTCTTCGTCCGTCAGATCTCCGAGACCCAGCACCGCCGCCGCGTTACGCCGGAGGCTCTCGAACGTGATGACACCTTTCTCTCGGTCCATCAACAGCTCGA…
>TRINITY_DN11393_c0_g1	GGGGAGGTGGCTTTTTCGTCTGCTGTTGACTGAACACTACAGCGCCCTGTGGTTCCGGGCTTCGCACAGCTGTCCCAGGGATGGATCGCCTGTGCTGCCTTCGCCCGCCGCCACACCGGGACCCTGCACGGCTGCTTCTGGCCTCGACAGATGACAAAAGAAACAGCCCCAAAATACGACCACTCCAACCAGCAGTTCCCGCCTGCCTGCCCG
>TRINITY_DN11395_c0_g1	GGACATTATTGCTGTACTGTGATTCTGTCGTCAGCTCACAGTGGCCGTGCTCTGCAGTGGGGCCCCTGGGAGCAGGTGCCACCTCCTTCCTCTCCCGGGGCAGGCACTCGCCTGTCCACTTCTGAGTCCAGGTGTTGGGATCGAGGTGTTAACTGTGATTCCATCCAGCGAGTGCCCACCCAATGTCAGAGCAGCCCGAGGGCCAGCCTGAGCCCCTGACCCCACTTCCTTCTGGGCCCCGGGCTCCTCCCACAAGCCACGTTGATCTTCACAACGACCCTGGGCCGCTGGGGTCACCCAAGAGAAGCAGC
>TRINITY_DN11396_c0_g1	AGCGTCTGCCTGGAAAATTGGAGAGAAGAGCATCCAGAGTGATTGATTCTTGCTCAAATGTGAGATCGTTAACGGTTGGTAATGGTGGGTGTGATTCATTGGGTTGGTAACAGTTAATGAAGATCTAGTGCTTCTTCTAGTGATCTTGGTACTCTCTTCTTTCGTCATGTGTATGTTTTGTACATATATATCAACTTCAGATAACAATGCTCGCTCGTGTTCTTTATGTCACAA
>TRINITY_DN11397_c0_g1	CCCTCGTGGGTCATGATAACTGGGTACGTGGAGTTCTGTTCCATTCTGGGGGGAAGTTTATTTTGAGTTGTGCTGATGACAAGACCCTCCGTGTATGGGATTATAAGAACAAGCGATGCATGAAGACCCTCAATGCGCATGAACACTTTGTTACCTCCTTGGATTTCCATAAGACGGCACCCTATGTGGTTACTGGCAGTGTAGATCAAACAGTAAAGGTGTGGGAGTGCCGTTGATTGAGTCACATTTGGTTCTTCCTCCCTTTTTTCCTCTGGATGCACTCTGATGATACCATGGTTACCCCATTGAGCTCTGTTTAAATAAATATTGTCCTTTCATGTAAATTATTCTGGATGTAGATTG
>TRINITY_DN11399_c0_g1	GCGCATCGCTACACTTTCACGGTTAAGGAAGTTCCATATAACAAATTGTGTAGTACGAAGAAGATTCTGACCGTTAACGGTCAGTTTCCTGGACCAGTTTTAAAGGTTTACAAAGGAGACACCATTTACGTCAACGTTCGTAACCGAGCTAGTGAAAACATCACAATGCATTGGCATGGTGTAGAGCAGCCGAGAAACCCGTGGTCAGATGGACCCGAATACATCACACAATGTCCGATTCGACCCGGAAGTGATTTTATGTATGAAGTCATCTTTTCCATCGAAGACGCAACTGTTTGGTGGCATGCGCATAGCTCTTGGACACGAGCCACTGTACATGGTCTTATATTCATATACCCTCGGCCCGGGACATTCCTCCCTTTCCCAAAGCCGGACCAC…
>TRINITY_DN11399_c0_g2	AGAATAATCTCGACGGTTTCAATAAACAACCTTATGTGTCCCAACAACTTGTGTGAAGGTCCAAACGGGTCGAGACTAGCGGCGAGTATGAACAACATATCGTTCGTTACACCAAGTCACGTGGACATACTAAAAGCTTACTATTATCACATTAGGGGCGTTTACGGAACGCGGTTTCCGGAGTTTCCACCGCTGGTTTTCAACTTTACCGCGGATGATCAACCGG
>TRINITY_DN113_c0_g1	GTACATACAGTTAAATAGTCATCTTAAACCGTTACGGGACCATTTGAAGGATTTCAAAGATTTAGACTAAAAGTTAGATTATTCAAACAATTTGAGTAGACTCAGGTAAGTAGTTTTTATCTCGATACGACAATAATGTATATCATTCATATTAATAGCCAAGAATAAAGCTATATAGACTCAAAATAAACAGCAGAACGAAACGATTAGTCTCAAGTATAGTAATATTTTATCGTTACATTTTTAAAGCGAAGTTTGAAAGGGATACTAATTTGTTTGCCAGTTTCTACATACATTGTACATAACAATGGCATTATGTATTTGGTCTCTGTATTTCTGAACTTAAATATAAAACCACGCGTTAGCCACAGTCTTACATATCCA
>TRINITY_DN11400_c0_g1	GTGGAGGACCCGATGAGAATGGCAGAAAGCTAGGCCCTGGAGCAGCTGGAACAGATAGCTCTTGATGAGGGGAAGAGGAATGCCAGTGAGAGCAGAGGCATCCATGAATTTCTTGAGATCTTGGTGCAGAAATTCAAAAACCAGGTAGAGTTTATTTTCTGTGTGAATGACATCCAGCAGCTTGACAATATTAGGATGGTTAAGCTCCTTAAGCAGAGAGATCTCTCGGATGGCAGTACTGGGCACACCCTCAGTCTCAGTGTCCAGGCGGATTTTCTTAAGCG
>TRINITY_DN11400_c0_g2	GTCAACTTGTTTCTGGCTTTGTACACAACTCCGTACGTGCCCTCTCCGATCTTTTCCACCTTTTGGAAGTTCTCCATGAAGCGCCAGCGAGTCGGGTCAGCCCGGCCCTGGAGCGGGGGCCTGGGAACCCTGCAGAAGGCGGACCCTGGCTCTCGGGGGCCGAGGAGGGGGAAACAGGGCCCAGTACCGTGGCCCCGGGTCGGGATGGAACGCAGTATACCTCTCGCTCTTGTCAATTTGGCCAACTTGAAACAATGTTGCCGC
>TRINITY_DN11401_c0_g1	GTTTGAAGGAAAGTGGTTTCGGTGGTGGCTCTATGGTTCGAGCGTCGGCGAAACGATGGTGACGACGCTCAAGAGAAAAAGAGCGGTGGTTCTCGGCTCGCCTGTCTAGGGTTTGATGTGATTCAAAGTCGGAGGAGATCTCTTTGGATAGATGGAACTCCCCGCCGTGAAGATGGAGCGGTGAAGAACGGAGAGGGTTTCGTCGGAGGCTTGTCGGTATTTGAGCTCTGGCGAAGAGAGGGTTGTCGGTGAAAAGTTCCAGCGGTCTTGCGACGCGGTCGCGATCAAGTCGAGGCGGGTGACGCGTGTCACACTGATGCTCCAGATCTCTACACGTGGTTCGATCCCCAGCCTCCTTGATTCGCGTATCGGGCAAGCTGCCCGGTTTCCTTTGTGTGG…
>TRINITY_DN11402_c0_g1	CGCGACGATCGCGGTGACGCCGTGCGACGTGGTGGAGGAGGCCGACATCACCTTCTCGTGCGTCGCCGACCCGCAGGCCGCCAAGGAGATGGTGTTCGGCAACTGCGGCGTCTTGCACTGCGCTTCCTTGGAACAGAAGGGCTACGTGGAGATGACGTCCATCGACGCGGACACGTCGCACGACATCGTGGAGGCCGTCGGCGCCAAGGGCGGCCGCTACCTTGAGGCGCAGATCCAGGGCTCGAAGACGCAGGCGGAGGAGGG
>TRINITY_DN11407_c0_g1	TGGGGAAAAGACTGTGAACCCAATGGTAGGTGGGTTTAAGTGTCCCAATAGTTGGATTGCCAATGGATTAGGGTTTATATTTTTCTACTTTGGGTTTAGTTTTTTCTTTCAAATGTTATCTTACCATTTCCATTACATTTGTATTTCATATTGCTCCATCCTTGCTGAACTATGGCAAAAGTAGCCTTGAAATTATGAATAAGGCAAAAATATGTACGTAACAATATACCACATATCTAGTAATGGATTGTGTTTTATGTTTTTTTGCGGG
>TRINITY_DN11408_c0_g1	TGGACGACGACGTGTCGGAGATGTTCATGGAATGTCATCAAACGGATTTCCGGCAAGACCCCGAGCTGCTTCGTCTCCTCAGCGACTACTTCACCACAAGCAAATCCGTCAGCGAGCTCTGCGAGTCTCTGAGGAAGTGTCTGGAGAGAGCACAACACGAGGAGTGCTTCGTGTTAGACGAGGCGTTGCGTGACTTCGAGGAGGAGAAAAACGGTTGCACCGGTTTGTTAGAAGCAAGCTTCAGAAAAACCTTCCGAGATCTGAGTAAGTTGACCGACTTGTGTAGTGGTTGTAACTCCGACGACGACGGAGAGTGTGATGTTTTCTCCGGGAAGCTTCAGACCTGTCATCGGGACTTAGCCGAGATGATCGTGAAGCTAGAGTCGACGATGAAGGAGA…
>TRINITY_DN1140_c0_g1	GTAAGCATTTGTTTACGGTTAAGCACACAGTGACCTCCGACAGTGTCAATAGCAAAACTGTATGATCCAATTGAGATACAGCTGTCTATAATGCTCAAGAATATGTGAAAGTGAAACTTAGCGCACAATATTGGAAACTATTGATTTACCGCAGAAGTGCAACCTCCACGCCTGTGCTACAGTCTAACCGACGCGAGAGCGGACGTCGAGGCACTGTAATTAAGTCTAGTTGTAATTGTATCAAAATCTTTTTGTAAGTCAATACCAAAAATATACCTAATTGTGTATGAGAGCGGACGCGCCTTCCCCCGCGCGCCCGCTGACTCCACTTAGATTGTAATCTAATTACATACGATTGTACAAAAACATTTTGTTTTTCTATTATATAATTCGCGAACA…
>TRINITY_DN11410_c0_g1	CGAGGCTGAGCTGAGGTTCCTGAGGAAGCCGGTGGCGTTGTAGAAGATCTCTGCCTCCGAGGCGTTCTGCTGGATGAGGGGGGGACCCCCAGCCCCCGACAGGGGGCTCAACACCAGGTCTGTGAGCTGCTCCAGCGTGTCTCTGGCCAGGCGGTCCTTCAGGTGGTCGCTGGATGAAAGGTTCCACAGGATCCCTGTGACATTTTTG
>TRINITY_DN11412_c0_g1	AAGTCGTTTATCTGTTTAGAGACGCATCTTGCTTCTTTTACGTGTTATGGTGTTGTTACTTTTGTAGTGCAGTGGAAGAAGAAGCGTATGAGAAGGCTGAAGAGGAAGAGGCGAAAGATGAGTAACAAGCTTGCGTTTACCAACCCAAACACTCTTTAGTTTTTGTTTCACTAAATCATCAGACTTTTCTTTAATCGGAATTAAAGTTCCAGACTTTTTCCCTCTTGATCAACATCTTGCTTATTGTTTCAACTGGATCTTTTAATTTTATGTCGATAAAAACG
>TRINITY_DN11413_c0_g1	GTACAAGTCGCTGACAGGAATCGAGTATAAGCCTGTGTCTGCTACTGGGGCAGAAGACAAAGATAAAAAGAAGAAAGAAAAAGAAAATAAATCTGAAAAGCAGAACAAGCCTCAGAAACAAAATGATGGCCAAGGGAAAGACTCTTCCAAAAGCCAAGGCAGTGGCCTGTCATCAGGTGGAGCAGGAGAAGGGCAGGGGCCTAAGAAACAGACCAGATTGGGTCTTGAAGCAAAAAAAAGAAGAAAATCTTGCCGAATGGTACTCTCAAG
>TRINITY_DN11414_c0_g1	AGACAAAGCTCATATCTCATCAAACCCACCAACCAAAGTTCTCATATAACGAAGGAAGAGATGTTGATGGAAGAAAAGCTTGTGGTTAAGGAGCTGGAGCAAGGGAAAGAGTTAGCGAATCAGCTTATGAACAGTTTGAACAACCCTTCCTCGTCTTCGAAGGAATCAAACGAGGTCTTGATCTCGGAGATCCTCCATTGTTTCGAAAACACAATTTCTATGATGATGAATCGTGACAAGAAAAAACTTAAAAGAAGCCATGAGAGAAGTGATCAGAGTAACAAGAAGA
>TRINITY_DN11414_c0_g2	GAACTCTACTTGATGATGGTCATTGTTGGAGAAAATATGGTCAGAAAGATATTCATGGTTCCAAGAACCCTAGAGGATACTATAGATGTACACATAAATTCACAAGAGGTTGCTTGGCAGTGAAGCAAGTTCAAAAGTCAGACACAAACCCTTTGTGCTATGAAGTCAAGTACGTAGAGAGTCACACATGTGATATCACTCGATCAGCCACCAAACACTCTCTTCCTGTGTCCGAAGAAGCAGAACAAAAGCTACATGATGCAAAGCACTCTGATGACACGGTCCAACACATGAAGCCTGAAGAGTTGATGTTAAGTATTGAAGATCTTGATTACAAGAAGGATATTTTCAGGACGTTTTCATTCTCAAATCCTGAGATGGATGATGATTTCCTAGAAT…
>TRINITY_DN11418_c0_g1	GTGGGATATTAAGTTTCCATATGTCCTCGATCCATCTACTGTTAATGCCCCTCTCTCTTTGCGTTGTTGGATTCGACGCTCTTCTTTCCAGAGCTGCTACATACCCTGTTTTGGCTGTATACTCCCCTGCTGGGTTCCGGAGCCATATTCTTCGATCTGGGCCTCCTTGTCTGCTTGTTTTTATACTCATGATTGATTCTCGCAGCTCCGGTAGTAGTCGCACTACCTTTTCCTCGTCCCATTTTTGAGTTCCCTCCTGGAATAGAGCCTTTACCATCATATCTTTTGATGCTTCTGTTGCTGGGCCCATAGGTCTCTGTATACATTCGGTCGACAGCCAGGCTTCGTCCCAGATTCTCACTGACTCTCCATCCCCTATGGCCCAACCCAAGTGTTCTG…
>TRINITY_DN11419_c0_g1	AGAATGGCACGATCGTGGACTCCAAGTTCAAGACGTTTGGCTGTGGTTCGGCCATTGCGTCGTCGTCGGTGGCCACCGAGTGGCTTAAGGGTAAGAGCGTGGACGAGTGCCTGAATATCAAGAACACGGACATTGCGTCGCATCTGAAGCTGCCGCCGGTCAAGTTGCACTGCAGTATGCTAGCGGAAGACGCGATCAAGGCGGCGATCTCGGACTTCAAGCGTAAGCAGACGGCATCGGGGTAAGTGGG
>TRINITY_DN1141_c0_g1	GGCATGTCTTCCGGAGACTCCTGAAGCTTGATCATCTGCTTGTCAGAGAAGAGGGAGCGGTTGTGGATGAGTGCCATGCTGTGGGTGGTGTGGCAGCGCCCGCACACACTGGGCTCTGCAATGCGGCCGCGGTCCATCTCCACCCGGGTCGTGTGGGCACACACTTGGCACTGGAAGAAGGCCTCCTGCATCTCGGGAATCAGCTGGGATGTCCTGATCACCATGCCGCTGATGGTGATGAGCTGGTCAATGTCTTCTGGATTCAGGTTTCTCATATTCTTAGTCTTCAATGCGTTGAATGGTCTTACTTGAATCTGATGTTCTAAGATTGAGTCAGGGTAACGGTCAAAGAAGATTTCATTGACAGCCATGTCAAAAGTTGGAATAACTTCCTGTGGG…
>TRINITY_DN11421_c0_g1	GCCGTCAGATTTTCCTCCGGAGGCTCGAGTTCGGTCTGATTCATCGTCGCTATTTCTAAGTCGATTTGGTACTCTTAGAGTTCTTCTTTTGACTTCGCCGTCTTTTGAATGGCTAATTTGAGTTCGGATCGCCACCGTACAATCCTCGCCGCCTCTACTCTCAGCTCTTTCCTACTCTTCCTCTTGTCATCAACGGTAAGAGATGATGACTCTGACGTATCGTGATTTTGATGAACAATGGGGGACTGACATGGTTCCTTCATACTACAATCTACTCGCGCCATGTTCTCCCAGATTTCAAGTAATTGCATTCTTTAGTGCCATGTATCTCTAAGAAGCTCAACACCCTTTAAACGCAATTCTCTATACTAGAATTAATATCGCAGGTACTATTTTTAA…
>TRINITY_DN11423_c0_g1	GTCAGCAGCAATGAGATTTACAGTATGGACCAGGAGCTGCTCAAGGATTATATCAAGCGCCAGATTGAATATTACTTCAGCGTGGACAATTTAGAGCGAGACTTCTTCCTGAGACGGAAAATGGATGCTGATGGCTTCCTTCCCATCACCCTTATTGCTTCCTTTCACCGTGTACAGGCCCTAACCACTGACATTTCACTCATCTTTGCGGCCCTAAAGGACAGCAAGGTGGTGGAGATCGTTGATGAGAAAGTTCGTAGGAGGGAGGAACCAGAAAAGTGGCCTCTTCCCCCAATAGTGGATTATTCACAGACTGATTTCTCCCAGCTTCTCAACTGCCCTGAATTTG
>TRINITY_DN11424_c0_g1	AATAATTTGGAGTAATTAACGAACTTGGGGCATTCTCTTGTGTATTTGAAAGGTCTCATGATGCAATTTTTCATCATCAGAATATACAATGAAAGCTCTCATCGCAGGATATGATCCAAAATCCAAGTGGTGTCTAATTCAGTATAAAATGTATAAATTCACCATGAGAGGATGATTCTTTCCCTACCAAAATTATTTTCAAGATTGTGATTTTCGTAATGACTGCTTTGATACCTGAAATTTTCAGATGAGATTGGGAGTAAGTAGCATATCATCAATGAAGGGGAGTAGCAAAAAATATGTCTCCTCCACGAATATCATTAAAAGAAAAACTTTGCTATTTAAAAAACTGGAAAGCAAGCGCCATTAGCGATAAAGCTTTGTGAATAGCTTTTCCTA…
>TRINITY_DN11427_c0_g1	GCGCGTCACAGAAGGCCACAGTGGCCAGGTCCTTCAGGATGGGCATCTCCACAGTGCAGTCGCGGCCGTCCAGCAGCGCCACCAGGGGGCGGGGGTGCAGGGGGCCGTTCATGATCTGGGGGCGGATACCTTCACAAATTCTGTCCAATCGCTGTCTCTTGACTTTGTGCTTATCCACAAGGGCCATTCTTTATGGAACTTTGCAACTCTCAGATCAAAAGGCAAAGCAGTCCTCTAAGAACTTAGGGGA
>TRINITY_DN11430_c0_g1	AAAACAAAATTTCTTTAATCTTTAAAAGATATAATATATCCAAATTCTGTTGAAAGTTCTCTTGGTAATACCAAAATCTTATCAAAATGCAAAGTTCCTGTCTCAAGAAACACTTTGTTTCTACTAATTCATCACAAATCATATCATCCCGACATAAATTTCTATTTAAACCTAAATCATTAGGCTAACATTAAGAGTACAAGTTCGATTTTTTTTTTTACCATATGGTACAAAACTTTCTTCCCAATAAGATGTATCAGCGTTGGCAAGATAACAAGATTTTCTCTTGTGTAGGTATCATTTTTGCATTTTCACTAAAGTTTAAAACTGTATTTAGTCTTTGATATATTGTAATGAG
>TRINITY_DN11434_c0_g1	AGGTCATTAGTTCCTACATATCCATGTCCGCCACTTTCTCTGTAACCATCACCATCATTGTCACCACCACCACAACTACCACCAATTCCAATATTGTCTCTTTTACATATTTCAAAGCTAACACAGCTTCACCAGCACCACCATAATCACCCCCATCGCTACTACAACAATCATCACCGTCACAATCCATAACCGCCCCTACCGTAATCACCACTTCCGTCGAGGTGACAATCACCACCACCGCGATAATCACCATTACTCACCATTTTTCCTCCATCGCCGTCATCAACCATGTCTCATAACCTCCTCCCGTTCTCTTCTTCTCAGTTTTAAATGTTGTCTGAGTAATAGAAATAATGAATCGCAAACTATACTATATTCAGCGAGAGGATGTTTTGG…
>TRINITY_DN11435_c0_g1	GACGAATCTAACAGCGACTCTTGGTCTCCCAAAGTCAGAAAAACCCCCTAGAATTCTAAGTGAAAGCGGGCGAGTTACACTATGTCAACGACGACCGTGCAGAAGACGAAACCAGTTTTCGTGAAGGTGGATGAGCTAAAACCAGGAAAAAGCGGCTATAACTTGACCGTGAGAGTAGTTGAATCCAATCCCGTCACACCAGCGACCCGTAAAAATGGTTCGTTGACGCGGCCATTTCAAACTCCTCGTATCGCCGAGTGCCTTATCGGTGACGATACTGGATGCATCCTTTTCACTGCTCGCAACGATCAAGTTGATGTAATGAAGACTGGGGCAACTGTTACTCTGAGGAATGCAAAGATCGACATGTTTAAGGACACGATGAGAATGGCTGTTGAT…
>TRINITY_DN11436_c0_g1	GGACTATTTCAGAACGTTGCTCAATAGATGAACACAAGGCGGTGGTGGCGGATACAATTTATCTTTTCAATAGTAATAATAGTAGTTATTCATAACTTATGCCTATTTCTTATAGTATAGGCGCGTTTAACATTTGTGTTGCACTGTGGATTATCGTTCATCTCTTAAAATAATACAGAATTACCTGCTTTAGGTATAATTTAAGTTCATCTGGATTCATCAACAGCATTGAACAATAACTATTTCTCTATAACTACGAACATATCAGCGCATAAGAGCCATGCAATGAGGCCAATACATCTTTGAAATACAAAACGCATACATTTACTTGTTTGGACGTTTTACAGTACAATGTGATAACGATACCCACAGTGCAAAACAAACAAGCTACTAGCATTC…
>TRINITY_DN11437_c0_g1	GCCTTACTTCGCTTAACATCTGGTGGTTCAGTTATAGCGGCAGAGCCTGATCAACCCAGGCATATAACAGCTCAAATCTAGTTTTTATTGAATATCTGTGGAGCTGCGATGCAGGTAAAGCCATTTCATCGACTCTTACACTTGGCTGGTAAATGAGAGCTTTTTGGACAGATACTCGGCAAAACTCACTTGGAAGGTGCTTCGCCAACGTGCTCCTCTGCAAAGTTGGGCACCAAGCGTCTGGTTCAAGGGAGCTATCCCAAGACA
>TRINITY_DN1143_c0_g1	AAAACATCACTCCCTATTTCCACAAATCAGAACATATGTTTTATTAGCAAAAAAATATTGCTTTTGCCTAATCACGATACTAGTTAAACAAAAACGGCTGAACTTTTATTTTTAGACAAAAAAAAATGAAAATTTTCATATCACTTTCATGTTTTTTTTTCCAATTTTCTGATGATAAAAAAAACAAGAAGTCATGTGCTTTGGACAAATCACG
>TRINITY_DN11440_c0_g1	TTTCCGCTTCTTGAGTTTCTCTCTGTGAAAGAGATTTATAATGAAAAAGAATTATTACAAGGAAAATTAGATCTTCTTAGTGATACCAATATGGTGGATTTTGCTATGGATGTTTACAAAAACCTTTATTCTGATGATATCCCTCATGCTTTGAGAGAAAAAAGAACCACAGTTGTTGCGCAGCTGAAACAGCTCCAGGCAGAAACAGAACCAATCGTGAA
>TRINITY_DN11442_c0_g1	ATTTTAATCCACAGATGCCAGAGCTTGCTGGGATGTAGTCAGAAATCAAGCTGAACTCAGGAGTTCACAGTCTTTCCTGTAATGATGGTTGGGAGGTGAGGGAAGTCAGAGGCCTTTTCTAGGATCTTTCTCCATGCTGCTGTCCTCCAGGAAGTCATGGCAAATTTACATCTCCAGCAGGTTGTAGACCAACAGCCTTGAAGGACACACCAGGGTCTCTCCCCATGGTGTCTCCTGTACTCTGCTCCTGGGGTCGAGTCGGCTGCTGGGGTTTATCATCTGGAAGATTCTCTGCCTCAGCCTCAGCCTCAGGGAACAACAGCTTACCCTGCAGGGTATACAGAAGCTGGAGGAAGGTCTGATACCTCTGCAGCTTGTCCCGCTCCTGTTCTGCCTGCT…
>TRINITY_DN11442_c0_g2	CGTGAGTTGATCATCTGATAAAAGTAAGAGTTGACAAAAAAGGTACATCTTCTCCAATCCGAAAACAGAAAGTGGGAAAGATCAAGGTATCACTAGAGGTCAATGAAACAAAACATACAATAGTGGATGACAAAAGCCAATCTCTGAATCTTTGAAAAGAATATAATAAATGAACATCTGAAACCAGTGATCGAGAAATGTTTTAGATAAGGCACAAAAAGATACCAAGAATGTTAACACTAGGCTGTACATCCTAAAACAGTCAGATGAGCTCACTGTTATAATTCTGGTTCACCGCCAAGAACCTTAGCACAAAGAAAGGACTCAACAAACATTTGGATCCATGAATAAAATTATCTTCCCACATATAACCACCTGCCTAAAACATTCTCCTCCTCC…
>TRINITY_DN11447_c0_g1	CGACGACAAAGAGGAAGAGAAACTTTAAAGAAAACTCACTCAGTATAATTAGCCTACTTTGGCGGTTTCGACGACTGAAGTGAGGCCCATCTTAAAAGCAAGGGCTTACATAGGCCCATCCTTTATCAACTTGGCCTCATCGCATGTTACAACGCATATTATTTTCTTTTTAACGCGTCGCGCCTTTAGCCCAAATAAACTGTAGCAAAAAATAGAGACTCAGTTTGCTTCTGCCTGAAAATGAGAGAGAGACG
>TRINITY_DN11449_c0_g1	GGGCGATGGAGTTCTGGGACTCGACAACTTCAACTCCTACTACGACCCTTCGCTAAAGCGGTCGAGGCAGGCGCTGCTGAAGAAGCATGAGGTTTTCGTCGTGGAGGGGGACTTGAACGACGAGCCGCTGCTGACGAAGCTGTTCGATGTGGTGCCCTTCACGCACATCCTGCACCTGGCGGCCCAAGCGGGCGTCCGGTACGCTATGCAGAACCCGCAGTCGTACGTGAGCTCCAACATTGCCGGGTTCGTCAATCTCCTCGAAGTGGCAAAAAGAGCAAATCCTCAGCCCTCCATTGTCTGGGCCTCGTCCAGCTCTGTCTACGGGCTCAACACTGACAACCCGTTTTCCGAGCTGCACAGGACCGACCAACCGGCCAGTCTCTACGCG
>TRINITY_DN11451_c0_g1	GTAAAACCGACCACTAAAAACCAAACGAAACCAAAATAAAGAAAATAGTTTGGATTTGGCAGTATCGAATAAACCAGATAGATGTTATTTTAAGAAGCCATAATATATGGATATGGTTCAACATATTAACCGATTCAACCGAATAAACTGAAGAAACCGATTAAATTGAATATATTAGTATACTTATGTATAATTTTTATAATAATATATATATATATTTGGATCAATATTTCCAATAAGAATTAGAGAAATATCTATAATATTAGTCATTAAGTCGTAAACTAAATATAAGATAAACAAAATTATGATATTATTTGTAGATATTGTTAATATCAACTGTTAATATCTATTTTCTTAATTAAATGTTCTA
>TRINITY_DN11452_c0_g1	GGTCGCCTCGCTCTCCGGGCAAAATATCGTTGGGATAGATAGCATCTCCTCGGTCTCCCTTATATCCTTTCATACCTGGATAACCCGGTGGACCTGGTTCTCCTTCGTCACCTTGGAAACCTTTGATTCCCGGCGGCCCGGGGCGACCGGCATAACCATCACGTCCGTGGTCGCCAGCCTCTCCTTTGAGTCCCGGGAAACCAGCCATGCCCT
>TRINITY_DN11455_c0_g1	GGACAATCTTACGAGCTGAAGATATCTGATTTTGGGTCTTCTACCGAAGTAGGAGAGGTTGCTGACACGTGGGAGTTAAACCCTCCGTTTGTAGGATCGCCTATCTATATGTCGCCAGAGTCGGTTTATGACGGTGTGGCCGAGAAAGCCCTAGATTTGTGGTCGGTAGGTTGCATAGTTTTGGAGATGTATGCCGGTGAGCCATGGCGTGAGGTTGAGTTTAATGATCTTGCGTCGGTTTTGTTGAGTGGAGAAGCGCCTGAGATTCCAGAGAGTGTGCCGTCCGATGCAAAGGATTTTATAGAAATGTGTTTCGCAAGAAACCCTGAGAGTAGAGGAAGTGCTTTGAGTTTGCTATTACATCGGTTCTTGTCTGAAGACATGTATGGTCTCAGGCGT…
>TRINITY_DN11456_c0_g1	AAAAAACTTCCAAAATAAGAGGTGGCAGAAGGGGGGTTTTATTTGTCGAGATGTTTGGCAGTGACACTAAATTTTCGTATATTGTTAATCTAAGCTTTCAAAAGTAAATATTATTTTAACATTGAAAAACTTATTTAAGTATGGTTATTTAACCTGCAGTAAAGAAAAGGGTAATATGCTCATTTCTCCTTAACTATCAAAACTCCAACTCAGTATACCTATCTATAAACGTTAGGTTAATTTCTGAATTCCTG
>TRINITY_DN1145_c0_g1	TAAAAATAGATTTTTGCCTAATACCTAACTAGATACATTACTAGCCAGTCATCAGTTCTGTACTTATATAAAAAAGAACAAATCTTGCTTAGCGACTAAGAATAGAATTTATAAAAAAAATGATAGATTATAAGACATGAATGACACCAATTCTAATTCAACTATTTCTCAGTTCCAAAATGTATTATTGGACTCATAAAATATTG
>TRINITY_DN11460_c0_g1	CGGGTTTAGCTTGTATATAGTCAGCTATATTATAGTCATAATATATAAACGCCATGTAGAAACATTGACAATTAATGAGAAAATCATTTCTTCTTCCTCTTCTTCTTCTTCCTCTTCTTCTTCTTCTTCGTCTCTAACAAACTTTTTTCTTAGTCTCTCTCAGGCTAATTATTTGTCTCTTCCGTTTATGTTGGGAAAGAATTGTTTTGTTGGTTCCAG
>TRINITY_DN11470_c0_g1	CTTTACCACTGCATCCAGGTCCTTCTGGCTGTACTGGAGCAGGTCCACTATAGGTCCGGTGGACAGGGGTGGGCCCCCAGGCGCGGGAACACCTGGGGGTGGGCCTGGCACAGGAATGTCCAGTGCTCCCAAGAAATCGAACTCCACAAGCTTGGCTTCCCGCGGACGTCCTGAGGGAGTCTCATTTGCACCGTGCATGCTGCTGGTCTCGGTGGCCACGGGCACTGGTCTACCAGGACTGTCCCTCAGGAGGGG
>TRINITY_DN11470_c0_g2	TGGAGGAGGACGACGGTAGGAGCGGAGCGGGAGAGGACCCCCCCATGCCAGCTTCTCGGGGCTCTTACCACCTCGACTGGGACAAAATGGATGACCCAAACTTCATCCCGTTCGGAGGTGACACCAAGTCTGGTTGCAGTGAGGCCCAGCCCCCAGAAAGCCCTGAGACCAGGCTGGGCCAGCCAGCGGCTGAACAGTTGCATGCTGGGCCTGCCACGGAGGAGCCAGGTCCCTGTCTGAGCCAGCAGCTGCATTCAGCCTCAGCGGAGGACACGCCTGTGGTGCAGTTGGCAGCCGAGACCCCAACAGCAGAGAGCAAGGAGAGAGCCTTGAACTCTGCCAGCACCTCGCTTCCCACAAGCTGTCCAGGCAGTGAGCCAGTGCCCACCCATCAGCAGG…
>TRINITY_DN11472_c0_g1	GTGGTGCCGTCGTCGCAGGTGGGCCGCATCATCGGCAAGGGTGGCCAGAACGTGCGCGAGCTGCAGCGCGTCACCGGCTCGCTCATCAAGCTGCCCGAGCAGCCGCAGCCGCCCGGCTCGCCGCCGCACGACGCCGACACCACCGTGCACATCGTCGGGCCCTTCTACAGCGTGCAGTCTGCGCAGCGCCGCATCCGCGCGATGGTGGCCCAGGCGAACGCGCCGGGCCGCCACCGCCGCGCCG
>TRINITY_DN11474_c0_g1	GAACACTCTTATACAGTTCGAAGACTTCGCCCTAGCGAACGCCGGTCGCCTTCTACAGAAGTACCGCAACAAATACTGCACTTTCAACGATGACATCCAGGGGACCGCTTCCGTAGCCGTTGCAGGGTTGTTGGCAGCGGTCAGAGTTACTAAGAGGAAAATGAGCGAGAATATCTTCATGTTCCTGGGCGCTGGATCGGCAGCAACCGGCATAGCGAACCTAGCCGTCGCGGCCATGATAGAAGAAGGTCTAACAGAGCAACAAGC
>TRINITY_DN11475_c0_g1	AACGATTACAATAAGATGATACTAAAAAAAAGAAAAACATAAGAAATTAGCCTTCGTAGAAACAGGAACATCAAATTTATGGATTTGGATGGCTTAGCTCGTCCTTATATCCTTCAAAAGCACGTCACAGTCTATAATTTGACATACATCTTTTGTTTAGGTATGTTAATTCCAGTGTTGTGTCCCTGAAATGCGGCAATCCCAA
>TRINITY_DN11477_c0_g1	GACAGGCGTACCGGCGAACCAGTTCGAGGAGTAGCAGTGTGCTGTGATGTCGGATCTGGAACATAGCGGAGGAGACCTCCCCGCTTGGTCGTTCTCGAGCACATTGAAGATGATTGAGCGAGCTACCCGGTAGACTCTGGAACAGAGCACATTTCCGGAGGCTGCGGAGGTCATCTCCGGCGGAGTTGAGTACAGATCCAGAGCGGGTGTTGAATAACCCTAGAGGTAAGTATTTTTCTTTTTTTACTTGTTACACGTAGTTTGCAAAAAGTTTGTTTGATTTTTTTTTTTTTGTGACTATGTCTTGTTTTCAGGTGCTTTCTCTATGTTGTGAATCGATGCCGGTCTTCAACAATCTCAAGTCTTTACGTATTAAGAGTGACAAGAAACGTGGATGGC…
>TRINITY_DN11477_c0_g2	GGTACGCCTGTCGACGATAACACCGCAGCCTTCATTGCTGCTGTTCACGCTCCAACGATGGAGCCGCGTCATTTCGGGTCGTCACCTGCTTGGAATCTGGAACCGTCAACTCTCCTCTGCACAGCTGCTCCACCTCCACGGACAATCAACTACCGCATCTCTCCAAAGGCCGGCGCATCTCCCCTCCGTCTTCCCGTCGCCTCATGCAGCCCCCTTGTTACACGAGCTGGACTTGCACAGATCTGGAG
>TRINITY_DN11479_c0_g1	GATAGAGATGTCATCCTTTGTCAGCTGCTCCTCACCCACTAGCTTGGCTATCACTATGTCTAACAGTGTGATCCTTTCCTGGTTGCTGAGTTTGCCATACATAGCTTCCACCAGTTCCGGGCTTTTAAGAAAGTGGTCTGAAATAATCAAGAACGGCCACTCTGACGCCGGGTGCTTTTGGTGAGCTTCTATGACGTTAATTGCAATATTGAGGTTCTCTTCCAGGTCTTTCATCCTTTCAGCATTAAGAGATGTGAACAGAATCATGGAACAGTAGGCAACAATCTTTTTGTCTGGATGGTTCAAGCAAGACATGAAGAGTTCTGGGAAGGCGT
>TRINITY_DN1147_c0_g1	TCAGCAGCAGCTGGAGCAGCTCAACTCCATGGGCTTCATCAATCGTGAGGCTAACCTGCAGGCCCTGATTGCCACAGGAGGGGACATCAACGCAGCTATCGAGAGACTGCTGGGCTCCCAGCTCTCCTAATCCCTCGGCCCATGCCTCCTGCCTCTCCCCTCCCTCGATGTCAGCATTCGGTTCTTCTGTCAATCCTTACCCTCTGCAGCTTGTCCTCCCTTCCGTCTTCTCCCTCATCCTTTCCAAACAGCAGGGTGACTTTAGAGGCATGGGCTCCAACCCCTTAGCTCTGTCTGAGAATTATGGTTTTACTGCTACGTCTCTAACAG
>TRINITY_DN11480_c0_g1	GAATACCACCTACTGGACAGAACAATTTTTGTACTCACAAACACTGCCATTTTCTTAGAGATGGCTTGAGAGGAGTAACACTATGGTTTAAAGCTTGCAGTAAAAATGCCAAACACTGTAGTACCTTGGAACCCAGTTTATTCTTGTGCTAAGCAGAACTGTAAAATAGTTAAAATGTCTTATCAAGTAATTCGCCGATTACAAAGACACCATTTGTTTTTTATTTCATTCTTTGTTTTAACTCATGTGGTAGTGATATTTAATACTTTCTGATCAAACAGGTTCAAAGTAAAACGTTAAATTTCACATTTCTTTTAAAGAACTCTTAAAGTGTAACAGTTACGCCATACTTCATAAGTGGTAAAGAAAGGTATAAAATTTG
>TRINITY_DN11481_c0_g1	GGGTTTTTTTCGTGATACAGCCTTACATAAGTTCGTGTAGTGCAGGTTTTGTAGTTTACGAATAGAATCCGCTTTTTTTACGCTAGAAGCGAACGTTACTTTGTTTGCGAGTAAACTTTTCTGCTATAAAAACCTGCACTAGAGAGTACACCTCGGAGTCACAGAAGGTGCATACTTAACTTAAGGTTTTGTTGACTAAATGTTTAATGAGAGCGTTTTATGCAAAAATTATAAAACCATAGTTTTTTTAATATGTTACTCA
>TRINITY_DN11484_c0_g1	ACGATATAACGATGGTTGGCAATGGTACCTTTCTCCCAATAACACATATGTAGGATGCACTACGCTCACCACTTTTTCAGGTAACCTTCAATGAAATAAGGTTTTTATCTGTCCGGATATAAAGAAATTGTTATTATCAGTGTCTAAAATATGTGATGATCATCCTTGGGAGTGTATTTTTGATGCTAACAAAGTCTGTATTATCGATATCTCTAATCAGAAAGTGGTGGCCAAAGATCCTAACGATCTCTATATGTTGGAAAGCAGAGAGTTTAGCACTTTCTTCTCAAAAAGGCAATGTTCAAAGTGAAGATGTCTGGCATAGCCGGTTAGGACACGCAAAAAATTTATCCAACATTTTTAAGCCTGCAAGGAAATACACATCAGTAGAGCAGATCC…
>TRINITY_DN11485_c0_g1	GTATAAACAGCACCTGCTAGCCTCCGGCGAATCCTCCAACCTCGAGCTCTCCGTCTACATATTGACCGCGGGGTTCTGGCCGACGTACGGCGCGGGCGCGGCGCGGCTGCCGGCCGAGCTGACGCGGCATCAGGAGCACTTCTCCAAGTTCTACCTGGCCAAGCACAGCGGGCGGAAGCTGCAGTGGCAGCCGACGCTCGGGCATACGGTGTTGAGGGCTGGGTTCCCACAGGGCAACAAGGAGCTGCAGGTGTCGCTGTTCCAGGGGCTGGTGCTGCTGCTGTTCA
>TRINITY_DN11486_c0_g1	TTTGAAAACTGAAGTTGTGTGTGATCGCAGCGAACCTACTATTGATATTGCCCTTGTGCCTTCAGTAGCAGAAACTACAAAATATAAACAAGTAACTCTGAAGAGTGGTAACTTAACTTGCCTAGAGCTTTTGCAATTACTGAACAAGCACATCAGCGCAGCAGCCCCGGTGGAGCAGCCCGCGTCTACTATACAGACTAAATTGGAAAAGAAGAAGAGCAAGAAGAAGTGATTACAACATGACTCGCTCTAAAGGAAACATGCATGTTGTGGAGGAGCTATACAACCAGA
>TRINITY_DN11490_c0_g1	ATTATAAGATAAAATCTGCTATGTAGACTGTTACGATAACTACCACATAAATCTATGTGATATCAAATTTACTTAATTGTATATTATAAGTATATTTGTAGAGGTTCATGTCTTTAAAATTAATGTTTCTTTTATGCATTGCTTGATAAGAAAATAAATGTATTTGGGAACATATCATAGTTGTCACATACTATATATAGCGTATTCTTGAACAGAAAAAAAAA
>TRINITY_DN11491_c0_g1	CCAGATAAAAGCACGACACCAAAACGCTAATGAAATGCGGTCAACGTAAAGAAAATTTTACCTTTTGTAGATTGGATACCTTTTTAAACACTACAAGATGCAGCCTGACATACTGTGACTAAGCACAGTGATATTAGAGTGCATTTTACGAAGGAGATTCTTGCGCTTATGTCCGATGGAAAAAGGATTTTAAAAGATATCCGAATAGGAACGGCTGCGGCTACGAAACGA
>TRINITY_DN11494_c0_g1	GGGGAAAGGACGGCGTGGGCTACCCATGACGGCTCTGAGTTCTTCCTGGGGCTTGTGTCTTTCCTTGGCAGAAGAGGGCACAGCCAAGGCAAGGAGGGGCTGAAGGCTGCGGGGCCATCCCGGCCTGCCAGAGCCATGCCCCTGACTCCTCAGCTTCAAAATCAGGGGTCTCAGGACAGAGGATGCTGGGTGGGCTCAGAGCTCATCAGGGGGGCTGTGTGTGAGAGGGGATGCCTTCTGGATGCCCTCATCCTCCTCGGGGCTGGGGTCTCCC
>TRINITY_DN11495_c0_g1	GGTTTACATTATATATATAAATATTACAATTTTATATTAACTAATACAAATGAAAAGGTACAATCATAAGCCTAAACCTAACTAAACCGGTTCTAACTAGACTGGTTACTACAACCAACACGGAATTGTCAGGTAAGGCCATATCACCGGAACGGAACTTTGACGCCGCAAGATGGCGGTTCACCTTTGGGTTAGCTCTCATCCACCGGAAGAATGATTCTTCTTAGATCAGAATCAGAAAATAGACCTAGCAAATGGCAATTCCTCCAAACCATAAGCGAGACCTGAGGAAAAACAGAGGAAGCCTCCATCAGAACATATCTAAGTATATTCGCTGAAGCCGGTATGAGGCCGACTTCCACGCACCACCGAAAGGAGAGAAAGAGGCTTGTTGACCAG…
>TRINITY_DN11498_c0_g1	GTTTTTATTTGCTTAACTCCAAAACTCTCTAAGGTTATCCATTTAACCCTTTGATTTCTTGTTGGCAGTTTTATAATTAAATTTTGGTTGTTGTATGAGCGTCTTACATTTTGCATTATGCATTAATTTTGGTTGTTGTATGTGTCATCTGCATCACCTCTTATACACTTCTGAATTTTACATTTTACAATTTATTTTACAATTTATTTTACATTTTACAATACATTTTGCATTATGCATCATGTTCTTGC
>TRINITY_DN11499_c0_g1	GCCTCCCGTGAGTGCATGCCTGTAGTGCACAGTGTCTCTACAGGTGTCTTCTGGGGGGCAGAACCAATTGGAAGGAAGAAAGGGACCCCTCTCCAGTCCTGGCTCCTTCCTACATCCTGGGCTCCTGAAGAAGCTGTCTTCCCATTTTCCATGCGCTGTGCTTATGTGTGGTGGACTGCAGAGCTGCTTCCACTTACAGGAGAGCTGATAATTTGTTA
>TRINITY_DN1149_c0_g1	TGTGAAGAGTGCCTCAGGAATGTCTCCTGTCTGTGGTGCAATGAGAACAAGGCGTGTATGGACTACCCAGTGAGGAAAATCTTGCCCCCTGCTTCTCTCTGTAAATTGAGTTCCGCTCGCTGGGGCGTATGCTGGGTGAACTTCGAGGCCTTGATCATCACCATGTCGGTCCTGGGGGGCTCTGTGCTCCTGGGCATCACTGTGTGCTGCTGCTACTGCTG
>TRINITY_DN114_c0_g1	GTGGCTGGAAGCGAGGAGGCTCCACACGGCCGTTGCAGCTACCGCAGCCAGGATCTGGGCATCCAGGCACGGCCATGACCCCTCCGAGGCTCTTCTGGGTGTGGCTGCTGGTTGCAGGAACCCAAGGCGTGAACGATGGTGACATGCGGCTGGCCGATGGGGGCGCCACCAACCAGGGCCGCGTGGAGATCTTCTACAGAGGCCAGTGGGGCACTGTGTGTGACAACCTGTGGGACCTGACTGATGCCAGCGTCGTCTGCCGGGCCCTGGGCTTCGAGAACGCCACCCAGGCTCTGGGCAGAGCTGCCTTCGGGCAAGGATCAGGCCCCATCATGCTGGACGAGGTCCAGTGCACGGGAACCGAGGCCTCACTGGCCG
>TRINITY_DN114_c0_g2	GAGGAGGATGGCAAAGAGGCTTGCGCAGTAGCCCTGCAGCTGCCTGGCCCCATAGGCAGAGGCCAGCTTGTGGAAGCACTTGACTGACGACAGGGTGATGTCAATCCTTCGGGAGTAGAAGTACCTGAGAAGGTCCCTGACCATGGGCACACACTCAGCATCCACACTCATGGTGACATTGCTGCCCGGCTCCTTCCACAGGGCCTGGGCCTCCAGGTTGGCAGTCAGGATGACCGTGTGGCCACAGAAGCCCAGGGCGTCCTCGCCCTGCACATTCACGCTGATGGACAGGTCGCAGCCCCGCTGGCTGTCAAAGATCTGGCCAAGGGCCTCCGAGAGCTCCCTGGAGAGGTCCAGGGTGTGGGTGCTCCTGGTTTCATTGGTGCAGACCACACCAGC…
>TRINITY_DN11501_c0_g1	GCAGGAGATCAGAATACAACATTTTTCCACAATATGGTTCAGATGAGAATAGCTAAAAACACGATCAGGAGTTTGGTGACAGCGCAGGGAGAAGTGCTCACAACATTGTCAGATATTAAAAAAGAAGCAGTGTCTCATTTTCAATCTTTTCTGCAAGGACAAGATCCGACTACTGAGGACATTACTGTTGATGCTCTACAAGATCTGTTAACATATAGATGCTCTCGGGACGACTCAGCTTGTTTAGTTCGGCCGGTCACTGCTGCAGAAATACAGCAAGCGCTCCGCTCTCTCCCAAATGATAAAG
>TRINITY_DN11503_c0_g1	GTCGGACACATTCTAATCGCAGATTCTGTGAGTCATTTCTACTTCACTCTCACGTAAGGGCTGCATTTTCAATTTGTTTATTTATCAGCACGAAAGCGCGCGTGTGCGAATGAATATCACTGCTATTTGCATCTTAGAAGAATTTAATTATTAATCATAGGTTGGATTTGAATGAATTCTCAGAAACTGAGTGTAAAACAAGTGTATCTTCGTACCTATAGAGCTCGGGCTCATTCAATATCAATGGAATATCTATAGAGTATAGAAATAAAATACGTAAGGTAAAATAATACGTAATAAATACGTAAGGTACAGCTGTGAATACAAGTGTTTATACGTAAAGTCTGTAGCCAAATGCCAACACGTAAACTCTTAGTGATATTATTAACTCTGAAAACG…
>TRINITY_DN11504_c0_g1	GTAGTTCATAGCTTCGTACGCCGGTGTGGTTGACATGTCATAGTTTTTGGCTTTCCGTACAGCAGCAGTGGTCGGCTTTGGGGAATGCGTAGGTCTTAGTAGAGGTTCAGAGATTTCCTGTTCTTCTGGGGTGTCGGCGCGTTGTCTAGGGGCTTTCTTGGCGCGGGGTCTTAATACCGGTTCAGCAATCTCTATGACTCCGCTGGGGGCAGTCTTGGTGT
>TRINITY_DN11506_c0_g1	CAAGATGTTTGTAGAGCTATTCCCAGACTATGTGGAGGAAATAGAGCAGCAGCTGAAGGAAAGGCGGGAAGCCATGCTTCAGTCTGAGAATGGAATGGGTCCCAGTGAAAGTGAAGTGTCTTCCGACCAACAATCAAACATGTACTATATTATGACAAACCTTTTTGTGCTTGTAGGATTTGTATTCCTTGCTTACATGGTTAAATATGTTCTGGTATCCATATCTAATGACTAAACAATAAATGCATG
>TRINITY_DN11506_c0_g2	AAGCCGCCTACTATCTACATGATCACCCCCAACGGCAGATTCAGGACGAACACTCGACTCTGTCTCAGCATCACCGACTTCCATCCTGACACATGGAACCCCGCCTGGTCGGTGTCCACTATCCTCACTGGTCTACTTAGTTTTATGTTAGAAAAGACTCCAACAATGGGATCAATTGAATCATCAGACTATCAGAAGCGTTGCTTAGCCGCAGAGT
>TRINITY_DN11507_c0_g1	AAAGAAATCCCATAATAATGCACATGTCAATTAATAAAAGAATTTGGTGTAAAATATTTGGCAAGCAGCTATTAAAAAACGATGTGGATACTCGAAAAATCCGGTTTAAGAAAAACATATCAATTCACATGTTAGTTAGCCTGTTTGAGAACCATCTATTTTTAAGATTAGTAGACAAATCGACATGTGTAAGCAAAATAGTATAATAATGAAACAATTGAAAATGCCCTGTTTTTTTTTCATCAAAATGAAAAGGTCTCAT
>TRINITY_DN11508_c0_g1	CCGAGCCCTACATCAAGCGGAAGGCCATCAAGGAGGTGCCCAACCCCTCGCTACTGGGCTGCGGGGAGAGTAATGGGAAAAAGGTAAAGGGTGAAGAGTACCTATACCGGCAGGACTGGGGCGAGCAGCTGGTGGGAAAGGTGTGCGGGGCCTTGGCAGTATGCTACCTGCAGACCGAGACCTTCGCCGTGCTGGACGGCGTGCCTGACGACTTGTGTGTGGGGCAGGTGAGTTTCTCATCGGACGGCGGCAGCGTGGTGGGCGTGGCGTGGG
>TRINITY_DN11508_c0_g2	GCGGGTGGGTCCCGGGCGAGTCACCTGGCTGCAGCGCACTAGCGGCGGCGCGCACAACGCGTGCCACGCACTAGTCACTCGGGACTCGACGGGCAACGTGACAACCCTAATCGACATCGTCCACACCTCAGTGAAGACAGCGAACGGGCGAGACTTCTTCGGCGTGTACACGGCAGGGCTGCCACAGAACTGTTACACGAAGGCCGGCGACCGGCTCGTGTTCTCCAGCTCACAG
>TRINITY_DN1150_c0_g1	AGAAGCCGACGACCCATCTTTATCTTAAAACGGAAGAGTTAAAGTCTGCAGCAGAAAAACAACAACAGGAAAGAAAAGCGAAAGTTGTGACCAAGACTAAGAAGGCAGCTGCAGTTAAACCCGCCGCCAATTCTATCAAAGCAGCCGCGCCCAAATCGAAAGCCGTGAACTCGGTCACGAAAGCTGTCAACTCCGTGGCGAAAGACAAACAGCTGAAGCCTGCTCAGAAACAGA
>TRINITY_DN11511_c0_g1	GGATGAACGACAACGAAGTAGAGAGCTGGTCCTCCGTCGAATACCTGACGGACAACAAGAAGCTCAAGACAATATACCTGGAGCGCAACCCTCTAGAGCGCAATGACAACACCGCCTACCGACGGAAGCTCAAGCTGATCCTGCCTACATTGCAGCAGATCGACGCCACATTGTGTAGATAAGAACGATGCTTGATTGATGTAGTTTTGGGTAGATAGATTTGTCACCTCAGAATAGTCGAGAAGGGGTAGAAGTTTGTTTAAACATCCGAGCTATCAATATTTTTAGTTGATGCATATTCATAACAGAACAATATCACCAATAAACTCATGCTACTAAATAAGGTAAGTGGTGTGCATTTATCCTCGC
>TRINITY_DN11513_c0_g1	TGGGGTGGGGGGGAAAGGGAGGGCGAGCCCTTGGGATGCCGTCTGATGCCCTGTCCAATGTGAGGACTGCCTGGGCAGGGTCTGCCCCTCCCACCCCTCTCTGCCCTGGGAGCCCTACACTCCACTTATGGAGTCTGGATGGACACATGGGCCAGACCGTGAAGCAGCCTCACTCTGGGTTCACACTCCGTGGAAATGCCAGACTGGGACAGGCGAAGGCCTAGA
>TRINITY_DN11514_c0_g1	GCACGTAGGTACCGGCGTGACTTCCTTAGAGACCGAAATGCCGCGAGCGGCGGGCGCGCGCGCCTAGTATCGTCCGGGAGCGATGTACACATCTTAATTTTTCATTTATATCGATAATCAGGAATACAAATCACGAATCTCTTATAAAAGCATAATACGAGTAAGTCTAGTAATGGGGCCCCGTTGCGTCGAGCGCGGGCCGGGCCGGGCGGCGCGGGGGCGGCGTCAATCAATCAATATACGATAAAGTTACGTTAGGTTAGGTTATAATATCGTGTCGCTGGCTGGTCTAGGCGGTGCCGTTCACTAGGGGGTCGCTCTTGGGCTTGGGCTCGCGGCGCTTGCCGGGCGCGGCGCGGCGGCCCTCGCCCGCCTCCGCCGCCGCCGGGGGGGGACCGC…
>TRINITY_DN11515_c0_g1	AATCACTTCAAGTAGTAGAGTCTGAAGGTTCTTGGAAGCCTAAATTTCAGTTGAATGCTATTGTACTAGGATCTAGCAACTTGGACAAGTTCCCTCATTTTCTCCGGCAACAGAAAGGTTTGCGTGAAGTTGATCTCTCCAACAATAAAATATCTGGAAACTTTCCCACTTGGCTAATGGAGAACAATAAGGAACTCCAAGTTTTACGTCTACAGAATAATTATCTCACGAGTTTTCAGCTACCAAAATCTACTCAT
>TRINITY_DN11515_c0_g2	TGACAACTTTATGGAATAACATTCCTTCAAAAGGCCTTGTGGTATCTTCCCCTGGAAACTGTTGTGAGATAGATCCAGATATGAAATCTCTGTCATGTTGCTCAGAGAAGATGGCAGCTTTCCTTGAAAACCGTTACTCGATATATTCAAAATAGTTAACTGAGGAAGTATCCACCCAATGTTATCAGGAAACAGATGATTGAATTCATTCATCGACACATCCAGGCAAGCCAGACCATGAGTAGATTTTG
>TRINITY_DN11517_c0_g1	GGAAAATCCTTTCGGGAGCTCTTCCTGTGGCTGATTTGATCTTGGCAAGAGGAATGAAAGTGGATTCTAGATACCAAATATGTGGAGTGGAAGGAGAATCTTTAAACCATTTGTTCTTCACTTGTGATGTGGCACGGCAAATTTGTTCTTGGGAAAGGTTCCTATGCATAGTCGACATGCTATAGCTGGAATTAATAGTTTTGCGGAGGCTAAACTCCAATGTCGCCTATGGCTATTAATAGTA
>TRINITY_DN11518_c0_g1	AGTATGCTTGCTCTAACAACTGAAAGAAGCCTGCGTTAAAAGCTTTGAGGAATTTTGAGGCTAATATCTAGATTTCTGCAAAGTTTAGAAAGGTGGTTGTGAAAGTAAAAAAATATTTTTTTTTAGAAATCGAAGCATACAGTAATTCCCATGACTCTCCAAGTAGCGTCAAATAGTTGTCTTAAATGTTGAACTTGTGTTAATCATTTTCAGATGCAACA
>TRINITY_DN11518_c0_g2	AGAAAATACAAAAAGGATCAGTTTTGGCTCCGTACACAGTGCTATTACATATGCTGAAATTCTTATTTGTTCTGACAATGAAAGACAACAGTCAATATCCTAATATGTACAAACACATAATGGATTATTTTCTGTCTGCACCCGTGGTGTTATAGTGTGTTACATATGTCTAACAAGGAAAATATCAAAAGAATACTGGTAATTATAAACACTGCTAAGCT
>TRINITY_DN1151_c0_g1	ACAAGATGAAGGAGCTCGAGGGCATCTGCAACCCGATCATTGCCAAGATGTACCAAGGTGCTGGTGGTCCTGATGTCGGTGGCGGCATGGATGATGATGTTCCTCCTGCTGGTGGCAGCAGTGCTGGTCCCAAGATCGAAGAAGTTGATTAAGCGGTTCTCGTCGATCCAAGATGTGTGCTTTGAAGGAAGTGGTGGAGGTGAAGCTAGTGAATGTGTATTTAAGTTTAAGGTTTGAAATCGTTTACTTTTATGGGATTTTAAAATCCAAGATGTAGGATGTTTTCTTGGTCATTTTGTTGAACACCG
>TRINITY_DN11521_c0_g1	ATCCGGTGCTAAGAAGATGAATCGCGCCTTTGAATATCTCGTTGGCTTTGTCTCTCCCTACCATGCTTGTCACCTTGCTTTGGTACTCTTTGTAGTTTTCCACTTGTTGGGTCAAGCTGATTGCGTTGTATAATAAGGAAGTTCCGTCGTGATAACCAGAAGCACCAGAGGCGAAATTGGCTCCGGTTAACAAATTAGTCTCATTTGCTGCATCTTGGCTAAGGTACGCCACCGGGTAAGAAGTGAACCCTAAATTCTCAGCGGTAAAGTCTATGGCGAGTTTTCCGTTAGAG
>TRINITY_DN11522_c0_g1	GTCCGACCATATAAGAAAGGCATTCGGTGCCATCACCACTATAATGCAGTTCGTTTTACCCTTCATCGTTATGGCTTTCTGTTATACGTGCGTTAGTATAAAACTTAACGATAGATTAAAATCTAGGCCAGGTAGTAAAAATACAAGGAAAGAAGACGCGGAGAGAGAGAGAAAAAGACGCACAAATAGGATGCTAATAGCGATGGTGGCGATATTCGGCTTGTCATGGCTGCCGCTGAACCTCATCAACATCAGCAGCGATTTCTACTCCTTCGCCGAGGACTGGCGCTACTACATGGTGCTGTTCTTCGCCGCTCACTTCATCGCCATGTCCTCCACGTGCTACAACCCCTTCCTCTACGCCTGGCTCAACGAGAACTTCAGGAAAGAATTCAAACA…
>TRINITY_DN11523_c0_g1	GTTTTCGGTTCGGTAATCAGTTAGCTCGATCTTTCAAAAAAAAATTGGTAACCAAATCTAGAACCGAATTAACCAAAATTTCGAACCAAATTAACCAAACTAACGAAATTACGGAATTTAATCAAATTTTTTAACTGAAATAAAATCGAAACCAAAAACTTCGGTTAGTTCAGTAAATTTTTTAAAAATCGAACTACCCAAACCCGCATGCCTAAAGTCATGTTTTAGAATAGTTATG
>TRINITY_DN11526_c0_g1	AAAAAATCCATATGCTCGGTTTCACTTTAAGTCATGTCACATGCACGGTTCTAACAGTTCAAGAATCTCTAGATCATGTCTCCCATAACTTTTAAGAAGAATAAAGTAAACTTTCGCAAACTTGGATACATCATTTGGAAAAATACTAAGAAATCTGAAAATTACTAAATGTCACGGTCTCTACGGCACTCAGGAGGAGGCACGGGAAACCTGACACGGTCAGTACAATAGTTGTAGATGGTGTATCTTGTACGAACCCATTTGAGACGCTTGTACTGTTGAGCATCCAAGTCTTGGAACTCTTTCTGATCCCACCAACGTTTCCCTTGCGTCTCGCAGAACTTAGCATTCACCGAAGCCTCACATCCG
>TRINITY_DN11528_c0_g1	TAGATGACGGTCCATCAACGAACATCTTCAATCTAATCAAAGCAACCTTTAGTGTTTCCTCGCTCATATTCGCGAAACAAACCCTAAACCAACCCGGTTCGTTGCAATGGCACGAAGAACCGGGAGAGATATTGAGCTTAACCTCGTAAACGATCTTTTTCCATAGCTCAATCTCGGCTTCAAACGTGTTAGATCTCAATAGGTGTCTCATGTCGACCCAGCAGAAGAGTCCAGCATTGCTCTTGAGACACTCGATACCTACAGCCTCTAGACCAGACACAAGCTTA
>TRINITY_DN11529_c0_g1	GGAAGTCATTGAAAACGAGGGCTCTTTCAAGATCAACAATTTCGAGACAGTATATGGTCTTCTCTTTTCATACAAAACTGGTCGTACTGAAGTGAAAGATGATGATGATGTGGACCAATCATGTGTATTTGAAGTCGTTAGAAAGAGAGCAAAAACCATAAGATCCATTACCGAACCGATGCTTGCTGCTCATTTTGGAAGCGCCATAATGGATCGTCTGTTCGACAAGTATACATACCATTTAGCCCAACGTTACGATACTTGCGCAACAAAC
>TRINITY_DN1152_c0_g1	GGAGCGCGGAGCGGAGGCCGAGGCGAGAGCCTGGCGCTGTAGGACTAGAACGAAAGGAGTGAGGCGCCGAGAGCCCAGATACCATTTTGGCGTGAGAGCTGGTGGTTGGCAAGGCCGCGGGAGTGGGAAGCGTCCGCCATGTTCTGCGAAAAAGCCATGGAACTGATCCGCGAGCTGCATCGCGCGCCCGAAAGGCAACTGCCTGCCTTCAACGAATGAAGCAAAGTCAGGTGGACGAAGTGATTTGATACCAACTATCAAATTTCGACACTGTTCTCTGTTAAGAAATCGACG
>TRINITY_DN11531_c0_g1	CATGACTCTCTTTTTTTTTGTCATCTCGAAATTTATTGAAAGGGACTAGGCCCAACAGGCAAAGCCCAAGAACACACATACAAAAGATGGGCCAACAAACAGGCCAAACTACGAAAATACACGCAACGGGTCAAAGCCCATATAATGAAAACCGTTGAGGAAGGAGAATACACGTAGCCCACCAGGTGTCCGATCGCCCAGCGATCAATGAACACGCCAGAACATGCATCAGAACCACCTTCTTCCACCGGAACTAAAGAAAGACACGACGGATCTCCAGCAATGACGAATGCAAACTGATGAAGAGGCCAATCAACAGAACAGCCCACATGCAAGTTCAACCCAAGGAACCTAGTCTGATGAATCAGCACTTCGAGAAATATATAACACCGTCTTCAG…
>TRINITY_DN11532_c0_g1	TTCAGATTTTATTTTTAAGGTTACAAAAGTGTTTTTTCAATACAAAGGTTGATAAGCTCATTATATATAGAGTACTTTGTTTTCTATAACAAAGTTTGATAAACACAAAAGTAGCTAATGCAAGTATTCTTCTTCTTTTACTCTGTTCTGGTCTTGGATTTCTTGGTAGATCAGACTCATACTCGCTCTCGATAAGGAAGAATCTCAAGTTAGTCTCTATCTGAAAGCTACAGCTAGGACAAAACCATCTGAGCCCTAATCTCCCTTTGGTCGCGTTTCCAAAACCATAGTTGAGACAGTTGTTGCAATCTTTCTCAGACAAATCTGGCGTGCATTGGACGGCAGCAAAGAATGTCGTGTTAGGTTTCGGACCAGTACCGCTTCCTTGAGCATACTTCC…
>TRINITY_DN11533_c0_g1	GCTGCCGTTGTCTTCTTTTTCACAAGGCTAGTTCGAAAACATGATAAGTTGAAAAAAGAGGCAGTTGAGAGGTTTGCTGAGAAATTGACCCTAATACTTCAAGAAAAATATAAAAATCACTGGTATCCAGAAAAACCATCGAAAGGACAGGCCTACAGATGTATTCGTGTCAATAAATTTCAGAGAGTTGATCCTGATGTCCTGAAAGCCTGTGAAAACAGCTGCATCTTGTATAGTGACCTGGGCTTGCCAAAGGAGCTCACTCTCTGGGTGGACCCA
>TRINITY_DN11534_c0_g1	GCCTACTCCAATAGCATTTCATTAGCTATAGTCACATGTGAGAGTAAAAAGAGAAGAACCAATTGCACATATAATGAGAGACGCGATCGACCACTCGGTAGGGAAACCAGGACTGGTACTGGTAGACTGACAATTCGGGAATGCTTCTTTTAGGACAGACAGTGTATGCTCGCACCCATAAATCTCACCAACTGCAATGTATATCAACTTTTATTGAATCCTTGTGCTTTTAGAACAGACGCCGTCTCTTTTAGCGTCAGAGGACACAACCATTTCTCCCTCCTCT
>TRINITY_DN11536_c0_g1	ATTCTTTCAATCGGCCCCTGAAATTTTCTCAATTTTTTTGATAACAATCCAATCTCTCTCTGTCTTGTTTTTGATTTATTTTTGTTGATCACTCTTTTAGAGATCGGGAGAATCTCTGTAATAATCTTGTGTTGCGGTATAATCCTTCCAGTTGATCTTGATCTCGTGTGCACTATGGCTCTCTCCTTTGGCACTTTTATCATTGGACATAGAAAAGCAGATTTTGGTGGTACAGTACTGGTTGGCCTCGAAAATTAATAATTGACTGT
>TRINITY_DN11537_c0_g1	GGAAGGAGTGCACGTGCACCCGTTGTTATTTAGTAATTGAATTTTTTTACATTGGACATGTTATGTGAAAGAGGCATACTTAGTTAAGGTGCACCCACAATTACTCAAGAACATGGGTTCGAATACCCCGTTTTTTAATTTTTGTCATTATACATATCAACTATTTAATTATGTGCACCCAGGACGAAAAAGGCTGGCTTCGCCCCTGTTCGTCTC
>TRINITY_DN11541_c0_g1	TGGAAATAAAGGTAAGTCATTTAAAATGAATGAGAGTTTTTAAACCCCTATAATTCTTTAATGGCAGCATTTGGGTCCACTGCCCAAGCCACTTTTAACCCAACCAAGATGCTGGAAAGCAGAGCACACAGTTGTGCCCACCAAGCCCAGGAGGGCGATGGACCCCAGGGCTCCTCGACTACGCTTGCTGGGTTCTCCCGTGTAATAGCCATAAGCATAAAGAACTCGTCCAACAATCCAGGCCAAGCCCAGGCCAGAAGCTATACGCGGGTGGTAAACACCTCCAACAGCTAGAAAAAATAAGAAGGGAGGATACACTTCCAACGTGTTCTGGTGGGCTCGCTGAATGCAGTTGAAGATGTGCCCATTTTCAGGGTCCGTGCTGTACATGATAGGATA…
>TRINITY_DN11543_c0_g1	TAGAGTCTTTATACACAATCCTTTCGATATTTTATATGGTATTAAGCAATATCATATTCAGCTATAACATCCGTTTGCAGCCACCACCATCATCATCACCACCGCCGCAAACCATCTCATAGTAAAAAGAAAATTTCAATATGCGGCGATTTTCCCAAAAATATACCTCCACCGGACACCGACACAACATCCTAAGAACGGTTGCTGCAATTTCACAACGGTGCAATCAGCCGTGGACGCAATCGGAAACTTTAGTGAGAGAAGGAACGTCATTTGGATAAACTCCGGCATGTACTAGTACGTAGCCATATTTTTTTGCGAGCTCAGTGTTATAACAACCATATTTAATTATTAAGTG
>TRINITY_DN11544_c0_g1	GTCGTAGTTCACTAATCTTTGGCCGACGAGATACTTGTCGTTCTTTATGTGTTCGTACAACTTCTTGAACTGGCGTATCTGCAGAGCCAGCAGCGCAGCAGCCAGCCCCAGCAGCAGCAGCGCGGGGTGCAGGCGGCGCGCCAGCAGCGTGCGCTGCGCCGGCGTGGCCAGCAGCAGCGGCCCCAGTGTGTGGGCCAGCGCGTAGGGCACGCACAGG
>TRINITY_DN11545_c0_g1	GGGTGGTTGAAATGGGTGAGCCGAAGAACGCGAGGTGGTCGATCTGTGTGACTTCTCCATTCGACTGGTTGTCTTTGATGAACAACTGAATGTTCTGCACTGCTTGGAACTTTACGAATTTGAGTGGGATTGGGTTCCCTTCTAATTCGGTAGGGAGCACGTCTAAGTCTTGGACAGATACATAGGAACTCGCTTGGTCGAAGTCTATGGTCCTTGGCTGGTTGATGAACAGTTTCACGTGTTTGGGTCCTTTGTCAGCCGGACCCTTGATCTTCAGGGAATGTAGTTTTACTACCTGGTTGAAGGTAATATTGATGATGAGTTGCTCATCGCAGTCACTCTGTAGATATCCGCCGGCGGCCGTCAATGCGTGGGCCAGCGGGTGGTCATCTGCCTCGT…
>TRINITY_DN11545_c0_g2	GCTCCCTGAAGCCGGTCGATTCTGGTCCGATTCCTGTAGAATATGAAAGTGGGCATAGCGCTGATGCCCTGGGCGCTAGCCGTCTCCGCGCAGCGGTCCACATCAACCTTCAGGAACACCGCCCGAGGGAACTTCGCGGGCAACTGCTCAAAGAACGGAGCTATGCGCTGGCACGGAGGACACCAAGTGGCTGTAAAATCCACAACAACAAGCTTCGCTCCGGCGCTTGCCATTTCCGATTGGAAGTGGGCTTCATTTTCAATAATTGTCGCTAATCCCATAGTTGCAGTTTACTAATGACTTAAAACTTTTGAAATATCA
>TRINITY_DN11547_c0_g1	CATTGGCACTAGTGAGAGGGTAGTCAGTAGCCACTTCTGGGAAAGGTGGGTAGTGTGGCCCAAGTGGGGGACTGATGCTCCCAATTGTTCATGCTTGGTGCAGATTCACCATTCGGTCAATCAGAGCTCGGCGAGTCGCCTCTACTTCCCTGGTCAGGCGCTCGATTTCCTGCTTGAGCCGCTCGTTCTCTTCAGCTAGCTGTGCCACTTTCCTTTCATTCTCCTGTTCTTTCTCCTTCATGCGCTGCTTTCCAGCCCGGGCTGGGGAATGACCACTCTGTTTCCGTTTCCTGGTTCTCCCTTGGTCTTCCTCCTCTTCCTCCTGAGCCAGGGAGCTCTGACTGGAATCTGGAGAGTGAGGGCTCTGGGAGGTGCTTGTGACCTCTGCTGGTTCTGGCT…
>TRINITY_DN11547_c0_g2	AGCGGGTGGCAGCGACAGAGCCAAAATCAGAGCTGGAACCTGAGGAGAGAGTGTTCAAGAAGGAAGTGTATCTTCATACATCACCACACCTGAAAGCAGATGTGCTTTTCCAGACTGATCCAACTGCAGAGATGGCAGCTGAGTCATTGCCTTTCTCCTTCGGGACACTGTCCAGCTGGGAGCTGGAAGCCTGGTATGAGGACCTGCAAGAGGTCCTGTCTTCAGATGAAAATGGGGGTACCTATGTTTCACCTCCTGGAAATGAAGAGGAAGA
>TRINITY_DN11551_c0_g1	TCCTACAAAGCAGAAGAGTACACTGAAGAGACAGAGGAAAGAGAGGAGAGCACCACGGGCTTTGACAAATCAAGACTGGGGACCAAAGACTTTGTGGGTCCAAGTGAAAGAGGAGGTGGCAGAGCTCGAGGAACCTTTCAGTTTCGAGCCAGAGGAAGAGGCTGGGGCAGAGGCAACTACTCTGGGAACAATAACAACAACAGCAACAACGATTTTCAAAAAAGAAACCGGGAAGAGGAGTGGGACCCAGAGTACACACCCAAAAGCAAGAAGTATTACTTGCATGATGACCGTGAAGGCGAAGGCAGTGACAAGTGGGTGAGCCGGGGCCGGGGCCGAGGAGCCTTTCCTCGGGGTCGGGGCCGGTTCATGTTCCGGAAATCAAGTACCAGCCCCAAG…
>TRINITY_DN11553_c0_g1	AAATCTCAAACATCACCTAAGGGAGGTCGGTCCAGGTCTTCATCTCCAGTCACTGAGCTGGCATCCAGATCTCCAATAAGACAAGATAGAGGTGAGTTCTCAGCGAGTCCTATGTTGAAATCTGGAATGTCTCCTGAGCAGAGCAGGTTCCAGTCTGACTCTTCTTCATATCCTACAGTGGACTCGAATTCTCTCTTGGGGCAGAGTAGATTGGAGACTGCTGAATCAAAAGAGAAAATGGCCTTACCCCCTCAGGAGGATGCTACTGCATCACCTCCTAGACAGAAAGACAAATTTAGTCCCTTTCCAGTACAGGATAGGCCTGAGTCTTCACTGGTATTCAAAGACACACTTAGAACCCCGCCAAGAGAAAGAAGTGGTGCTGGGTCATCTCCAGAA…
>TRINITY_DN11554_c0_g1	GTATTTTCACAAATTTTCAAGAGATTCCGTTCCAAAATTTCCATGCAACCTAGAAAATGAGGCAGAGGAAGAGATGAATTTCCATATGATATCTTGAGCAGCTCGCAGAGGATGTGGAGTCGCTAAAGAAAGGAGGAGATGAGGCGTTGCAGAGGAGGGCTCACACATAAAAGGAGAGTGAGGAGTCGAGGAGAGATATTTGAGAACGATGTTCTTTGGAGAAAATAGTGTATAGACCTTGAAGAAAAATGTTGAAGAAGAAACAAAAATTGTCATTAAAGGAAGAAAGAAGAGACAACAAATTGTCGTAATAATTATCCTAAATATCAGCCAATGAGAAGAGAGGAGAATAAACACAAAAAGAACAATTTGTGGCCATTTAATCAACAATAATCAAGG…
>TRINITY_DN11555_c0_g1	AAAACAAGTTACAATACTAAAGCCCACAAACCGTTGGGCATAAATTTAAGACACTAAACGGGCCTAAGGCCCACACCAATCGACTCAAGCAAGACGGACCGTACTTCCCCTTATGACCCACGCGTCAAGGAGGCGGGACACGTGTTGTAATCTCCTTCTCAGCGCGCCACGCGTCAACCTATACCTCGACCTGACCGTCGGCGAAGCGAGAAGCCCCAAACCCCACCACCGAAACCCTCGTTACGGCGGAGCTCAAAACCGGAAAGCCTCCACCGAA
>TRINITY_DN11557_c0_g1	CGGGCGTGGTGCTGGGGCTCGCCATCTACAACCACGTGATCCTGGCCGTCAGCTTCCCCATGGCCGTGTACAGGAAGCTGCTGGGGAAGAAGGGTAGCTTCGAGGACTTGGCTGATTGGAACCCGGTGCTCTACTCCGGTCTCCAGGACATGCTTCAGTACACGGGCGAGGACCTCGAGCAGGTGTACCTGCAGTCGTTCCGCGTCGGCTACACGGACGTGTTCGGGACCGCCCTCACGCACGACCTCAAGCCCGACGGCGGGAGTGTGCCCGTCACGCAGGATAATAAACGGG
>TRINITY_DN11559_c0_g1	GAACTTCAACAATACGCATTGTTTTGACTATAGCAACGGCAAAACAATGGGAGATAACTCAATTAGATGTTAAAAATGCATTTCTCCATGGAGACTTACAAGAAAAGGTGTATATGCTTCAACCACCTGGTTTTGAAGACCTAGCCAGACCACATCATGTGTGTTCTCTCACGAAGGCGTTATACGGTCTCAAACAAGCTCCTCGGGCGTG
>TRINITY_DN11560_c0_g1	GGATCTTACACTTTTCATACACTTCGTTCTGGCCGCAAACTTCTGTTGGTGGATTTGGTGGCTTTGAGCACTCATCAACCGGCACACAGACGTTGTTGTCATTCTTCAAGAACCCCTCTTTACACTTGCAGCCAGGCTTGCAGTCTGCAGAGCACAGCTGTTGGTCCGACCTGGACCTGGTCTGGCAGGTCGGGAGGCAGTCGTTGTCGCAGTCAGTCGGCTCCTCGTTGGCCGCACAGGTAGGTGGTGATATAGAGCAGTCCTCAGGAAGCACGC
>TRINITY_DN11561_c0_g1	TCTATTGGGTTGAAAGCTCAGAGCGCATTCTGGGTTTTAGAAGAAGCTCTTTCGATGGGTCAGGAGATTCATCCTGATTTTAGCTTCTCTTACCTTCTCTAACGTCTGATGAGTATTCCAATTATGCTCATAAACTGTTCGTTAATTTGCACCAGAAAGGTATATATCTCATTTCTCTTTGCTTTGGGTGTATATAGGAAGCTTTTGAAGAAGTTCTGAAACAAATCAGCTTCTGAGACTTGTGGGTGAGGTTAAAAAGTCTAACTTTGCTTGACAAAAAAATAATAAACAGTCTTAACTTTAGCATCAAACGGATCCATTATTGCACTGTTGATTCTCG
>TRINITY_DN11562_c0_g1	GCTCACTACACTTTTTTACAACAGTAGAGGTATGAAGAGGAAATAAGGACAGAGTATTGTGAGTCTCCCTGGGCGAGGCCTATGTCGATCTGAAGTAATCTAAACCCTACTTTTGGCCTCATAAATGATAATATTCTGTAGGTACAGAGTAAAGAGAGTCAAAAGGTTTACTGTAGTAAGAACGTTTACTCTTTATATTTACAAT
>TRINITY_DN11564_c0_g1	GGCGCGCAGGCGCTAGGAAGAGGCCGCGTGGGGCGAAGGCGGCGCTTGGCTGGTGGGGCCCGCGGCGGGATTTTCCCGGGCGGCGAGAGCGGATCTATCTTGGGATCCCATGGCTTTCTTTACTGGGCTCTGGGGCCCCTTCACCTGTGTAAGCAGAGTGCTGAGCCATCACTGTTTCAGCACCACTGGGAGTCTGAGTGCGATTCAGAAGATGACGCGGGTACGAGTGGTGGACAACAGTGCCCTGGGGAACAGCCCATACCATCGGGCTCCTCGCTGCATCCATGTCTATAAGAAGAATGGAGTGGGCAAGGTGGGCGACCAGATACTACTGGCCATCAAGGGACAGAAGAAAAAGGCGCTCATTGTGGGGCACTGCATGCCTGGCCCCCGAATGAC…
>TRINITY_DN11567_c0_g1	AAGCTTGGTCCCTTCTCTTATACCCCTCGGCACATCGCCTCTCCTTATTTCGAAAGCCTCGTTGTCTCTGGACCTGATTTCTCCGGCTCTGCTAAAGCTTCTGCTGATGTTTTGTTTCAAGATCATGATAAAACAGAGTTAAGAGAAACAATACAAGAATATGGCGATAAAATAGCGGAATTGTCGAAAAGACTTGTGGAGATACTCTTGATGATGATCTTAGGAGAGGAAACTGGGAAGAGATTCTACCAAAATGAGTTTAGCAATTGTCATGGATACTTAAGACTAGTGAACTACACGCCTCCACAAGATGTAGAGAAGCAAGAAGAGCTCGTGGAAGGTCTTGGGATGCACACGGATATGAGCTGCATAACTATAGTCTATCAAGATTCAGTTGGT…
>TRINITY_DN11568_c0_g1	GGAACAGGACATCATTTAATTGCCTCTAGGGTCCTCCTGGGAGAGGGACTGCGGGGCCTTTGGCAGAGCTCTGGCTGATGGAACCAACAGAGGTGCCCATCAGCCAGTGCCAGGCAGGATGGCGGCCCCAATGCTTGGCTGGGGGCAGCCAGCATTTGGGGCTGTTGCTTAAGACAATTTCTGAGACTAATGGGTAAGGAATGTTGCCTTTAGATGGAGGAGAGGGGACTACATTTAGAGAGGAGGGAGGAGAAGTGGCCTGCATTGGGGGAGGGACTCTAAGGTTAGGTTAGGAATGACAGGGAGTTGGTCAAAAGGTCCTTCATGGCCAGGTGAAGGCTGGGGGGAGTGTGGTGATGGAGTCCAGCAGGGGAACTCTGGACAGGCTTGACTCAAGCC…
>TRINITY_DN11569_c0_g1	GTTCGTAATATAAAAATGCGTTAGATGTTCATCAGTTATCTCAACTGCTATTCAAAATAATTATTAAAACTTGTATCATTCAGCATTGTGATAATATTTCAAGTCGCAAATAGATGATACATACAGACTCCTACAAGCTTCTGTTTACTTGAGAGTGATAAAGACCCAGCTGAAATTCATATGAGTAACATCAGCATAATCGCAGCGGCCTGCATTTTCAAAGCAATTATTTGCCATCCTAT
>TRINITY_DN1156_c0_g1	TCCGGCTGCGGGGCGAGTAGTCGTCCGACGTCTGGCCGTGAGACGTTTCGGGAGCCGGAGTCTCTCCACCGCAGACATGACGAAGGGCCTTGTTTTAGGAATCTATTCCAAAGAAAAAGAAGATGATGTGCCACAGTTCACAAGTGCAGGAGAGAATTTTGATAAATTGTTAGCTGGAAAGCTGAGAGAGACTTTGAACATATCTG
>TRINITY_DN11570_c0_g1	GGCATCTAGCTCCTGACGCCGAAGGATGCGTGCTCCCGGCCACTGCACCATGTACCGTAAGACGCAGCAGAGCACCATGAGGTGAGTGGGCACGTTGGCAGGGTTGAGCATGGCTGGGGTATCAGACCTCATGCAGGCCAGGAAGGCCCTCATCCGGCGGTTCTTGTCCTCCACCGCCTTGCCCAGCCAAAGCCTCTTCAGGTTGGGGCAGGTCCACTCCCTGAAGGCAAGAGCTTCAACCAGTTCCGGGGTTTGAGGAGACTTTCCTTTGTAAGCTGCCCATTCTTTAATGATCACTGGTGAAAATTCTGGTGGAAGTCTGTTCTTTCTAAAAGCAAGTCTCTCAGTTTTCTTTCTGCTTTCTGCCAAACTAAACAGGACTCCGTAAACATACTGACG…
>TRINITY_DN11571_c0_g1	CAATTTTTGCCTTGTTGAATCGGTGATTAGTCGAGTCCGTAGAGTTTGTTTTGATTAGGTTGCCCTTTTGGTAAAAGCTTTGCTTTCGCATCTTTCTGATCGATTCCTATTGTTAAAGAAACTAGCTTTTGAGCCTTTGAGTTGAATTATCGAAGCAGCAGAGTTTTGAATTTTGAATTAGTTTATTCAAATTAGTCACAAGGATTCTTGATTCACCTCTTTGAGCTAACACTAGTCACAAAGATATACAGAACCACCATGGGTTTGCTTGGTAGCATTTTGTCCCTTGGATCTTTCAG
>TRINITY_DN11573_c0_g1	CTTAAATGGAAGCCTCTCCCATTTCATGCTTGGTTGGTAGCGTTTGATGGTTTGATAAAGCTTGGAGGAAATACGAGACAGCTCTCGAGCCTGTGAGACAGAGGCCATTGCTGTCATGGCATCCTCGGCACAAAAAGCTTTCATGTACAACTTTACTCGCGTTGTTACATTTTGACCGATCTCTTTGCAGCTTTGTTTCACCTCGCTAGTAGCTAAACGAG
>TRINITY_DN11581_c0_g1	GGAAAAAAGAGAGGTTCAAGAGATACCAGTGAAGTATAAAAAACCCGGATGGTGACAGATACATACTGCAAACCAGAGATTCTTTTGTGTCTTGCATGGAGATTGGTAAGGTAATTGAATAAGACATGTCTGTTCTTATTTTTGGTTTACTGCTTTCAGGAACTTATGATCTTGATTCCTGGAACTAGATGGTTTCTTTTGTTTTCTTGCAAACCGATATTGTAATATATTCTAGAGAAACACAGCGTTAC
>TRINITY_DN11582_c0_g1	GGGGAAGTGCTGTTGGAGCCGCTGTGGTTGCTGTCCGCGGAGTGGAAGCGCGTGCTTTTGTTTGTGTCCCTGGCCATGGCGCTGCAGCTCTCCCGGGAGCAGGGAATCACCCTGCGCGGGAGCGCCGAAATCGTGGCCGAGTTCTTCTCATTCGGCATCAACAGCATTTTATATCAGCGTGGCATATATCCATCTGAAACCTTTACTCGAGTGCAGAAATACGGACTCACCTTGCTTGTAACTACTGATCTTGAGCTCATAAAATACCTAAATAATGTGGTGGAACAACTGAAAGTGCACCCAGAGAAAAGTCTCAGAAAGCTATCCAGGATGAAATCCGTTCAGTGATCAGACAGATCACAGCTACGGTGACATTTCTGCCACTGTTGGAAGTTTCTT…
>TRINITY_DN11586_c0_g1	TGCCCCCCGAGAAGCTCTGTCCCCAGCTGATGCCCATGTTGGAAGAGGCTTTGCGGAGCGAGAGCCCATACCAGCGCAAAGCTGGACTCCTGGTGCTGGCCGTGCTGTCTGACGGAGCTGGCGACCACATCAGGCAGAGACTGCTGCCCCCACTGCTGCAGATTGTGTGCAAGGGCCTGGAGGACCCCTCGCAAGTTGTACGCAATGCTGCGCTG
>TRINITY_DN11588_c0_g1	CGAGACGAGAGCTTTATGCCCCTTAGATGACAAGCACTATCCAAGGACCAATATTGAACCATAGCATTGATCTCTATATGATAAGATTGGGGCACATGAACAACACTCCTCATCTTTCGATGCATTCCTTGAATAGATGTGTCACCACCGGTTTGAAAAACTCCGCTCCTAAGCCAAAAAACGGAACAGTTCCGTACTGACAGGCTGGTCGTATAAATAAGACCTTGAAGCGCTAGGATGGAATTGAGTTGTCAGGTTCTGAACCGCAGTCAGGACCAGTAAAGCTTCAGAACTATTAGCCTCCATATAATGTGATTTCAGCACATGGACTAACAGTAACTCACCTAAGGGCGCATACCGACCGCAAATCCATCCCTTCAGTCACACCATCCCGACCTT…
>TRINITY_DN11588_c0_g2	GCAAGCGGCACCGGAGGCGTCACGCCTTCTCCCTTTCCTCATTTTTCTTTTGCTTTCGTCCTTTCCATCTCTCCTGGGTCAAGATTCTTGTCGCTCTGTGCTGTCGTGGTCACTCCAGAAACTCGCTTAGCGACGGATGGAGACGACTTCGGACTTTTAATGGAGGGGCGGTGAGACCTTAGGCGACACGGCAGAGACGAGAGTCGGCGTTTAGGGTTTCAGCTTTAACCAGATCCAGTTTTCCCTTTTGGAGATCTCCCGTTAAAGCTGTTTGA
>TRINITY_DN11589_c0_g1	AGTGCCACTCTGCAGTTTGCAGGGGATGGATAAACAGGGAAACACTGTGCATTCCTCACAGCCAACAGTGTAGGTCTTGGTGAAGCCCCGGCGCTGAGCTAAGCTCAGGCTGTTCCAGGGAGCCACGAAACTGCAGGTAGTGATGTGCAAGAGTCCATCCTGCAGTTTTCCAGCAATGAGAAACTCCTCGCTGCGGTTGTGGGACCTGTGGAAGTATCCGCAGACACTCTCCATGGCGGGGGTGTAGACGAACCGGATGTCAGCGGCATCCCCTAAGGCTTGGAACCCTTTATACATCTTGGTCATCTTGATCTCATAACGCTGGTATAAGGTGGTCTGGTTGACTTCTGGTGTCCCCACGAACTTGGCCCTGATGACGAGGTCGGAATTGCAGAAGGC…
>TRINITY_DN11590_c0_g1	ACTCATTGGAGTGTTGTAGAAGCATGGCGAGGCCTTTCTGTTCTTAATCCCATTAGAGCTCTCGAAGTTGCCAAGTAAAAGCAACAAAAGCAGAGAACGCTCTCCCTTCCGGTTGCGTCTTCTTCCTCTTCGCATTCACATCTGTCTCTTTGTCTTCTCATGCCTAAAGTTTGTGTTTTGACTCTTTCCTCGCTTGGGCTACTCAATTGTTCCAGTTTCGATTCAAAGTGTTGTTCTTTATGACGTTTCTTGACGTCAACAGTACTGCCCACGTCCTTCTCGTTTTAGCCTACAAAATAAAACTCGTCGAAGTCCCTGAAACCGTCACCGTTTTCAGAGTCACCCGGACGTTGGAGCAGAACGTGACGGAGGTCGTTCACCGGTGGCAACGTGACGGAG…
>TRINITY_DN11593_c0_g1	GTTGTACCTTAGATGTCTGGTGTTGAGGATCAAGTGCCATAGCCTTTATTCAGGGGGCCTATAAACCCTTCCAGTTCTTGCCCCAGGGCTGGCCTGCTAGCGCTTCAAATTCCCAGGTGTCCCTAATTTGAGAAGTAACCTTTTGGAATAGCATTAGACCCTGGCTGTCCCCTCCCCACCAAATAAACATGATATTTCATTCTCTGTCCAGCAGTCATGAACCCCTTCACCTCCAATGACCTGA
>TRINITY_DN11594_c0_g1	GCGCTATTAAATAGAAATGCAAACTGAAAACTTTAGTAAAATCATCTTAAAAATGTGAAAGACAAAGTGAAAAACAGAAAAAGCACGTCCTAAACTTTTAAAACCAAACAAAGGTAATTCTTCTAAAAATCATCAAAATGATTTCCTTCAGCAAACATATCAGCTGCAAGCTTTTTCCGGATAAATTTGATGTTAGCATCACACAGTCCAACTTCCATATCTGTGTCTAATGCAAGACATTCGATATATTTGATAGCATAGACACCACAATCACCAGATTGTATGTTCTGTGGAATCTTCTTACACCTTATAATTGTGTACTCAGCATCACTTAAACCCTTTTGGTCAGCTGGGGAAGCCAATGATCTGATAAGATGTGGAATCATCATTGCAAATGGT…
>TRINITY_DN11595_c0_g1	GTAAGTGCCATTGCTACACTTGGTCTCGCACCGGTCGCCGATCCAGCCCGCGTTGCAGCGCGTACACTTGCCGGTGACATGGTTACAGGCATGCCCGTCGCGGCATGGCGGACAGCGGTGGCTGCAGCCCTCGCCATAGAAACCGGTGGCGCAAGGCTGGTCGCACTTGGTTCCGTTCCAGCCGGGCTCGCACGTCAAGCAGCGGCCCTCGGCCACCGTGCACGGCTGCTGGCCCTTGCACTGGCCACACCGGCGGCGACAGCCCAAGCCGTAGAAGCCGGCGGGGCACGGCTCGCGACAGTACTTGCCGCGGTAGCCCGGCTCGCAGG
>TRINITY_DN11598_c0_g1	GCTGGCCCAGCTTCGTCAGCTTGCTGCCTCCGCGCGGCCTTCAGAATCTTTTTAGATAGGTCAGCATTGACGTACTCTTCATCGTCGTCGTGTCGATTCCTTTCTTTCGTCCTATTTTTACTTTTCACAGAAGATACGGTTTCAATTTGATCAGCAAGAGCAACATTTTTCCCCACTTGAGAAGGCTTAAGCTTTTTCGCCTTTCCCATATTTAATTAACGGGAA
>TRINITY_DN11599_c0_g1	GTTAAGGTAGATTATGACAAAGGTATTCGGTTAAACTGTTAAACCTTTGATTAACGTTGATGAAAAAAAAATCGCGTAGTTTCACTACCAAACTTTATTTGAGTTATTTAATTCGCTTCCAAAACTAGTTTTAGTTTATCGAAAATTATTATAATTATAAATTAATTAGGCTTCGATGAAAACAACTATTGTTTTCTTAGTTAATAGTTATGGTTGATGTGCCAAATGTTTATGTAATAGCCAGAAAACAAAGGAAACGGTACCAGTG
>TRINITY_DN11601_c0_g1	TCTTCCTCCAGTGGCTGGACTTAGTTCATCAGTGTATGCTACAGTACCCCACTAGCTTCCAGTTCTCGGAGGCGTATTTGATCAAACTGCTAACGCACGTCCACTCGTGCATGTTCGGCACATTCCTGTGCAACTCGCCTCGAGAGCGAGCCGAGGCGAGAGTGAGCGAGACAACTGCACAGGTGTGGCGGCTGCTAGAGGGAGCTGCCTATAGGAACCACCTGTACTGCCCGCCCAGCGGCGAACAGGTGCTATGGCCGGACTACAGCGTACGTTCGCTACGCGTGTGGGCGTCCGTGTTCGCCGGCGCCCACCACGAGGCGGAGCCCGAGCCGCCCGCGCCGCCCGCCCCGCCCGCCGGTCCCATGACAAAAACGCGATCCTGTGATAATCTACTGA…
>TRINITY_DN11602_c0_g1	CGAGTGACTAAGGGATGTACCATTGTTAAGCCTTTCAACCTGTCCCAAGGAAAGAAAAGAACATTTGATGAAACAGTTTCTACATATGTGCCCCTTGCACAGCAAGTTGAAGACTTCCATAAACGAACCCCTAACAGATATCATTTGAGGAGCAAGAAGGATGATATTAACCTGTTACCCTCCAAATCTTCTGTGACCAAGATTTGCAGAG
>TRINITY_DN11603_c0_g1	ATGTTTCTTTTAATTCACGCCGAAGAAGTTGGGGGTTTGATTTCTTTCGCCGGGGTTTCGATCGAGTCAACAGCTCACTCTGCTGGGCTGCTGTTTGCACACGAAGTCCGTCATAAAATCAAACTCGTTTTGCCCCAGCCAGAGTTCGGGCAGCTCCTTGATGCGGTCCAAACCCATTTCTATCACCAAGGACATAAGAACTTCCTCGTCGATGAAATCAGTGTCTATGACATTGGGCGGCAGCATTGCAGCGGGGACGTGGGCCACGGAGGCGGGCATGTTGCCGCTGCCGCTGCCGCCGCCGCTGTTGCTGCTGCCCGCGCCGCCGCCCGAGCTGCTGCCAGAGCCGCCGGGGGTGCTGCTGCCG
>TRINITY_DN11603_c0_g2	GAACGGAGGGCACCCCCCGAGCGCGCTGGCCCCCGCGGCCAGGTTTAACAACTCCCAGTTCATGGGTCCCCCGGTGGCCAGCCAGGGAGGCTCCCTGCCGGCCAGCATGCAGCTGCAGAAGCTCAACAACCAGTATTTCAACCATCACCCCTACCCCCACAACCACTACATGCCGGATTTGCACCCCACTGCAGGCCACCAGATGAACGGGACAAACCAGCACTTCCGAGATTGCAACCCCAAGCACAGCGGAGGCAGCAGCACCCCTGGCGGTGCGGGTGGCAGCGGCACCCCCGGCGGCTCCGGCGGCACCTCGGGCGGCGCGGGTGGCAGCAGCGCGGGCGGCAGCGGCGGTGGCAGCACCATGCCCGCCTCGGTGGCTCACGT
>TRINITY_DN11606_c0_g1	GGGCGTCGATAATAACCGGGCATCAAGCATTTCACCGAAGCCGTGGACAGTTAGTCAGACTAACTTGTGGTAGGAGAGCATTCTGTGGGGGGTGAAGGGTAGGCGTGAGCCTTACTGGACCGCACAGAAAAGCAAATGTAGGCATAAGTAACGATAATGCGGATGAGAAATCCGCACACCGAAAGACTAAGGATTCCTCCGCTATGCTAATCAACGGAGGGTTAGGCGGGGC
>TRINITY_DN11607_c0_g1	ATCACACCTACACAGCTTCCTCTTGATCATGTTCTTATACTAAAACTGAAGCACAAATGGAACTTTAAAGAAGATTATAAAACAGATCTTCGCTACAATTCAGCTCCAAGCAAATAAAAAAATGAGACGAGACTGGAAATCCAAATGCCCCTTTTGTTACCCATTATAGTTATTACAGAACTAAAAGCTCTCCAACTAATATAAAAATGAGTACACACAAGTCACAAAAGAAACAAGCTTGTAGAAGAATGTCCAAATCTGAACCAACCAAAATCACATTGGTAACAAGACATACTTCTCCTAAAAGAATCTATCCACACATTCAAAGATCATCCATCCAGTGAGTTCACCTTTAAGATAGATTCCTCAATCCTGAATCATCTTGGAAAGGAATCTTCA…
>TRINITY_DN11608_c0_g1	ATTCGAACCAGGGCGAGTGGTTGTGACTCAGCATGCAAAATGAGTAGCACCAGGGTTCGAAACACAAATTGGTACCCGATTTCCGGGAGGGATTGAATCTCTCCCGACTCACGAGAAGACTCGTGACTAACTCACGGATGGATTCGTGGGGGGGCAACGCCTGCCTGATATGCACACAGGGGACAATGTCCAATGTGCCAGATCTTGAATAGAAAAGATCTGATGCCGGATCGGATATTTAGATCCGGCGTGATCGGGG
>TRINITY_DN11611_c0_g1	GGGCGCGGCGTGGAGCGCCGGGGCACGAGGCCCTGCTTCAAGCTGAGGGCCCGGGGAGAAGCCGGTACCTCTCCACCTCCTGCAGCTCCCGTTCCTCCGGCTCCCAGTCGGAATCGGGGTCCGGCTCCCGGCCAATAGGGCCTGGGCCCGCCACCCCCCGGGTCGCGAACCCACAGCGAGTGACGGCGGCGCAAACGCGCCCGCCCAGCAAGAGACTCAGGGTAACCGCC
>TRINITY_DN11611_c0_g2	GGAAATTCCTCATGTAAATACCGTATCTGCTCCATGGCTTCCCACGTCAGGGTCCTGGGCGGGGCACCAGGCGCCTCCATTTGCCTCCGAATTTTCTGGAATCGGATTGCTTGTTTCTGTCGTTTCAGGGTGCTGGGGGAAGAGAACCAATGGCAGAAGCCATGCGTGGAAGCAGAATGGATGTTTGAAGAGCCTCAGGCTAAATCATGGAGCGCCCAGCCCTCTTCTCTTTGATCGCAAGGGCAACCGGGCCATGTTGCCGGCTTAGAGCTGCTCCGTACACCCAGAAAGCTAACACCTAGAACAATAACTGCCTGTAAG
>TRINITY_DN11612_c0_g1	TGCCATTCAAGTACTCAAAAGAAAAATCTAAGTAAGAAGACCTTATATTAAGTTATTATTTATTGATGGAGTGCATTAGGTACAGGTGATAATATTATGAGCGTTAGGATTTGGGACATTACATTTACTTATTTCACAATACTTATCAACATTTATTCCAAAACAAAAATAATGAATTCATAATTATTTATTTACAGACCAATAACAACAAACAAAATACTTACCATAATTTATGTACCTAGTTACTTTTAA
>TRINITY_DN11614_c0_g1	CCGCCGAGCCGCGTCCCAGATGTTCACCGCGCCATTTAGTGTGCCTAGTGCAAAGAATCCAAGTTGTACATCTTTGGAGAAAGATATGGCCTCCATATCATTTTCACCTTCTATTTGTCCCACCACTTTTCCAGTTGATGAAGTTGTAAGGACTACAGTACCATCAGAAGAAACAGACACCATAAGGTTATTGTCAGGGTGTATGTCCACAACTGTGACCCTCCCGGGGTGCACTCCGGCCGGCACTTGCTGTAGCACAGCTGAGGTCTTCAGG
>TRINITY_DN11616_c0_g1	ATCGGACCTGAAGAATAACAGTGAAAGTAAACAAAATGTACTGAATAATCATAAAATGTTTAATACGTTTGTCAATACTGTTAAATTGGATCCACTTTTGGGATGCACCATTGATTTTTTCTTTTTTTAACGTTGGATAATTATGCTATTACAATTATGAAAAATATTACAGACGATTCCATAGTCGACGATTCTACAGCCGACAATTCTACCTGCCG
>TRINITY_DN11618_c0_g1	ATTCCACGAATAAGAGAGAGAGTAATGTGTTGATATGCACATTTTGATTGGACAAGAGAGAGAAAAATCGAACAGATATATTTTTATAACTTTGGAATAATGTTAGTGGAAGTAAAATGATGGCCCACAATTGTTTTACTTTTATTTTTCTCTCAAAATGTTTTTATCTGAAATATTAATTTTGTAATATAAAAAAGCACTTAGTTATGGTTGTTTCCTTCGGTTCGAG
>TRINITY_DN11619_c0_g1	TGGACCAAGTCAGTTGCTACCTCCTTCAAAAAAAAAAAATCTTTCTATTTAGACCTTTGTGATAAGAAACCTTAAGTATCCAACTTGAGAGAAAGTCTCTCCTATGGTGAGATTTACTTAGCCCCTGATAATCCTCAAACTTCTGTCAAACTTGACAAATAAACACACAAGATTTAAGAATATTAACGTAAGCCAAATCAAGCTACACAAAAACTCTAAGCATGTTACCAAACTTGTCCAAGGATAACTTTCTGTTATTCTATATATAACGATCTTAAAGCATGTGCAGTAAAATTTCTCCTTAGAAAAGGTAGTTGGTTTACTTTACCCGGATTTGTCATGATACCAGTCCTAGCAAATAAATTTATATTTAATAGGTTGCAGTGAAGATTAAGTCTA…
>TRINITY_DN11620_c0_g1	GGAGGTTCTTTCCCTTTTAAAGCTTTGGCCCTTTTGGGATCTATCAATTTGCCATCCAGTTTGTGTTCTTTCAGTTCCAAAACCTTATCAACACTAGCAGCATCTTTGAAAAGCACAAATCCAAATCCTCTTGATCTCCCAGTGACTGGATCTGTTTTAATTGTGCAGTCTACAACTTCCCCAAATCGAGACAAGTACTCTGTCAGATCTTTTTTGCTTGTATCCCAGCTCAAGCCTCCAATAAACATTTTACCGTCATCCTGCTGATTCTTGCTCGCG
>TRINITY_DN11623_c0_g1	GCAGAACACTGAAGCAGTGCGTGAGGTTGAGATGAGTGTGGACGATGAGGACATCAATAGCTCCAGAGTCATTAACGACATCTTCAGTGACGTCCTAGAGGAAGGGGAGCTGGATGTGGAAAAGAGCCAAGAGGAGATGGACCAAGTGGGAGCAGAAAACAGTGAGGAGCAGGAAGATGCGCTCAATATCTCTTCAATGTCTTTACTTGCTCCGCTAGCTCAGACGGTCGGTGTGGTGAGCCTAGAGAATGTAATTTCTTCACCTCCGTCGGAATTGAGAGACTCTAACCTAAGCGCTGCAAGTCCTAAGCCCGGGAAATTCCAGAGAACCCGCGTCCCTCGCGCCGAATCTGCCGATAGCCTCGGTTCTGAGGACCGGGACCTTCTCTATAGCATTGA…
>TRINITY_DN11623_c1_g1	TTTTAAACAGATGTGACCTTCCAACGGAGACAAAAAAGGTACCTTGTCCAAAGCAAACTTAGTGTCTCCAACAGAAGATAAGGAGAGTGTGTGAGATCCAACTAGGGTAAAGTTGCTGGTACGCACAGCACCGAGACCTCCGGGACTGGCCATAACTGAAGAATGAAGGCTGCTTTTTGAAGTTATAGATGTGAGGAGTCTCTTTGGAGTAATAGCCTTGGACTTGGAGGCTTTCTTCTTCTTATCGGGGCCCAAGGAATCTTTCTTTTGTACCAGGCTGTAAACTTCAATGTTTATTTCAAAGTCATTGGAAACATCATGCAGAGTAAATGTAGTAGGAAATGTCAGAGCGTCACCACTGAGAGAGTTTGCAGTACTTGCTAATGGAGTGGCGACCAT…
>TRINITY_DN11626_c0_g1	CGCTTTAGGGGGGGGGGGAACTTATCTTGTAACTAAGATCTTTATTTGTCTTTGGCACTTTAGGTGACGTGTTTGTTTCATATCAACGTTAAATTACATATATTTGGAGTACAATGTATGAGTTCGTGGACTTCGGACACATACCTCAGTTGGTGACTCTCATATTACTCACCTTTGCTTCTTTCCTATTTCTGGCCACTATGGTTTCACTCAGGAAAATCATGCGAATTTTTTCAGACAGATTGTGGTCATCAGGGTCATACTTTCAGGGATTGTTTAAGAGAGAATATGTGACCCTTTCGCCAACCGCCCAAACTTAAAGTGTTGCCCCAGTTTATATTGCATGAGTTTAAGAGAGAGATGAGCCAATAGCTGGTTTGTATATTTTGTTATAAGTTA…
>TRINITY_DN11629_c0_g1	GCTCGCGCAAGCGCCCGCCTCGCTCGGAGACGCCGCTTGATCTCGTACGAACAATACAAAAAGGTGGAACTATTTTAAATTACTTAAAACATCACCTGTAATGACTAAAATATATAAACAATCGTTGACTATAATACAGCACTATCTAGCCACCTTGACTTATCGATTTGCGAACAAGCGGGAATCAAAAGTTCTCTTGGTATTTTTCTATTTTATACAGATGACTGACGCCATGATAGGGCACTCGTGGGATACACTAGTAGTGCCCCACAGCATCCCTCTAGTACCCCAAGGTTCCACTAGTTCCCTAGAGCCCTACCAGTGCTCCCGCGGCCACACTAGTGCCCCAGAGTCCCACTAGTGACTCCGCAGCCGCACTAGTGCCCCAGAGCCCCACTC…
>TRINITY_DN1162_c0_g1	ATTTTTAGAAGTTATGCGACAGAGGAGTGAGCGAAGTACGCTCGTTTATTTCGTCCTTATAATTTTAAGTGTTGCCATAACTAACTTCTTTCATAAGTAATCGATAAGTGCGCTCTTAATTCATAGTTAATACTTTACACTTATGACATTATAATTTATTTTTATAGGAGATTAAAATGTGCCTTAATTACATACAATTTTGCAGAACAAAAGTTGTTTGGTAGGTATTTTGATGAATTTACATTCTTG
>TRINITY_DN11630_c0_g1	GCCGACCACAAAGAACACAAACAGCACGAAACCCTGGAATGTTGCTGTAAAAGTGAACAAGTATGCCCCGATGATATTTGAAGCGAAGAGGCCGAAAACCCACGGAAGACCGAACAGGAAGACGAGGAGACAACTGACTGTAGCGCAACGCAGAGCTTCGTTCGTGTCGCCGTGTCGCTGGATCCGTCTCGAAGCAAACACAGAA
>TRINITY_DN11631_c0_g1	GTTTTTCGAATACCCAACTAACGAGGATAGGAGCATTACAATAACATTTCGAAAATCACTGACAGTCTTATTTGTAACAGTTCATGATCTGGTTTTATCTATTTTATTCAAAGATAAAGTGGGAGAAAAAGTGAGATTGAAAAAAAAAACCTTTTATTCGACTATATATTAAGTCGAGAAACTTAAAACAAACCCTAGGGCATCAAATCATTAATAAAAAAAATGCAAAATCATTGTTCATAAACATAAAACCATTCAGGCTGCTGGAGCATAATCATATATAATGTCATCATCGTTGTCACCATTTTCGACATAGGTAGCTTGAACTTGAGCATACTCAAATGCTTGATCGTTACTAGCCATGACGCCTCCAATAATGCACGTTTCAGAAATATTATT…
>TRINITY_DN11637_c0_g1	GTTTCAACGTCAAGAACACTACACTCCACTCCACAATGATCACTGTAACTCCATATCTCCATCTTCACTACTTTATAGCTCCCTGTGACTTCGTCGCTACCGAACCCCATCACGCGAGAGTAACCGGACGACCACGCTCCGAAACAGAACCGCCTGAGTTGTTTTGTCCAAGGGTTCAAAACGTTGATCCAGTCTCGTTCAGGGATGCAGACCAAACCGTCGCAAGTCATTGAGGGTCGTGCGGTGTCGCAGTGAAGATAGACTATCTCTTCGTCTCCTTTGAACCGTGACTCTGGGAGGAGCCTCGGCTGCGCGCCGCAGTCGCAGTTGTAAGCAGCTAGGATCTTACGGCTCTTTTGAAAACTCACGCGTCTCCCAACGAAATTCTTTGATTCGAGA…
>TRINITY_DN11638_c0_g1	AAGAAGTGTATACACCAGAAGTGTTTACCTTGTTCCAAAAGGAATACACTGTCATCGGTGATTATGTCGCAAAAAAGACTAGTAAGTCTGAGATGGTGTATGAATATAATGTATCTTATCGTGGAGTTGCACGAGAGCATTTGGTTAAGTATGATGCTGCAGACCAAACGATACATTGTAGTTGCATGAAGTTTTCATTTGCTGGGATCTTATGTCGTCATGCATTGAAAGTGTTGGACAAAAAAAATGTTAGAAGAATTCCACCTACTTACATTCTGAATCGTTGGAGCAAAGAGGCAAAAGCACGAACAGTATCTTATTATCATTCAGAGACACCTAATGAAGCCGTGAAG
>TRINITY_DN11640_c0_g1	GGCATTGAGAAGATGAAATGCGAAAAAAATGTTTACGAGTGTGTAAAAAACAGTCCAATTGTAAAAATTATGATGAGAGCCTTGAAGAGTTCTGGCTGTGCAGTTGACCTGAGAAGACATATATCTTGTGAAGTATGTGATTACTCCGTCAGCGGTGGCTACGATCCTGAATTGAACCAGATAGTAGTCTGCCAGAACGTGTCCACCCGGCAAGGCATGGTGCAAGGAGTCCTCGCGCATGAGATGATCCACATGTTCGACTACTGCCGCAACCAGCTCGACTTCAAGAACATGGAGCACCTGGCCTGCACCGAGATCCGCGCCGCCAACCTCACCCACTGCTCGTTCATGAGCGCCTGGTCGCAGGGAGACGCG
>TRINITY_DN11645_c0_g1	AAAAACTACACTTTGCTCTTGTTCCCAAGGAAGTGGACTGCGGCTACTTGGACGCCTTCAGCGACCTCGATTTCAAGACTCTCAATGATGTTCCAAGTAGCAATGATGAGGACTGCTTCGGCTTGGACCTGCTTTTTTCCACATACGCAAACGTCAACGCTCCTCTTCCGGACTTGGGATCTTTTGAGGATACAGATGTTGTCACTTCCTTATACGACGATGCTTGATTTGCAGTTCGACTTCTCTCCCTAATGCGCTAGGTACACG
>TRINITY_DN1164_c0_g1	GGGCGGCGCCGGAGCGCGGGTGAAGGTGGGCGGCGCCACCATCGGCACCTGCCAGGACATGTGCCCGGAGAAGGAACGCCTTCACAGACAGGCTGAGCATCAGGTAATGACACTAGAAGCGCTGCCAGACTCGGACGGGGCGCTAGAGCCGTGGCGCGCCGTGAAGCAGTACAGCCGCAGCTCCGCCGACCAGGAGATGCCGATGTGCTACGAGCTGCGGCCGCCGCCCGCGCTGCGCCGCAC
>TRINITY_DN11651_c0_g1	GCATACTTCAGAGTCTGAGGAGGACAGAGTTCAGTGGATGAGAATTAAGAACCCAGTCCATGATCTCAAGTTATTGGTGGCAATTGTACGCATGAAAAAAATTTCATTAAAGAAAGTTTCAGATGAAGTAGCAATAATACAAGTGAAGATTTCAGATACAACAATCTGGGTCAAGGCTGGAAAGTTATATGGCAGAAGTGAGTTTGCAGCGTTGGAGATCCATTCTCAATTCAAAAATATTGTGTTACAATATGCAAAGATATACTTTGATTTGAAGTTGATGAAAGAGAGTGAAAATATCATCTACACGGTAACTTGAGCACTAGTTTTATTAAAGAAATGAATCTCAAAACAAGGCCTATAACTTGAAGTTTAAGG
>TRINITY_DN11651_c0_g2	ATGCGTCCCTTCTCCATAACTCTTACTCCCAATATCTCTGGCACATGAATTCCAGAACCAGTAAGAGCTCCTTTAACCGATTCAAAGCTTCTCTTCGTCTCATGACACCTAATGAATGAAGTGGTCTCATGAACACATAGTGATTCCCATGTTCTTGCAAGGAAGAGAGTGGAATGTGTCGTATTATCTTGAGGTTCTTGTCTTTTCCCACCATTCTCTTCAGAACCATAACCTTTGTCCTCTGACCTGACTTTCATATAACTTGATCTCCTTCTGTCTTGCTCTGTCCCAACATTCTTTAAATCATGAACGGTCTCACATGAAACG
>TRINITY_DN11652_c0_g1	GCGAAACCGTGGACACCCACCTAGTATTCCTTAAAGAAGGTGCTCAACGCAATAAAATCATGAACATAGCGAGAAGACTCAAAACTTATCTATTAAACTTATATTTAATTAACCATAATTAGTCACATACTCATATGTTCCTCGCATGATATGTATTTGTCGGTGAATCTTCTTCTTTTATTGATTCTCTCCACGTTCATGAGCTTGTAAGAAGAAGAAGACACATCCATCTTCAGTGTCGTTTCATCTTCAATCAACAATCTTTTACCAAGTAGGGTTTCCTTTTTCTTCACCAGCTTCTGAGCGTATGATGAGATTTTACCAACCACTCTCATGATCATGCTTAGATTGAAGATACACTTATCATCATGAGCCACCTTCTTTACCTCCACCTTCTCA…
>TRINITY_DN11658_c0_g1	TGCAACAGAAAGCTAAACGTTGAATATAACCTTTTCTGCTTTAATCAACCTTAATTATTATGTACACAGGAGTATTAGGAATTAGCCAACCAACCATCAAAGTGACCAACAACGACTAAACAAACCAGCTAAACCACCCAAAAATACTAGTTACTCTATCCAGCATTCATAAAATCATTTTCTAGGGTTCAACATCCATAAGCTTTGATATAACATAGATATCTT
>TRINITY_DN11659_c0_g1	GCGCATCGATCTTGTTTAGGTTTTTGTAGCAGATCAATCTCGTGGAGACGTATAGCTTCTTTGACAAAAGAGCTTCCGTCTAAGATATGTTCCCTGATTGCCGCGGCTTCGATCTGACCAGGATGGTGCTTGAGTTTATGCACAAGATGATCGGTAAACTCTGGTTTCCCATGCATAACCTCAGCAAACATGGCGGAAGCAACTTCAGAAAAAACTGCCAAAACGTTGGCCTCGTATAGTACTATTGAGGCCATAGCGGACCCAACCGCGGTGCCGTTCACGAGCGCAAGCCCTTCTTTAGGCCGGAGCTCAAAAGGAGAAGATATTCCGGCTAGCTTGAAGGCCTCTAAGGCGG
>TRINITY_DN1165_c0_g1	GGCGGTCACCATAGCTGGCACGGGGCATGCCACCGCTGAAGATGATAAAGTGGCCCCCAGATTCACAGTTCCGCCACAGAATCTTGTTAATGGCCTTGCAGGGAAAGGGGCCGTAAGGTGTGGTGGCTACCGTGGGCTGCAGCGTTGGGAAGCTGCCGGCATCCACAGACCAGACAGCATAGCTGCCATCGCTGTGTGAGCTGACCACAGTGCTGCTATCACGCCCCCAGCATAGGCTCTCCAGCTGCTGGTTCCCCAGGAAGATGTG
>TRINITY_DN11661_c0_g1	GGATATGAAACTCTAGGTGGGAAATTCTTTTCTTTAAGAATATTGAAAATTGACCCCCAATCTCTTCCAGCTTGTAGGGTTTCTGATGAGAGATCCGTATGAGTGTGATCGGCTTCCCTTTGTAGGTAACCTGGCTTTTCTCCTGGCTGCCCTTAACATTGTTTCCTTCATTTCAACTTTGGAGAATCTGACGATTATGTGTCTTGGGGTTGATCTTCTCATGGAGTAT
>TRINITY_DN11662_c0_g1	ATTTGTTCCCGCGTCGGAGTGCCGAGGACCTTGATGATTTCGACGAGCTGGTCGACCCCTGAGTCCCCTGGGAAGATTGGCTGGCCCAGAAGGAGCTCGGCCACGACACAACCAGCGCTCCACACGTCAATTTTCGTAGTATAATCGATGGCGCCAAAGATGAGTTCAGGGGCGCGGTAGTACCGGGAGCAGATGTAGCTGACATTGGGCTCCCCGCGGACGAGGTGCTTGGCGGATCCGAAGTCACAGAGCTTCAGGACTCCGGTCTTCGGGTCCAGGAGAAGGTTCTGCGGCTTGATGTCCCGGTGGCAGATGCCCAGCGAGTGGATGTAGGCCAGGCTCCGGAACAGCTGGTACATGTAAAGCTTTATAAAACTAATGGGTA
>TRINITY_DN11662_c0_g2	AAGTTCCCACAGATCAAGAGTCATCCTTGGATGAAGGTATTCCGCGCGTGCACTCCCCCCGACGCCATCTCGCTGGTGTCCCGCCTGCTGGAGTACACGCCTCTAGCACGTCTCTCGCCGCTGCAGGCCTGTGCCCACTGCTTCTTCGACGAGCTGCGCGAGCCCAACGCGCGCCTGCCCAACGGCCGCGCCCTGCCGCCG
>TRINITY_DN11665_c0_g1	ATTTAACAGGCACCACTTTGCTCTCTCCAATGTCAGTAGTAATAGAAAGCTGCGTTGTCACTGGATCAAGTCTTTGAACCATACAAGTCACGTATATATTCCTTTATAAAAATCTTGTTTGCTTATCTGCTTCTTAAACATGCTCCTTATATTCCATTTACCTAAACCCCATCATGACGGGGCCACCTGTTTAGCCCATATCTCCAGCGTTATAAAGAAGACTTCGCTTTGAATCAAATTGTATTTTGTATGGCTTAAACAAACAATTACCCAATAATCCCTCCTTTGTTCTTCTCCTTTCTCAACTCTCTAAAAGCATGTCTTGTCTTAACCTAAACCCATCACAATCTCGGTAGTAGTAATAAGCATTTTAGTCTCCTAAATATGAATATTTAGTTT…
>TRINITY_DN11668_c0_g1	GTTGTTTCTTTGGAAGTTTCCGGGCTTGCCATCATATTGTTTGGGACCACCGAAATCGCCTTTGGCATTGAAATATTGCATTCCTCCAGATTTTTCACCATCATATTCTTTCTTCTGACCAGGATTATTGTAGTTGTTTCTGGGTCTGTACTCTTTAGGTCCTCCAAAGTCATTCTGGCCAGCATTTTCATTGTTTTGAGAAAAATCTTTTACACCATTGAAATCGTTTCTGGGGCGGAAGTTGTTGTTTCTGTTGTTGCCCATGTAATTATTTCTAGGGCCAAAGTTTTTCG
>TRINITY_DN1166_c0_g1	GGCAGCCTGGTTATGTGATTTAAGGGGAGAATCATCTTTGATCTAGGGTTCTTCTTTCACTTCCTTGTATACGATTTGGCTGTATTTCATTTAATATCTACTGGCTTTGCAAAATTTAGTTTCTCTCTAAATTATTGAATCTATTAAGAAATAGTGAAGTATAAATTCCAAAGTTTGATCACTTACGCAGCTTCTTCCTTCTTGCTTCCTATAAAAATGTTTGGGGTTTTTTT
>TRINITY_DN11670_c0_g1	GGTGTTTTCTGCGATATGTGCTTCTGGCTCTCCACAAAGGAACATCTCCAAGGGAGGGGGCGTGAGCTGCTTAAGCTTCATCCCATCCCGAATCTTTGCAATTAACACACCACGAAGATAGGGACTGAGAGGTAATCCTCTTCCAATCCACCACTCGAGTGGTAACCGATCAGGACCGACTAAAAGCTTACTAGATAACGCCTGAATCCGACTAAAACGCCGGGATAGGGCCTTAGTGTCCATTTGTCCTAGCACGCGGTATCCAGCTTTATTTAACCTTAAACAAGTCT
>TRINITY_DN11670_c0_g2	GTTTGTTGCAGGTCAACCTTTGGGTTATTACGGCTCCTGGGCTCTATTCGCGTTGTCCCACCATGCTATTGTGTGGTTGGCAGCATTACGAGCATATCCTCATCAGACGAGACCATTTCTCGACTACGCTTTGTTAGGTGATGACATCGTCATTGCCGATCGTAGTGTGGCTAAGGAGTACCGTTCTCTACTTGATGCTTTGCAAGTAGATATATCTGATGCCAAGTCTATTGTATCTGAGACGGGTTGTCTTGAGTTCGCCAAGCGGTTCTGGGTTAAGATAATGTCGAAGGACTTATCCCCAGTATCTGCGAAAGCTGTGCTTGAGAGCTACTTCCTCGTTGGTACTCAGCAGTTGGCCTATAAGTACAAGTTAAGTCCTAAGACTTGTTTAAGGT
>TRINITY_DN11675_c1_g1	GGACAACCTGCCCAATCAGCATCCGAGTAAGCCGTAATGGAGAGAGACTGAGAGCGTGTCATCTTGATGCCGTGGGAGATAGTTCCTTTGACGTATCTCAAGATTCTTTTGAGCGCATGAAAATGAGCTTCTCGTGGATCATGCATAAAGAGACAGACCTGTTGAACCGCAAAAGCGATGTCAGGACGCGTGAATGTCAAGTACTGGAGTGCACCTGCGAGGCTCCGATAAAGAGTGGGATCAGC
>TRINITY_DN11679_c0_g1	CCGTTTCTACCTCCCATGTTCGACTCACCCATTTGGGCCTCACTCCTCGTAACCTCCGACGACTGAGACGCCGCCGGCTGCGGCTGCTGTACTCCAGTGGTTCTTGGCGGTGGAGTTTCTTCCTCTTCCATCGGTAACCTATCATAAACTGCGTTTGCAAAGGACGCAGCCATCAAGACTACTGGGCCCGAAGCTATCAAAGAACCAGCCACATTCCCTCCGACAACCTGTCCTTGACCTCCGGCTAGATACACTGTCAAACCTCCCGCTCCCGGTGGAGCTGGCGGTGGAAGCGCAGTCCCTGTCAAAGACAAAATCTCAAACCGACCATGCAGTGTAATCACACCGCCACCCGTAGGAGCCGCCGGTTGCCGTATGGTGACGTTAGTGACCGCACCG…
>TRINITY_DN11680_c0_g1	ATCGGCCATAGACGACCGAAATCCAAGCTGAAAGAGAAAAACCCACGATCCGGTCTCGAGCTGGGCACCACCACTGCTGCATACCACAGCTCGCGAATCACATCCCAAAAGAACAGCTCTTGACTCGAGCAGAGAGGAGACGAGCCCCACGACACCGCAGAAGCACGCTAAACCACCCACCTTTGTCGAATGTCCAGAGAGAGCCCATGTTTGACCGCAAAGCCCCACCGGAGACAAACCGCAGACACCATACTAGA
>TRINITY_DN11682_c0_g1	TCTGGATAGACGCCTTTTGTGTCAGGGATCCACATGAGCTTTGTGGTGGGGTATGGGTGGTCAAAGGTGTTTCTGCAAATAAACTCTGAACTCTCCTCATCTAAACCAACAAGCTGAACCTTGTTGTTGTACTCCTCCACGAAGCTGCCCAGCGCCAAGCGAAAGCGCTTATCGGGCCGCACACTCCAGTTCATCGCGTAGACTGTCCAGGGCGCTTCATACTTGTAGATCTCCTTCCGTTTGCCGTGCAGGGACATGGTGGCCACGGGGCCGCAGTACGGGCCGGGTCAACAGTGGGCTGCGGCGGGCGGGGAGCCGAGCCTGAGATCTATGGGTCCGAAGGGAGGAG
>TRINITY_DN11684_c0_g1	GAGGATTCACAATTTTCCGAGGTTTATTGAGGTTAAAGGTTTAGGCTTTTCTTGTTTGAGGTATTGAAAGTTTAGTATTTAGTATTTAGTTTTGCGATATGTACTCAAAACTAAATCTTTAGGCTTTGGAAGATTCACAATACTCCAGGGTTTATTAAGCTTAAATCTTTAGGCTTTTCTTGTTGGAGGTCAGGCTGTTTTTATCTCCATAGTGTTTGTGGCACTCTTGGTCGTAAATGTATTAGGTCTAAGAAAATGAACATGGGGGTGTAGTGAAATAACTAAGCAAGCTTTGAGCTGTTGTTTTTACCTGTAATATCTTTAGC
>TRINITY_DN11685_c0_g1	CATGAAGACTGCCATATTCCAAGTCACATCATTTTACCAATGGAGTTATAGAATTAACAGTATTTTCAATTACGTTTATAACACTGCAGAGACCTTAAGTGCTAAACTTAGTGGAGTTTGTGACCAGAGAATTGGCATTTTCTACAAATGTTAACAAAGCAATTACCAATGGCCTTTTTACATATTTTTTCTTTAATGAGGAATAATATG
>TRINITY_DN11688_c0_g1	TCGACCTCATACACGAATCGAATCGACAACCCTGTAATAAATACAATGCGAAAACAATAAACGTACCAAACAAACAAAAAAATAATACAGTAGACTTAAAACTTCAACAAAAATAGCGGTGTACGAATTCCCATCAGATAACGTAAGCACTCAATCGTTATTGGTGAACTTCTCCCAAATGAGCATAACCAGACAGATATTTG
>TRINITY_DN11689_c0_g1	TCATCTGCAGCTTTTTCTGCCTCCTCCAGCTTCTGCAGGGCCGTGGCCAGTCGTTCCTGAGCCCTGTCCAACTCCTCCTCAACGAGCTGGATGCGTCGGTTGAGGGCGGCCACATCACCTTCAGCTTTCTCGCGCCGCTCGCGCTCGCCGTCCAGCTCCCGCTGCAGGCCCTGCGCGCGGTCTTCCGCCTCGTCCGCCTGCTGCTGCAGGGCCTGGATCTTGCGTTTCACCGCCTCCAGGGAGTTGAGGCCGGCCATGGCGCGGAGGCGCAGAGGCGCACGGGCAGCGGCGGACGCTCGGCTGGGCTCGGCTCCGGCGAGAGCTGCACAGC
>TRINITY_DN11690_c0_g1	TGGCCAATGGTTTGTATGCATACTGGTGTTAAGACCTCCATGACTTTTAGTTGGAAGTTATAGACATTGGTATATAGTAATAGGGAAGCTAGTAAACCTACAGTGAGATCAAAGAACCATTTTCAATAGATCAACTGCAATAAAACCTTCAAGCATAAGCTAATCTTAACATTTGATTCTTCCATAGGTTAACATCTTACCTGGTAAGTAGTCTATGCATAAACTAAAGTTGATATATTGTGGCACTAATGTGATAACCACAATGAATCACATAAGAACTGAATGTAGCAGACAGGAGGATAAGAATTTAGATATCAAGATCACATGACAAGAGGAGAGAGAGAGAGAGCTTTCTATGTAATACTATAATATGTCAGGCCCCATACATCACATGATCAT…
>TRINITY_DN11692_c0_g1	GGAGTCATGAACTCTTTCACTATCTCATCCGTGACCTCCTTGCGCCGGGCCTGGTGCTCTGCGATCAAGGGCTGCAGAACCTCTATGAGTGCCTTCTTGAGCTCACCGGTGAGCATGGCTCCGCTGGTGTAATCCTTTCTGATCTGCTCCAGCCTGTCGTCATCTTCAAGGAAGAAGGTCAGATACATGAAGGATACATCCACTTCACAGTTGCCCCCAAACTGCCTGTGCTCCTCCACAGTATCTCTTCCTCCAGAAAATGCATGCTTGTTGACCTTGCTCTTGATCTGCTTGGCCGTGTCAGTGAGGAAGATGGAGGAGTTGGGGTCACTGGCACTCATCTTGGTCTGAGCGCCCTGCAGGGCAGGGAAGAAGGTCGAGTGCAGCAGGGCAGGTTTA…
>TRINITY_DN11694_c0_g1	GTTTCGGCTTCAGAGTCTTTTAGTTTCAGAGATCGTCGCGCAAATACTTTCATTAGCTCTGGCTCATCATTGTCGTTTTTCTTACCACTTCGTTCTTTGACTAATGTTATAGGTTTTTTACGGTAAATTATCGTTTCTTCGTGTCTGTCCGGTGTCCTGGGTTCGTTGCTATCGGTACTTTGAATGGAGCTCTTGCTTCCGAAACTCGAATGTGACTTTTGATCCATGGAAATACTGTCGAATATCTTTTCAGTGCTCCCTTCAGTGCTGACCGAGTTAGCCCTCAGTTTTTCAGGTTTGTCTTGGTACTCAACACTGGTGGACTTCCTTTTGAAGAATGCTTTTGGTGTTGTGGATGGACTTTGTGGGGAAATCGAAGGTGGTACTGATCTTCTGTTA…
>TRINITY_DN11695_c0_g1	GCATTTATATTGCTAGTTAATCCTCATAAAAAAGATAATATAACATACGTTTTGATGATTTGAAATTCTATTGATTTGAAACAGTCGTTTGATGATTTTTTTTAACAAACAGTGAACTTAATTTAACATTAATACCCAAAAATATGAACTTAAATTGCTTTTCGATTTTCTTAAGTTCTAGGTAACAAAGCATTAAACTGGGAATAATTTTCTAACAATCTATAAACAATATGAAAAGTTACAGGACGTAGAACATAAGTTAACTGTGTTTGGTTTGTAATCTTTCTTGGTTCAGAATCAGTTTCTTGTAATCTTGCTTTTGTTATAAAGCGTAAAACTTTTTTTATTTCTCAAAGGTGATTCATATCCGGCTTCGACAACGTTAAAACAGCTGTTTCT…
>TRINITY_DN11696_c0_g1	GATCAAAGAAACTTTAAAGCATACTGGGAAAAAGACTAAGAGCAAATGGGTTCTTTAATGTCAGGATGGGACTCTCCAACAAAGGATCCCAACTCAGTGAGAAGGTGCAAGTCACTAACAAGAGAAGAAATCGACGCTTTCTGGAAGACAAAGAAGAAGACTGAAGAGGAACATGTTCAAGCCGTTTCCAACTTGGTAGTTCAGGAAGTTGCGGAAAGTCAGGGGATAGAGGACCCTTATGAAAACCAAAGCAAGACGACTGGATGGTGGAAAAGAAGCAACTGGGCGTTCTTGAATGAGCCGAGGGAGGAAGAGGGTCGACCCAACAATTACGTTCCGCAGTTCCAAGTAGCTCACATCGCCAAAATCGCGGGCCAGTAACAGCGCTAGAGTCACCGG…
>TRINITY_DN11697_c0_g1	ATCCTAGCCGCCGCTTGTGCCTTCTTGGCTCAGTTCATGCTTCATCCGGTTGCAAAACCTCAAGCGGTAATTCCATGGGATTACAAAATTAGTGACTTGCAAACCACGGTTGTACTTCTACGAGACATAATTCTTCAGAGACGTTTCGTCAACACTCGCGCAAAATACATGTCTGCACAGTTTCAGATGGTTGCTAACCTTGGATGCGGAGACAACATTCCAGAG
>TRINITY_DN11697_c0_g2	GGCAAAGACACTCAGTATCCACAACTCAGATGAACTTGAGATGGAGCTGGCGATACTTGGTAGCTTCGATTGGAGTCTATCTAGTCCAACTACAAAAACGTTTGTTGACCTCTTTCTTTGTGTCAACGACCAAGCTGATGATACTTTTCTCTGCTGCTACCTCATGGACTTATCTCTCCTCGACCGAGATTGCTCTCAGCGTTACCCATCTAT
>TRINITY_DN11698_c0_g1	GGCACCCCGCACTTGGTACATGAGATTTGCGACGGTGGTTAAGCAACTTGGATTTCGTCAGAGTCGTACTGATCCCTCCCTGTTCGTGTTCAACAATGGAAAACAACTGATATACATCCTCCTATATGTGGACGACATCATCATCACCGGATCAACGACGACACTTATCGAAACCACCATCTCGGCTCTCTCCTCCGCCTTCGACATATCTGATCTTGGTCAGCTACATCACTTTCTCGGCCTCTCAGTCACATACAACGACACCGGATTGTTTCTCAACCAGCAGAACTACGTCACAGATATCCTTCACCGTGCCTCTATGACAAACTGCAACCCGTGTAACACACCAGTTGACACAAAGTCTAAGCTCGCCGCTGATGAAGGCCCTCCAGTCTCTGA…
>TRINITY_DN11700_c0_g1	CCACTAAGCCTAAACAAATGCCTTAGCTTCAAGTCTCAATATGTAATTTTACAAGACAAGGTCACAGCAAGAAATGAGTCAAGTCAAGCAGTGTTGACTTCATTTGAAGTTTGACCAGTTAAGATTCTAGCTCTCTAAGACTGATAAAGCTAAGTACCATCCTCGGACAAACAAAGAAAACAATAGTTTCTTTTTCAGCATGTGGG
>TRINITY_DN11701_c0_g1	TGCATAATCTTAGTCTGTTAAAGAGTCAGACTTGTTGCTGTACATTCAAGATTAGATAGAGACTATACAAATACATATAGATCTTGCAGTAGGCGAGTGACTTCACTGGAGTAAAACCATATTTTGGTTAAAAGACCTGTCATTGCGTGTACTTCACCGGCTCATATCCAGTACCATTACAAATCGCCAAAAGCGGAACAGAGTGCAAAACCGACGCAACTGTACCGTTCCCGACAGAGTTTAAGTACCGCTCAGCGGAAACAAGGGACCGGAACCGTTTTCCGGTTTCTTGCTCCGTATAATACTTATCAATACTACGAGGGGAGTTTCTCCTCGGAACCTCTTTAACGGTCCATCCTCTAGGCAAACGGAAATCCTTGGAAGCAACGCGATTACCCT…
>TRINITY_DN11702_c0_g1	AAGAAGATGATGTTATTTTTTATTTTTTAAACACTATTAAGATTACATTGATCAAAGATAGAAACCATACAGCTCCACGGATACAAGTATCCCGGAGAAAGGAGCTGGCGAACTTAACAAAAGTTCCCAGAAGCATAAGCCCAATTAAGGGAGACATGATGACAAGAAAAAAACATTTAACAAGATAATAATATAAATAACATTCTTTCATCTAGTTGAGCAAAAGACAAAACAGTAGATTCATAAACACGATGAGCAAAAATTGCATGCAGTCTTCGGATCCTTTGAGAAGAACAAACCGATGATGATAACTTGATCAAACCACCGTGAAGAGATACCTCCTATTGTGAATAGCCCAGACAATTGAGAACCCAAGCAACAAGAACCAGCATAACATGA…
>TRINITY_DN11705_c0_g1	GGTAACATATGAATTATATGTTTAAAATTCTTACTAATTATAGGATTATGAGAAAGTTATCAGGTGAGAAACAAGAAGCACAAGAAAATGTTGAAAGTGAAAACTTACTCAGTGCATCCATCAATATGAGTTCTTGACCATGTTGAAATGGAATTAAGCGGAACAGGCTTGCAGATTGTGTTTAAGCGGAAGCAGTTACAGGGCAACTCTCCTTTGGCAAGTGACAAAGCCAATAAGCTACCCAGAACACAAAAGAGCAAATTGCATAGTCGCGTGCCTATAGAAAGATGCCCTATTACTGCTCTGCTTATTGTTAACTCTCTCATCCTCCTCCATTGTGACTTCTTCTGTTT
>TRINITY_DN11705_c0_g2	ATTTATTGTACAGATGGTTGGCATCTCCAGCTACACAATTGCGACTTCCAATAACATTTTAGTTGCATTGCATTTTTGAATTATCTTTCCATTCATCAACGATCTAACAATTACTCTCACATAATTAATCAGGATGGATTAAGGTTGGTCACAGTTTATCTTTGAATGGTACCTACTGGTATCAATATAGCTAAGCTTCTAATAGTTATTGTCTTCTATTTTGTACTGGTTTTTCTGTTTGCAGTATTTCTGCATTTATGTAAGACCAATTTGGTCATGAATGTTACAATGATTCAGTGTTAAAAAAAAATTAATTAGTAA
>TRINITY_DN11706_c0_g1	GATCGACGAGAAGAAGTACTACGACTACGATAGCAACAGTTGTAATGATCCAAATGGTGGTACTTGTCTGCATTACACACAAGTGGTTTGGAGAAACTCTCTTCAATTGGGATGTGCTAAAGTGGTGTGTAACAGTGGTGGTACTTTTATTACATGCAACTATGATCCTCCTGGTAATTACAATGGAGAAAAACCATATTAATGATTTTTCAATGATATGAAATGAATTACTTTTATTACATGCAACTATGATCCTCCTGGTAATTACAATGGAGAAAAACCATATTAATGATTTTTCAATGATATGAAATGAATTACTTTTATTACATGCAACTATG
>TRINITY_DN11709_c0_g1	AGTCTCTATTGGACCTTTTTCAGACAAGCGAGGAGAAATCAGAATTTTTGGGTTTTACAGGCTACACTGAAAACAGTGGAATATGTGATGTTTTAGATATTTGGGAGGAAGAAAATTCAAGTACCCTGTTGTCAACGTTTTTTTCTTCCCCTTCAACTTCTGCATTCGTTGGATTTTAGTATTAAATGTGCTTTTCAGAAGTGACA
>TRINITY_DN1170_c0_g1	GGGGGCTGGGCCCGGCCGTACGGCAGTGACGAGGGTCGAGGCGTGGCACCAGTCGTGTGCACACCTTGGTCCACTCGTGACGTCCGCCTAAGCAGCAGAAACACAAATATGTAAGAACACTGTGGCACCGGCTACCATCAGATTCCGGTCACCTTGCTTTTAACGAGGGAGAACGTCTGAGGCTGATCCTAGAAGTGGACGACCAGTATCTGCTCTGCTGTCGCGGTGACCAGAAGGGTCTAGTACCCCGAGATGCCGTGCTATTGGAGGACTTCTGATATTGGCAGGCCTAGCACGACTGGCGCCCGCAATGGCGC
>TRINITY_DN11712_c0_g1	GATGGGGATTAATTTTATAGCATTCCATTTTCCTAGTGCCACATGTGAAATTGGATTTTGATGATCTTAATCTATATTCTACCCTTATAATAAAAGATCAAAAGATATATCTCCTATGAACAGATTGGAGATAGGAGATGAAAAGTTGGGAGGATGTCTTTATTCTAATGTGAGGGTAGGGAAAATGTGGATAACATTACTGGGGTGAAGGAGGCATTGTTCTTTAGTTGGAGTTCTCATTCTTATTCTCCAGTACTGACTTGTGGGGAAAGCATACTTTTTCACTGCCAGGTACTGAATGCAGAGGCTCAGTGAAGTATATATGTGGGA
>TRINITY_DN11713_c0_g1	GGATCATGATTAATGTGGCCAGTCTGTCTCTACAGCCGGCTCAAGGTCTTGGAGAGCTCTGGCGGAACCTGTCCACCCAACCTCCAAACCTTTGCAGCCACGACCAGAAACAGCAAATTGGCTGACGTCATTGGCACTATCATGCGACAGTTTCCTGACTCTATGGTCCACGCACACATTCAATAAGATCCCGGTCGCAACAAGATGGCGGCATCACTGCGTGGCGACGGCGCCGGCCACTCGTTGCCGCACGTCGCCCAGCGCCGAGCCGTTGCCGAAGCCATTCAGCAGGGGTAGTTTCATCTCCTTGGGCTCCGACCTGATCTCCTGTCGCTCCAACCGCTCCTTCTCTTCTGCGGC
>TRINITY_DN11714_c0_g1	AAGGCTGCCCTTAAACTTTTTATCTGGAGAGAAGTTTAAGGAGTGTTTGGATAGGTTCCTAAGGATGAATTTCAGCAAGGGCTGTCCACCTGTCTTCAATACCTTGAGGTCTTTATACAGAGATAAAGAGAAGGTGGCAATCGTAGAAGAACTAGTAGTTGGTTATGAAACTTCTCTAAAAAGTTGTCGCCTATTTAACCCCAATGATGATGGAAAGGAGGAACCTCCAACCACATTACTTTGGGTCCAGTACTACTTGGCACAACATTATGACAAAATTGGTCAGCCATCTATTGCTTTGGAGTACATAAATACTGCTATTGAAAGTACACCTACA
>TRINITY_DN11717_c0_g1	AGGTTAGATACATCAAAGTTTGAATGCCTGTATAGCTAAGAAATCTGCACTCTGAAACAAAGTTTTTGATGAATGAAACTTTCAGGGAAGGGTAAGAAGATGCTAGAGTAGTTCCGAAGGCTTCTATTCTAATAGGGCTGCTTCCTCTTTCTCCCGTTGAGTTGGGCTACCAGTTGTAGAGAACGTAGGACTTCCCGGTAA
>TRINITY_DN11717_c0_g2	GCTCAAACGAAGAGAAGAGATATTCTAGACTGACAGGAGCTACAAACGCAGGAGTACGAGCCACTCTCCACGCTCGCTGGAACAACAAACCAAACAAGAAGAGGAACTAGCAAAGGCCTAACGAGACTTCTAGCAGCATCTTCCCATTCCGCATAAACAAACAGAGGAATGAAAGACTGACATCACTGCTTTAGCTGCACCGTTGACTTAGCCGACGCTTTGAT
>TRINITY_DN11719_c0_g1	GGAAAATTTACGAGGAAATGACGAGGAAGGTTAAACAAGTATTTTACGAGGAAATACTTTTAAGGTATTTACGTGTACTTTACGAGGAAATTCTTTCGAGATATTTACGTGTAATTTACGAGGAACTGCTTTCGAGGTATTTACGAGGAAATATAGCGACCTTCTTACGTGGAATAATATGTGGTCTTTACGACGAAACGATGTACTTCGTCTTTACGACAAAATGTTTTCCGCT
>TRINITY_DN11722_c0_g1	AATAACTTCTTCTCATTCAATGTTTTTCTATGTTGTAGTTGTGATCATGTCTGACGCTGGAGCTGGATCATCTCAAGGAGGAGGGTCTCAAGGAGTAGGACAACAAGTGGATCCGGGAAGGAAGTATGGAACCATGGTTAACAATAACGTCAACCACTGGAAGTGTATCTTCTGCTACAAGGTGTTAACTGCTGGAATTTCACAGTTGAAACAACATCTTGTTGGCGGGTACAAGAATGCAAGGAAGTGTCCAATCTGTCCAGAACATGTCAGAGTTGAGCTGCAGAATTACATAACCAGAAGAGCTGAAGAAAGAGCAGTTCTCACAATGAAGTACCAACCTGCCGTGCATGAAGATGATCTTGGATGGTGATCAGCCAATATAAAAGGCTATCAAGA…
>TRINITY_DN11723_c0_g1	GCTATCTCCAGCTTTTTATTCTTCTAATTTTAATGTTTATTCTAAACTTTTGATGCTGACAAAGAAAATTCGACAACCCAATTAAATAAACTGAGAAAATTCTTACGAAATATACTTGTCTACTGATTTGATTTGCTTTGGTTCCAAGTATTTTCGAAATTTAGGGTTTATTTTCAATAAGGCAATCTCGGTTAAGTGTTTGCGTCTGTTTTGTTGTGTCTAAGATGATGAATACACAACTTCCTCCACCGTCGCTGATGATTAAGTCTCAGATTATGAGTCAGAGCTTGAATATTCATTGGAGTATGGCTATGAACA
>TRINITY_DN11723_c0_g2	GGCGTTACAAGGGATGGAGACACTGAATCAGCAATGCCACCAGATTTCTTTCCCCGGATAATAAAAGAGCTTGTGTTCCGTGGAGCATAAGGAACATATCTATTACCATATTTGTTCTTTAGGTATAACTTCCTGTTAGACTGAAGCTTATTCAAAGCCCGAGGCTTGTAACAACCTGAACATGAACCATGTCGCTGCTTCCCATAGTTACTATGGTTTACCGAATTAGGGTTAAGGCTAAAGTTTGGGAAATTCACCATTAGAGGCTGAGATTGAGATTGAGCCAGGTTTATCACTTGTTGTTGC
>TRINITY_DN11726_c0_g1	ACGATGCCTGAGATCAGAGTCACGCCCTTGGGGGCCGGCCAGGACGTGGGCCGAAGCTGCATCCTGGTCTCCATTGCGGGCAAGAATGTCATGCTGGACTGTGGAATGCACATGGGCTTCAATGACGACCGACGCTTCCCTGACTTCTCCTACATCACCCAGAACGGCCGCCTAACAGACTTCCTGGACTGTGTGATCATTAGCCACTTCCACCTGGACCACTGCGGGGCACTCCCCTACTTCAGCGAGATGGTGGGCTACGACGGCCCCATCTACATGACTCACCCCACCCAGGCCATCTGCCCCATCTTGCTGGAGGACTACCGCAAGATCGCCGTAGACAAGAAGGGCGAGGCCAACTTCTTCACCTCCCAGATGATCAAAGACTGCATGAAGAAG…
>TRINITY_DN11727_c0_g1	AAAATACACAAAAATAATAACAGTTAAATACACAACCAAATGAATAAGTCAATCTTTTTTGTCCTCTTCTCTCTTATTCTCCTCTCTGTTCACGTGTTTGGATTGACGCCTCTCGAAGATCAATGGATTCCCATCAAAGATGTTAAAGACCCTTACGTTATAGAGATCGGTAAATTTGCGGTCTCAGAGTATGCCAGATTAAACAACCTTCAATTGAAGTTTGTGACGGTTGTTAGCGGTGATATTCAAATAGCCTCCAATTTGAAATATTACAAGCTTATAGTGACGGCTAACAGTGTCGGAAACGGCGCGAGCAAAAACTATGAAACAATCGTATGGAAGCTAAAATCAATATCGGAACTCATGGATTTCGAGCCACTATCTTAAACAATCGTATGG…
>TRINITY_DN11728_c0_g1	TCATGTGGTACAGCTGGCTGCTGTCCGCGATGTCACACTCCGCCGCCGACGGCATGGCCGCCTCGATGGACGACAGGAACTCCTCGATTTCATCCATCATGCGATACACCGCCTCGGTCTTCTCCAGGCCTCTCCGGAGACCCTCATTCAGCTGGAACGCCGGCTCGCTCACAGCGTCGAATTTACTCTGCAGCTCGCCCGTGTCCTCCTTGACAGATCTAGAGAACTCTTCCGCACAGTCCTCTAGGATTTCGGACTTTATCGTTTCGATTTCGG
>TRINITY_DN11733_c0_g1	AAGCTCTTGCGGTTAAAGCTATTCTTGCGGACGCAGCACTGTCGGGGCTTACTTTGGTCACCTTCTGATTCGAAAACGCTCATCTCCGCCTTGTCTTCTAAGGACAGGTACATCAACATTCAAAGCATTCTTCACGACATTTCTGTCCTCTGTCAATCCTTTGTCTCTATTTCCTTTAAGCATATCCCTAGACTCATGAATTGTGAAGCTGATTCTCTTGCTAAATCAGCATTATATGTTCCCTAAACATTGAGACTTTAAGTATTGAAGTATGGTTTGTTTAGAAAAAAAAAT
>TRINITY_DN11734_c0_g1	GTGGAGGGGCAGGAGAACCTGCAGGAGATCCTCAGCAAGCAGCTGCTTCTGTGTCAGTTCCTCATGGCGCTGTCCATTGTCCGGACAGGAGGCCACTTCATCTGTAAAACCTTTGACCTGTTCACACCGTTTAGTGTGGGGCTTGTCTACCTGCTGTACTGCTGCTTTGAACGAGTTTGTCTCTTCAAGCCTATTACCAGCCGTCCTGCCAACTCAGAGAGGTATGTGGTGTGCAAGGGCCTGAAGGTGGGCATAGATGATGTTCGGGATTACCTCTTCGCAGTGAATATTAAACTCAATCAGCTGCGGAACACGGATTCCGACGTCAACTTGGTGGTCCCCCTGGAGGTGATCAAGGG
>TRINITY_DN11736_c0_g1	TTGCTAACTTCTTTCTTGGCGTTAACCCGTCGGAAACCTTTTTGTTGCCCAAACCGCGCCACGCTACACGTCGAATACCATTTCGTCGTTTTTTTTTCTGTACCTACACGCCGAGTACCCAGTTTACGTGGCTATATATACACATATACATACTTTGGCTGCAAACCTCGTCGAAAACCCATTTTGTCGATATATTTTTTAACCCTTATAGCCACGTAAAG
>TRINITY_DN11738_c0_g1	AACTAAAATTTGAATACAAATATATATAAAATTCATCTTAATATCCCTTTTTGCTATGCTTAGTTAATGCTAAAGCGTTATGTTAATCATAGGGGTTATAAGCTTCTGTCCATATTACTGAAACTTTGTGTTTTTATGAGGAAACTTCAAAGCCTGACTTAGTCACTGCATCATTGTTGTGTTGACGCTGAAGGAAATGTCACCGCAGAACAAGAGGCGACAGCCCAAATTAAAGAAGCCAAAAATGCTGCTGTAGGTGGCGTGAAGGATGACACATTGTTTGTCGTATATTTGGTGTAGTCTCAGCATTTGAGTGATTCTGATGGAAAGTGGTTTCCTTATGAATATGAATGGAAGGTTACCGGAAGTTCTTCATCGGTCTACTCGTCTGCAGTTACG…
>TRINITY_DN1173_c0_g1	CGGCCTTGGAGGGCGGCGGCGGCACCAGGGCGGGCCCCAGCCCCAGGCCCAGCCCGCCGCCCAGCGTGGGCGAGAACCGGTACAGCTCGCTGGTGACAAAACTTGTAAGACTAGAACTGGTAATAGGCAGAGACGTGGGGTACGGACTCCGGAACCCACTCGCAGCCGAAGATATGGGGTACATGCTCGGTGTATGCCAAGACGCCGCAACTTGCGACATTTCAGGACTAAGCATAGGGTAAGGGTAGGTGCCCCCGGCAAAAGGGTACATGGG
>TRINITY_DN11742_c0_g1	ACGTCAAGTCTCAGACTCAGACCTCTCCAAGCTTCCATACCTCCGTGCCATCGTCAAGGAAACCCTAAGGATGCACCCACCTGGTCCTCTCCTCTCATGGGCTCGTCTCTCTATTCACGACACTCAAATTGGGACCCACTTTATCCCCGCTGGGACCACTGCCATGGTTAACATGTGGGCTATAACCCATGATGAAAAGGTCTGGCCGGAGGCTCATG
>TRINITY_DN11745_c0_g1	GACAAGACCATCAAGGCGTGGGAGGTGGCTACTGGCTACTGCGTGAAGACGTACAAGGGTCACCGCGAGTGGGTGCGCATGGTGCGCGTGTCGCCGGACGGCGCGCTGCTCGCGTCCTGCTCCAACGACCAGACCGTGCGCGTGTGGGGCGCCGACTCGAGCGAGTGCAAGATGGAGCTGCGCGAGCACGAGCACGTCGTGGAGTGCGTGGCGTGGGCGCACGACGCGTGCGCGGCTTCCATCAACGAGGCGGCGGGAGACAACCGGCGCGCCAACCACGCCGGGCCCTTCCTCGCCAGCGGCTCCCGCGACAAGACTGTCAAGATATGGGACGTGAGCACGGG
>TRINITY_DN11746_c0_g1	GAAAATCAACCTTCAACAAGAGGAAGAAAGGGTTTTTCAAGAAAATCCACGAGCTCTCCGTTCTCTGCGGAATCCAAGCATGTGCTGTTATCTACAGTCCGTTCAGCTCTACCCCGGACGTGTGGCCATCGAACTCGGAAGCGAAGAAAGTAGTGGAGAAGTTCGAGGAGATTCCAAAGATCGACCAAGAGAAGAAAATGGTGAACCATGAAGGTTTTCTCAGA
>TRINITY_DN11747_c0_g1	TTAAACCTATATTTAGATGATCCGTTTAAGCTTTAAGTTTCTAATCATTTAAATTTGTTTACAGGGTGTTAAAATCCATGCAACATGTCCGCGAGCACACATGTTTCGGACCCAACGTAACCTTCCGTTGGGAGAGTGGCGTGTGATTGAAAACTTTAAGATATCCGGAGTGGGTAAAGGAAAATATCGACCAAACAAGTCATCAATATAAGATGACTATCACCAGTGAAACGGTTTTCACCGGATCCGACCACCAAGATGATAACCCTTTCTTGACTTTAGCCAATTACGAAAACATTTTAAACGGAAAGGAAAATTCAAACGTTCTCATTGGTATATTTATTT
>TRINITY_DN11748_c0_g1	GAAGAAGTTGAAGGAGTGGAGAGAGAGAACGACGGAGATGGCTGGGAAGGTGGGTAGTCTTGATATGAGACGAGCGCGTCTTGACAAGAGCTTGGCGCTTTTGAGTTCCAAGGTGGACAAGTTTCAGGGTAAATATGTTCTCTTGTGACCAAACAGTTACTTCTTGTTCATTTGGCGTTGCGTATGCATCCGATAATTCTTTTGTTCATCACGTGTGAGTGACAAGACAAAGCCTAGCTAGCCGCAAAATAAGCATTTGTGATTATCTGTTTTTGGCTTTTCGTTAGAGTGTAATTATGTATATGTGATTATCTGTTTTCTACACGTCCTGTTCTACGTATATTTATCTCTTTTCAACAGCTTATGAGATAAATGAAACGCAGAAAAACTAAT
>TRINITY_DN11749_c0_g1	GGACTCCTCAAGTATCTGGTGGCGCGTGCAGTGTCGTTAAGCTCTTCAACAGTCTCTTTTCACCTCATGTGTTGCGTCTGGTGGTGGATGTAGCTGCGTGGGGGAGTTGGGGTTCTAGGTTTCGCCAGATCTCGGTAACCCGTGAGGGTTTGTGGCGCCGGTTTATGGTGACTCGAGTTCTCTCTACTCTGTCTGAGGTGCCTCCGTCATGTTCTCTGACGGTTGGTGCACGTGGGTCTCGCCGGTGACGGAGACGTCCGTCTGTTGGTCCAAGCTCCCTTGTGGCGTCGCTTAGAGTGAGGTTTC
>TRINITY_DN11749_c0_g2	GCCACACTCGAAGACCGCAAACTAACTACCACACCAAGAAACACAAACTAACCGGAAATCGCTGCCAAGCCATGAACACAAACCTGCTGAGTTTATTTGAGTAAAGCTAGCAACGTAGCAGGCCACAAACGTCGTTACCACAAAGATCTGAACGGGCAAGGAAACACACGGGGCCTAAGCAAGCTGAAGCACACCTCTGAAACCTCACTCTAAGGGACGCCACAAG
>TRINITY_DN11750_c0_g1	GGTAATTAAGGACTACAACATTAATCAAACAAAAGAAAAGACAAACCCCACGAGGCTCACAGTTGATGTATTGAAGGCGTTCTGTTGGAAAATACGGTGTCCACCAAAGATAAACCATTTTTTATGGCAATTGGTGACATCGTGTATAGCAATCAAAAAGAATCTGCAAGCGCGAGGAATACAAGGAGATATATGATGTGCAAGATGCAGAGCCGATGAGGAATTGATAAGCCATGTGTTCTTTTAATGTCTTCCCGCACTCCAGGTTTGGGCTCTCTCAAAGATATCATCACATCCAGCTATTTTCCCAATAAACTCTCTCTTTACAAACATGAATCATCTTTTCTGGAGCGTTTTCCCGAAGATAGATG
>TRINITY_DN11752_c0_g1	TGGAAGCGCTGGCTCACAGTCATGTCCTCACTGGTGAGCAGCTGGCTGAGGGGGACCTTCAGGTTCCCCAGGGAACACTGGTGCTGCTCGTCTCTGACCTCAACTTCAAGGTCCTGGCGCTTGGGATTGTGAATGAAGAAAGTGAAGTTTTCCTCCCACACAGGTTCATTGGTTTTGTATCGAATCTTGCTCTCCTGGGCCTTGTGCCCAACTGACATCTGGACAACAGGATTTGGGTTGCTGCTTATTTTCTTCCCTGACGGAAGGTTCCTTGCAGAATCCAAATACAAGATCAGCAGTGCAGATGAAAGGCCATCATTGGCTTGGTCCTTGTCAGCTCTGATGTCTGCCAGCA
>TRINITY_DN11753_c0_g1	GGAATATGGAATATGCTCATAATCTTCAACAAGAAACCCTTACCTACGTCGTTCCAATTCTCCTACATAACGTTTTTTCTCCACCACTCGAACCATCTAAGCTATTAATTGATGTAACTCTCTTTTGGCAGCCGAGCTCTTCAAATCCCCAAACACAATATATACACACTATTCCCATCTCCCTCTTATCCTCCCTTCCACATACTGCAGAGCTTTAAATCCCGGCATACCCTCTTCTCTGTTACAACAACTACTTCTTTCACATTATCGTCTACAACAAAAAAAACTCATTAAGCCCTCTTGGTTTTCTAGCTCCAGAATTTATAAATCAAACAAATCTTTCAATGATACATTCATCACCTTCTAAACGCTTAAACGGATTAGAGAACCTTGAGGTAA…
>TRINITY_DN11755_c0_g1	GCGTGCAACACATCCAGTGCCACTCGACGCTGGGGGTGCATTCCGAGTGCGTGGCCGACGCGTGCGCCTGCAAGCAGAATGCGCATCTTGAGGGCACCCGGTGCTATGAGACTGCTTTGATTGGCGACCGCTGCGTGTCCGACGAGAACTGCCTGCTGGGCGACCGCTCGGCGCCCGAGTTCCAGGCCTACTGCGTGCGCGGGTACTGCTCCTGCCAGCTGCTCTACAGCCCTAGGGACAACGGCACCAGATGCGTGCGCGACGCGTCGCTCGGCGAAGCCTGCGAGGACGAGCTGCAGTGCGCCGGCGCGGGGCTGGAGTGCCGCGGGACCTGCCGCTGCAAGGACGGCTGGGCCGCGCACAATTACACCAACTCTTGTTTATTGTCGGTGAAAGCCC…
>TRINITY_DN11757_c0_g1	GCCAACTACGGCTACTCCTTAGGTCTCGACTAACCCTCTTCCGACGAACGTTGAAGAGGAAACCTTAGTCTTTCGGCGAGGAAGATTCTCACTTCCTTTATCGTTACTTATACCTACATTTGCTCTTCCAGAGAGTCCAGCATGAGTCACCTCACACCTTCGACCTCGCTGGAATGCTCCCCTACCGATCTTTCGATCCCAT
>TRINITY_DN11758_c0_g1	GGGCATAGATCGAGATCCTTTGGAGTTAGTCCGACATGCGGAGAGCGAATGTCAACCCTGGTTTGATGCTAAGGAAGTGGTACAACCTGTAACACAAGCTAATACAGATGAGGAGCCCCAAGCCATAAGCTTGGGAAATATTTGCTTGCTAGATGGATCTTGGACATCTTCTGCTCACTTTAGCGGATGCGGCTGGGTATGGATGGACAGTGTTGGGAATATTCAACTTATGGGAACAAAGAATTTCACTCGACGT
>TRINITY_DN11761_c0_g1	ATCCTTTTATAAGAAAATATTAATGTTATAATATACACAATAATCCGAAAATAAAATATGAAAAATACAAAAAGGAGTCAAACATAGTTCAGTTACCTTTTTGTCAATGTATGATTAGTTGTACTTGTTTCGGCTGAAGGTGAATTAGAGACAAAGAAGCAGACAGCAATGACAATATAACACAAAAGAAGAACCAAGCCTTTCATATAATTCGAAGTCCCATCCTGCAATGTGAAGGAAGTGACGAGGATGGACAAGGCAAGACATGCGGTCTCAAGGAGGTTAAAGTTAAGGTCCATTTCTATTCCCATTGCCCATGCCACTAACACTGTGACTGGTACCACGAACAAAGCAATCTGTGTTGCA
>TRINITY_DN11762_c0_g1	TTACAACTTCTGTGATGCACCATTTCATTGTCTTTCTGAAAGCTGCCATGGTTAATCTCTTAGTGAACCAGTTTTGGAATGCTTGTCTTCAAGTATGTTACCTTCTACCGCACACCCGAATGAGATCCCTATTCCGTTCTGTAGGATGGAGATTTTTGTGTTTGGTATTGGCTCAACAGCGCTGCTTACGGCTATGATCCTCACGGACCCTTTCCTCGTCATGTTAGGCCTCTGCTCATGGTGTGGGGTCCACTCTTCTTGTGTAAATGGTTGCAGCGAGACGCTGTGCACCCAAATCTCAGCGGTCATGTCCTCGCTCTTCACATGACCAAGTAAATAAATCAATAAGAATCATCATTAGTCAGTGTCTCTGTTTCTATCTACATAACGTTTTCTTTT…
>TRINITY_DN11763_c0_g1	AGGGTCAAGAGGCCTCCTTCCTTCAGGTGCTTTGTGGCCAAGTGGCTGGAGATAGTGGATGTCCACATACTCTGCTTCCACATCATGTCACAGTTTTTAAAAAGCGACTTGGATTTGGCATTGCCCCCGGCCCATCCTCCAGCCACACAGAGAATTGCATCCACCTTCTGGTCACCTAGGAGCTTTCCAACATCAGCAGTGACCTGGTCAGCCTGCTCTGTGAATGAATCTGTCATCTTAACAACCACGCTGGCACTGGCCTCTTCGTTCTCCACCACATCGATGCTGGCA
>TRINITY_DN11765_c0_g1	CTCGGATTTCCTGGTGCTTGCGTTTGGTAGCTTCAAGCTGGGATTCGAGGGTCCCCGACTCTTCCACCATACAGGACCCATCGAGGAGGTATGTCCTGGTCTCTTGGATCCACTGGTGGAAGGCGTTGGCGTGCTGGGCAAACTCCTGGCGCAGCTTGTCGTTCTCCTCCTGCCGCCGCTGTTCCTTCTGCAGCTCCAGCTCCCTCTCCTTGATGATTTTCTGTAGGTTCCTCCAGGTCTCCTCCAGGGCCTCCATGGTAAACCAGGTGTAGGGGTTGGAGGCTACGCGGAAGCTCTTGATCTGGCGGTCCAGCTCGGCCAGCTGGTTGAA
>TRINITY_DN11768_c0_g1	CGGGCATGTGCGGCCTTTGCTGTAATCAAAACAACAAGTTTTGTTTTAGTCATGATCATCAAACACAGGAAAGTGAAAACTATATGGAGATACACAATATATATACAAGTGCTAGATCCTTGTAAGTTGTAACAAATGAATTGATTTCAGCATCAGGCTTCCAAAAATTAAAAAAAGCCAAATATATACTGTATTTGCTTTTAAGTTTCAGGAGTTCAAGAAGATTAGATTTCAAAGACGAGCTACAGAAAGAGAAACCAATCAATAATAACTTAAATTAACATGGCAATGAGGCACAAGGTCACAGGCAAACATCACAAATAGGTTACGATTTGCAGATATTCTACAATAGATAACAAATGGAACTAGGCATGAGGAGAAAGGGTTGTTAGTTTTACA…
>TRINITY_DN11769_c0_g1	GCTGACCTCAGCTTAGACCCTCTTAGCAATAAAGATGCTCCTAAAAGATTAGTGTCTGGTGGATGTGACAATCTTATCAAGATCTGGCGAGAGCAAGGTGACCAATGGATGGAAGAAAACCGTCTGGAGATGCACATGGACTGGGTGCGCGACGTGGCGTGGGCGCCGTCGCTCGGCCTGCAGGAGTCCATGATCGCCAGCTGCTCGCAGGACAAGCGCGTCGTCATCTGGACCAGTGACGACAACGTCTCCTGGACACCAACCATTCTCAACACCTTTGACGACGTAGTATGGAGTGTCAGCTGGTCGTTAACAGGAAATATCTTGGCAGTGTCTGGTGGAGACAACAAGGTCAGCCTCTGGAGGGAAGGCACAGACGGACAGTGGTCCTGCATTAGT…
>TRINITY_DN11772_c0_g1	GTTAGCTTTCAGCTTTTAACTGGAACGGATTTGATGAAGCACTGTATGGTATGTTTCTTTTGTTTTCATGTGATGTCTTTCCCGTTTTTACACAATCGAGCACACTTCACTTGAAATCTAGCACGACACAATATAATGCTTTAACCGTATCACTATAATGTAACTATCGGTAATATACGTTCTAAATTGGTAAATTAGTTCAGTTACTAGGTCTTAATCCAATATTTCAACGTACGCAAAAATAATAGAAAAAATTAGTGGGACAGAGAAAAAG
>TRINITY_DN11777_c0_g1	GTTTGGGTGCTGTTGCTATCCGTGGCTTCGGCCTTATGCAACCCACAAACTGGATAAGAGGTCTGCAGCGTGTGTCTTTCTGGGGTACTCACTAACCCAAAGTGCGTATCTGTGCCTTGATAAGAGTACCGGTCGCATCTATACATCACGCCACGTCCAGTTCGATGAAGAAACTTTCCCCTTCTCGCAAGAAACCAAGAGTCCAAAGCCAGCTGAGGAACCTCCGGC
>TRINITY_DN11778_c0_g1	GATTTTGGAGTGGCAGTGGGGAATGGAGAGGTTATCTCAGGATCGGGAAAGTGTGAAGGAATCGAAGTGGAGATACAAGGAGTTAAAATTAAGGAGGAATTTTTAAGATTTGAGTTGGGAACAATAGACTTGGTGTTGGGATATTCGTGGTTGGCTGAGTTAGGAGAGACTCGCATCAATTGGGGTCTCCACATCTTGGGATTCCAGCAGAA
>TRINITY_DN1177_c0_g1	GACAATGGGGAAGATCACTGTGCAAAACTGTAAACGGCGCTCGGAGTAGCTGCTACCGCCAACTGCTGGTGGGGGCCTCGGGCTGGGGGCTAGAGGCGGGTGGGGAGCTCTTCCTCGCTGTCGCTGCAGTTTCCACAGCAATCTTGGCGACTGAAGAGTCTCTGCAGCAGTCCCTTTTTAGGAGGTGCAGGTGGCTGGCCCTTCCAGTCCAGGTCTGGGGGAACTGAGCCATCCAGCCCAAAGACATTCAGC
>TRINITY_DN11780_c0_g1	GTTTCTTCTTCTTAAACTGTTTCCTTTTCTTTATTTGATCGGAAATAATCTTGCTCTTAGCCTTAAGCTGCTTGCGCCTGATTGTCTTCTCAGGGTTAGTTTTAGTCTTCATCAGACTGACGAGCGGCTTCTTAGGAGCCTGGTCCTCATCTTCATCCATAGACTCCACTTCTTCTTTTATTTCCTCTTTTATAAGAGCTTCCTGAGCTTTTTCCATGGGATTTCCTTTGAAGAAGTCAGGTCCTTCTATGTCAGGGTAGCCAGTCTCTGGTTTGGTGGCTTCATACACTGCCTTCTTCTCCACTCTGTGCTCG
>TRINITY_DN11783_c0_g1	TTGATATTAAGAGAGGGATAACGAAGAAGATGAAGCTTTGTTCTGTTTCTTTCATCTCCAGCTTAATAGCTCTTCAGCTTCTACCTCTGTTCACCATAGTTAATGGTCAGCAAGCTACGGATTCGTGCAATTCAACTCTACCTCTCAAGGACCTCGCCTTCGACTCGCGCCACCATCAATGCGTGGAAGTTTGGAGAGTCCAGAATTACATCCTCCGATATGCTAGAACGGTGGAAAACACATGGAGTTTCATCTTATCGGCGCCTGATTCCAGTGCCTACATCGGGATCGGATTCTCGACCACCGGTCAGATGGTCGGAAGCAGCGCAGTGGTCGGGTGGATTACTTCCGACAGCAGGAGCGGAAGCGCGAAACAGTACTTACTCGGAGGGAAATCAC…
>TRINITY_DN11784_c0_g1	CCTTCAACAAATATGAATTATATCATAGCACTTGCACCATATGGTTATTTGGTGAATTATAAAAAAAATTATGGTTATAGAGTCCAATTTCCCTTATATTAATCAACAAAGAAAAAATAATCTTATTATGTAAACATACCAGTAAGGGTCACGTGTAAAAGAAAAACAGAGCAAGCTGGTACAACTGAAAAAAAAATAGGGAGGCTATGGCGATAGAGAGATCCTTATAGCCTTGGGATTTAACTTGCAGAAATCCATCTTGAGTAGCTTCGAGTAATTGTCACCTCCAGGGGAGAGGGATTCGATCGGAGTAGCGGATGTAGGATTGAATTTAACTGGGGGCACAGTAAACTTTTTCACTATGTTTTACTTTAGGATAAAGAGCAGTTATATAGATTC…
>TRINITY_DN11784_c0_g2	CGCCGGTCTGTGAAGGAACTGTGCGGTCTCTCACACGGAACAGGCTCCGCTCCGCAAACCGTTCACCATTCTTTTTCGCTTAGTTTTTCAAGCGAGTGTCTATTGAATATGGAACGCAATGGTCAAAGACATCAACAACCTCTTCACTCTCCGCTGTTTATCGCAAACCAAATTGACCAAGAGTTTCAGAGTAGGATCGAGGCGGACGCAGAGAGGAAGAGACGGGGTCACGTGCCCCCATCTACTTCTTATTTTTCTTTGACGAGTAGTATGGAATCTATATAACTGCTCTTTATCCTAAAGTAAAACATAGTGAAAAAGTTTACTGTGCCCCCAGTTAAATTCAATCCTACATCCGCTACTCCGATCGAATCCCTCTCCCCTGGAGGTGACAATTAC…
>TRINITY_DN11787_c0_g1	GATGGGAACAAATTCTCCAGACAGCAGAGATGGTGAAGGGCCTGTGCGGGAGGCGACAGTGAAACCCTTTGCCATCGACATATTTCCTGTCACCAACAAAGATTTCAGGGATTTTGTCAGGGAGAAAAAGTATCGGACAGAAGCTGAGATGTTTGGATGGAGCTTTGTCTTTGAGGACTTTGTCTCTGATGAGCTGAGAAACAAAGCCACCCAGCCAATGAAGTCTGTACTCTGGTGGCTTCCAGTGGAAAAGGCATTTTGGAGGCAGCCTGCAGGTCCTGGCTCTGG
>TRINITY_DN11788_c0_g1	GCTACGAGGAGATCTCCCAGCTTCCTTAGGCAATCTCAGAAGCTTAAAGCTTTTGAACCTCTCTTACAACGACATCTCTGGATTGATCCCACAGAGCTTTGGAGGTCTTGAGAAGATAGAGGTCTTAGACCTTTCACACAACAACCTCGCTGGAGAGATTCCCAAAACTTTATCGAACCTCAGTGAGCTGAACACTTTGGGCTTGAGTAACAACAAGCTTACAGGTCCTATTCCTGAGAGTTCTCAGCTAGACAGGTTAAATGATCCAAACATTTACGCGAACAACAGCAAACTATGTGGAATGCAGATCCAAGTACCATGTTATAATGCAACACAGAGAGAACCACCAGAGGAAGAAGAGGAAGAGGAAGCATTGTTTTCATGGAAAGCTGCAGTCAT…
>TRINITY_DN1178_c0_g1	GTAATGATCTACCCGTCGGACGCTGACAAGCCGCCAGTGGGCGAGGGTCTGAACCGGCGCGCCGTGGTGACGCTGGACCGCGTGTGGCCCACTGATAGGACCGAGCGCCGCGCCGTCACCGACCCCAACAGGCTATTGAAGATGGACTACGAAGGCAAGCTGCGCCGTGTTTGCGAGAAACACAACACCAAGTTCATAGAGTACCGGCCGGCTACTGGCAGCTGGGTGTTCCGGG
>TRINITY_DN11790_c0_g1	GTCCCTGTTTTACTTCATTATTCCATGCAAAGACCTCTTCTTCATTCTTGAATTTAAAGACATAGAGAATCGGAGCAAAAGTCTCTGTGTGTGCAATGGACGCATCGTGGCCAAGACCTGTCACAATTGTCGGTTCTACATAATTTCCAGGGCGATCCATAACCTTGCCCCCATAGACCACTGTGCCACCTTCTTTCTTTGCTTCTTCCACTGCTCCAAGAAACATGCTCACTGCCTGCTTGGTGTGGAGTGGCCCATAGAGAACATTAGGGTCCCATGGGTTCCCAACTCGGATCTGTGCATAGGCCTTTTTAAGTCTGTTTACAACCTCATCATGGATGCTTTCATGTATAAACAGTCGCCTCGCAGTGGTACACCTCTGGCCAGCTGTTCCCACAG…
>TRINITY_DN11791_c0_g1	CGCACTGCCCGGGGCCTTCAAGACGCGGAAGGGCATGTTCCGCACTGTGGGGCAGCTTTACAAGGAGCAGCTGGCCAAGCTGATGGCTACGCTGAGGAACACGAACCCCAACTTTGTCCGCTGCATCATCCCCAACCACGAGAAGAAGGCCGGCAAGCTGGACCCGCATCTCGTGCTGGACCAGCTGCGCTGCAACGGTGTTCTCGAGGGCATCCGTATCTGCCGCCAGGGCTTCCCCAACAGGGTGGTCTTCCAGGAGTTCCGGCAGAGGTATGAGATCCTCACCCCCAACTCCATCCCGAAGGGCTTCATGGATGGCAAGCAAGCGTGTGTGCTCATGATCAAAGCCTTGGAGCTTGACAGCAACCTGTACCGCATCGGCCAGAGCAAAGTGTTCTT…
>TRINITY_DN11792_c0_g1	AGATGATCTCTGTGCAACAATATTATCAAGACTACCGATAAAAGTCTTCACAAGTTTTAAACTGGTTTGCAAGCAATGGAACTCAGTGGTTGAGTCTCCGATTTTCCGCGATCTTTTCATGTCTCAACACCAGAACACTCAATCTTCTTCATGGTCGCTCATTAAAGGTGCATCTAATAGGACAGAGTTCTTGGCTCACTACAGATGCAAAACTTGGGGACTTGAACGGTCTAGAGTCTTACATCTCCTCTTTCATTAGCCACAAGTTCGAGAACCAGAGAGGAAAGTACCGACGAGGCAGCGTCGTGGCTTACAGCGATGCAGGGT
>TRINITY_DN11793_c0_g1	ATTAGAGATTTCAAATGGACAGCAAGACGGATCTATCAGGAATGGAGGAAACAGTGGCAGTAGGATGCATGGTGATGATGATGAATCTGTTTCCGCTCTTGGCTTACTTGCAGGACAAGAAAACACTGAAATGCCTAAAGATATGCCCCAAGATGTGTCAATTACTCGAATTACTGCTCTTAACAAACCGGAGGCTCTGATTCTTACACTTGGAACCATAGTATGTGCACTTGACGGCG
>TRINITY_DN11794_c0_g1	TGGACAATCAAACTCATCATTTTAAACATGTGGAAGAAGAAGAAATGCGTACGGTATTTGAACTTTGATCAATTACAAAGGAACAAAGAGGAACAAACAGCCTTTGGCTTCATGACAAAACCGATGTGTAGACTTTTAGATTAGTGTCAAGAATCTACAGAGAGTAAAAAAAAAAAGAAGTAATCGTTCTTTTGTTTCGATTAGCTCTATTGCTTTTTGAATTGTTTCTCCCCAAACCAGTTTTCTGATTCTTCAAGCGGCACCCTCAGGTGGTGGTGTCTTCAAAGCATTTTCTGTTGTTGTTGTTTTGTTCTGCCTTGGGAATGGTCGTCTGAGGAACCTTGAGGTAGGCCAAGCTCGGGGTTTTATCCTCCCTAACAATAACTTCCATTCTCTCGG…
>TRINITY_DN11795_c0_g1	GAAAGCGGATAGACAAAAAATCTCAGCGATGCTTGACTGGCCCATGCCAACTATGATCACAGAACTGCGAGGCTTCCTTGGTCTGACCGGTTACTATCGGAAATTTGTCCGCAGCTATGGTTTGATTGCTCGTCCACTGACAAACCTGTTGCACAAAGGTCAATTCACGTGGACAGAAGAAGCAAACAAATCATTCACGGAACTGAAACAAGCGCTTACCTCCAC
>TRINITY_DN11805_c0_g1	GCGGTGGCGGCGGGTCGGGGCGAGAGGCTGAGGGGATCTGGCGGTGGAGCGCTAGGATCAGACGCCCCCGCGATGACCAGCTCCCCCGTCTCCAGAGTCGTGTACAACGGCAAGAGGACCAGCAGCCCCCGCTCCCCACCCAGCAGCAGCGAGATCTTCACCCCAGCCCACGAGGAGAACGTCCGCTTCATTTACGAAGCCTGGCAGGGTGTGGAGCGAGACCTGCGAGGCCAGGTGCCGGGTGGCGAGCGGGGCCTGGTGGAGGAGTATGTGGAGAAGGTCCCTAACCCCAGCCTGAAGACCTTCAAGCCCATCGACCTGAGTGACCTGAAGCGCCGGAGCACGCAGGATGCCAAGAAGTCCTAGAGCGCCCGGTGCCCCTCCCCGGCCTCCG
>TRINITY_DN11805_c0_g2	GCAGGAGGGTGGGCAGGGCCCAGACCCCCATGATGGGGGCAGCCTGAGACCCCCAAGGATGAAGGAAGGGGGCTTGGGAAGGAGAGGCAGGCCTCAGCCGTCAGTCACGCCAGTGCTGGGATCTGCAGCCCGCTGGAGCAAGGCACCCCCATCCCAGGGGCAGGACCACAGGACAGGAGGGAACCGACACCTCGCACCCTGATCTTCCGGAGGCCGGGGAGGGGC
>TRINITY_DN11806_c0_g1	TGAGAGATTTAGGGATGTGCTTAACAAAAGAAATCAAAGTCCTTTTAAGATTCAGAACACAATCATAACCAACACACAAAAACATTTTGTTTTGTATTCTCATTACACTCGCAAGAAGAAAAACTTAGTATGGAAACCTTAATCATCTCTGTTCCTCACTGTTCTGTCCACGTAAAGAACATCATCAATCCACGACACAACATTGTAAGCCAAACCTTCTAAAACTCTTGAATAGCTCTCCAGTACAGCCTTGCCCACATCTCGGTTATACTGAATCTTGCAGATGTCAAGTGAGGTCTGAGAGAGTTCAGGGAATCTCTGTTTCAGACAGAACAGTAAGCTCCTAGCTCGAGCTGCGAGAATGTGGTTCTTGTCATTCCCAGCGTCGCCGCCCATATC…
>TRINITY_DN11807_c0_g1	GAAACAGTTGATAGCGTTTAACAGCTTTTTGTGTAAGAGTTAATGTCAAAAATCGGTCTTCACTATATGAAGATGAAGCTCTCTTGTCTCCAAGATTCTTCTCTTTACTTTCTTTGGACTTGCTACTAGAGGAGAGAGGATTCACATCATCACTATCTTCTAGACACTCTACTGGCGTTTTGTCACGGTGGGATGATTCTTCAGGGCACAAACAAAG
>TRINITY_DN11808_c0_g1	GGTAAGGATTTTTTGCATTATGTCATTGGTCTTGGAGCATGTGGACTTCAAATTTGGCAATCAAGTCGTCGATATTCCTGATAAGTTTTTCTTATCTATATACTTTACTTGCTCTAAAACATTTTTTCATTAGAAAAATGATGAAAACGTACATTATTTCCTAATTAGAAAAACAAAACTGAACTCTCCATGTGCAAGTGCATTGGACTCGACGATTCTTGGTCGGATTTTACAGCAAAGGACAATTCTGGAGTCAAGAGGCATATTCATCTTTTTTTTTGTCGACTTTATTTTCATTTTGTTTCGATGGATTCACATTTACGAAACGTAGTGGGTTTACAGTGTCGTTTTGTATGACGAATATATTCCACATCTTTGAATATACTATTTGTCTATACA…
>TRINITY_DN11812_c0_g1	ATTATAATGATGTATTTTTTGACGCTTGTTCCCGGGCTCAAGGTTGACGATTGATGATTTTGTTTCATCTAGGCGTGCTCGGTGGTCTTGGTCGTGTCGTGTGTCAGTCTCAAGCCCTCCGGTTAAGTGCGTGCGGGTAAAGAGTCGTTGGTTTTCCTCTTCGTCTATGTTTTGGAAGATTGGTGGCTTTGGTTCTGCTCCTCCTTTCGGCTGCTCCTTCCCCGTCCTCTCCGTTCCTCTCAGCTCTGTTTTGGCTTCATGTCATGCTTGAGTCTTGTTCCTGCCTTCAAGGTTTTGGGAGGTCGTTGTCACCGATTTCTCGTTCCCTTGATAAAGAAGTTATCGTTGCTGGTTCTCAGTTGCGAAACGAGTTTAGGTTGTGGGCTCCTCTATTGGGTC…
>TRINITY_DN11813_c0_g1	GCCCCTCGTGGCTGCCGTGCGTCTCGATCAACACGTAGAACGGGTAGTCCGATATCGGGTTCGATATTTTAAAATTCTTTGTGGTGGTGGTAATGGCGTCAAAATCGGCCATTTCGAACGCGGATAATATCTCACCTAGGGACAGCTTGGCCGCCTTCAGCAGACGCAGCACATTCTCGAAGCTTTCTACACCGAAATATCCAAGAGT
>TRINITY_DN11816_c0_g1	TCAAGAGATGATGACAACGAAGAGATTGATAATGATGTCAAGTGTGACTTGAAACGTACAAGAAAAGAGAGTGTTGGTGATGTAGCAGGCATGGAGATGACAATGGTGAAAAGAGAACCAGGGAAAAAGAAGTAACAGGATGGTCAGAAGCTTTTGATATGGGACCAATATCACTGGTCTGGAGCAGCCATCACTACTAAAGGTCAGTTGCTTACACGAGGACATAATCAGGGCCTGG
>TRINITY_DN11817_c0_g1	AAAAAAAGGAGAGTAGTGTACATGATTTTGATGTGTATTTAGTTGGCTTATACAAAGATCACATATAAAAAATAAGAGTGGTGTACAGAATTTTCTATCTATTACATGTAAGTATTGTTTCCTCAGATATCTATTATATATTATTGCCATGCAAAAATGTTAAAAAAGTTGTGTAGAGGGTTATATCAGAACAGAAGGATCTCATAGAAATGATGTCTCAGCCCGCTTGAGTTCTTTAGCAACCTGGATCATCTTCGGTCTGTCTTCATCCCTCTCCCTACAGCATCTCAGTGCAAGTAAAACACAAGCTTCCGCCTCCAATTTTTGAGCACTAGTAATATCTTTCATCACCACGAGATCAATTACTTCACTGAGCTTCCCAACCTCGTATAAGCCTTT…
>TRINITY_DN1181_c0_g1	GGCCAGTGTTGTGATCAATACATTAAACTTTGTTATATCTTTGATTGGTTCACCCTTTTCATTCTTGAAATAAAATTCATACTCTTGTATCATACTTTTACTTTGTTGTGAACCATGATAAACAATTACGTTCATATCTGTCCACCCTTCGAACTCACGTTGCCAATTAGGAATTGTAGACAAAGGAGCAATAATCAGGAAAG
>TRINITY_DN11820_c0_g1	AAAACTGAGCAAGTAGTCGGAGTCTTTGTCATCATAAGCATTCCAGTAAGCATTTCCCTTCAAAGCCACGCCATGGGATCTTATTACAAAGCAGTTGGGAGCATTAACAACTCTCCACGCATTAGAGTTGAAGTCGTAGATTTCAAATCCATCAACTAGGTCGCCTCCTGTTTTGTCAAATCCCCAAAACATCAAGATTTTGTAGCTTCGGAAAAATTGATTCTTTTCGTATCCTAAAGCAAATTTGGTCTTTCTCCCATTAAATTGTCCAAACCGTGGTATCCACCGTCGGAAACACAGGCAACCATCGTTTTGTTTGATCCACCTAGTTTCCCCTAAACAAGGATTCCAAACCACAAGTTCATCCTCCCCGGTGGTGCATAACAACAAACCATCGCA…
>TRINITY_DN11821_c0_g1	GATTGCTGATAATGATCTCATGAATCCCAAACTTTTCCTTAGGGTAAGAAAACTTAGTTGTTACGTTTGGTCTAGAGAGAAAGAGTTATGGCAATGAAAAACATTACGACACTAGTTTGTTCAACAAACTCAAAATCTATGAAAGTTGTCTCGTCAGCACATAAATTGAGTTTAGCTAGGTTATATAAGCAATAGAAGCTTTTTTT
>TRINITY_DN11821_c0_g2	GAGTTTTACTAGTGCTTCAACTCTACACATATCTAGCTCAGGACACGCATGAGGTTCTGGAATCAATGGGGCACTTATTTCCTTCAGAACATTATTCCATTCACAGCGTCTTCTTGCAAAAATACAATTGTTCAAGTTACTTTTTACTCGTTTAACCCACTCCAAGTCGTATTTATTATATGATGCTTCCTCCACAAGCTTCATCGCTTCATCGACGTGACCTAACCTAAGAAGAGACATGCCTAAACCGTGACGAGCCTTTGCAGATTGTGGATCCAGCTTTATGGCCTCTTCCCACTGGTTCAGAGCATCCCCCATACGCCCCAATCTCGACAATGCAGCTGCTCGATTGCTGAGATAAGTTACATTCTTCGGTGAGAGCTCTATTGCTCGATCATA…
>TRINITY_DN11824_c0_g1	GTCATTTCCATAGTGGTACAAAACGTCCTTAGAACCCTGCCTTTGTCCTTTCATTCGATTTAAGCAGTCTTCTACTAATATAAAAATGTAGGTGTTTGAAAATAAATACATGAAAAACAGCACAATAATAAAATAAATAAAACTATTCAGAAACTATTATACAAAAAAATCTCGGAAGATGCTATTCACTATTAAAATTTACACCTAGCTTAACCTAATACACA
>TRINITY_DN11824_c0_g2	GTCATTTCCATAGTGGTACAAAACGTCCTTAGAACCCTGCCTTTGTCCTTTCGGCACGAATTAAACTGTACTATCTTTCTTTCTAAATTTTATAACTTGTGGAACTAACGTGTCCTTTGATCTCAAAATATACTAAAACCAGTTGGTGTGTTCTAAACTTTTTACATAAAAAAACTTATACAGGACTTTCGATCAGCTCAATATAAGTATTGTAATCTTGTGATGTATTTTTATAACATTAA
>TRINITY_DN11826_c0_g1	AAGAGAGTTGGGAGATCGTTGATCAAACTGAATAGCCGCTTCCTGCACATAGAAGATGAGTTTTATAGAGATATATAACAGTAATATGATCTCATTATAAAAGAGCCATTCATGTCAACATGCAACTTTCACCTAGCCTTTTAAATGACCGGTTTGATATTTACTAAGGTAAGTTTTCACATGTAGCAATGAAACGGTGAAAATTCTCACATGCTTCCACAAAATATCAATTGTAAGATGCTCTAAGACAGAACACAACTGCCCTTTAAGATAAGGGAGAGTAGTCTAACAAAAAAAAAGTCAACTTTCGAGTTTTGTCAATACAATAACCAAAGATGCAAGAAAGAGCTGAAGTAACAACAATCAAGACGTCCATAGACATGAGTCAAGCCACAATAA…
>TRINITY_DN11826_c0_g2	ATTTTTCATTTTTTTTCTTTACTATACATTTTAATCATGTCAGGAAAAGAGCACAGAAACACAACAGAAAAACACAAATGGTTTCATGTAAAAGACGAACAAGACCCATTAAAACCAAGTTAAAAAAATGCAAGACTTGTCTTAATGAAAACTCAAACCTGAATCATGTAATTAAAAAAAAAAGAGATTTAAAGAGAAAGAGAAAAGATACCTCTCGTTGCGGTTAAGGCGAGCACCAAAGTAGAAAGAAACAGAGAGCAACCAACAATCACTATGAACAGCAA
>TRINITY_DN11829_c0_g1	AAACAGGACCTTGCTGGATAGAATCCCTTCATTGGTGGCGTTTTGCATGCACTTAACTGGACCGATTCTTCTGTGTTGTTCTAAGAGCTCACCAGAACATAGATCATGCCGTATAGGTAGTAAAAAAACGCTAGAAGGTAAAAAGCGAGTTTGCACCATCCTTCCTTCTGACAGTAGGCTAGAATGTCTGCATTCATGATGGTCGTCGGGTCATAGAGGCCAGGGCCGCTCATCACTGGTCTACTCATATACCTCCAAATATGGTATGCCAAAAGGGGCATATTGAGGCCCAGGGTCAGCCACTCTGCCGCACAGAGAAACATGACACAGAAGAACGCGTAGATGAGGTACTCTGGAAGGACAAGAGGGTTCAGGGTATTGCACTGGTCTATAGGGTTC…
>TRINITY_DN1182_c0_g1	CAGTCAAAAATGGTAAGAAGGAGTAGCATCAATAACATTCATTGTATGTACGCCTCCCAGCGATCCACAGGCATCTGTAGCATGTTGTACCCGAGAGTTATTTTGGCTGTGTCTGTTACACCATGGACAATAATCTTAGTCGGAGTCAAATTCCTTACCTTTCCACCCAAAGCTGAACATATCCGCACAGATATTCCATTTTTTTTATTGAGGATCCATTTTCGAACTGAACTACTCATGCTTAGGCAAAACAAGCAAGGGAGTTGTTAATAAG
>TRINITY_DN1182_c0_g2	GTTAAGTTGCTTCCTTATTCATTAATGATCTTGCTCAGTAGGAGGGCTTTTCCCCTTCTGTGCAGCCTGATTTTATCTCTGGAAATGAGGGTGCCCTCGATTGCAATTTTTCATCGAATATGATGGATTCCCCCCATGGGTGAGAAGGTTGAGTTACAGACTCCGTTGGCTTTCGCAAGAAAGCATCTCGAAAGTTCCGAAATCTATGGTTGATGTCTCACTCGAACTCTATCCCTGACTTTCTTCGTCCGAGCGGC
>TRINITY_DN11830_c0_g1	GGAGGAGAGTCCAATCTTGATGCATAGGCCTTCAAACCGCGGTCTGGAGAGAGGTTTGGTAAGAGCATCAGCAAGCTGGTCATGAGTAGAAACGTGTGAGACCCGAACCATGCCAGTCTGAACCTGATGTCGTACAAAATGATAATCGAGCGCAAGATGTTTCATACGAGAGTGAAACACTGGGTTGGCAGCTAAGTACGTGGCTCCCATATTATCACAATAAATAGCAGGAGTCTGCGACACAGG
>TRINITY_DN11831_c0_g1	GAGTGCGTAGGAAAACATGCACTGTATAGGAAACTTGCTATAACTAAACAATGACAACTTCATATAAAATAGAATAGAACACTCGATCTTTGTTTATTTTAATGAAATACCTAGCTAGTTTATTTAAGCGTTGCCTATAGAACTCCCGAACATCGCAGGCACTGTCAAACTAGCATATTTCACAATCTTTTTTTAAAATGCGTTATCTAGGTATATCAACTCCCGTATGTTTACACATTAATTACTTTTTTAGCTTTTAATTGTTTTCTATCCAAAGAAGCACAACATACTAACTGATTTGATAAACGAATGATAGAC
>TRINITY_DN11834_c0_g1	GTCCTCGCCGCAGTCGCCGCCGCCGCCGCCGCCGCCGCCGCTGCTCCTCTCCGCCTTGCTCGATGGCTTCTAGAAGCTCGTCCAGCTCCAGTTCCTCGGGTGTGCTCCACCTTGGCGTCAGCATGCTCCCGCCCACACGGTCAATGGGCACCACAACAATGTAGAACCACCTGACAAGCGAGGGGTCTTGCACATGGGGCATGGAGAGATCGAAGCGGCCGTCCTCTATGTAGGCAGAGGCAGGCAGCGGCTTGTGAGGCAGGAGGTCGGGGGCTGTGCGGATGG
>TRINITY_DN11834_c0_g2	GTGCGGATGGACACCAGGTGCTGCAGGCCCCCTGCGCTGCTGCCACGGTTCATCAGCACAAACGAGTACTCTGTGTTGGGCTGCAGGTCTGCGATCAGCTTCCGCATCGAGTGCCCGTCCACCTCCACACTCTGCCCATTGTACAGAATCTTAAAGGGCACAGCTGACTTATAGGAGTCGGGAACCTCCCAGCTGAGCAGCACAGACGTCTTCA
>TRINITY_DN11835_c0_g1	CACCGTTTTCCACCAGTCATATACTGAGGGATACCGTGCTGGTGAAGAGACTGAGTAGATGAAGTCTCGGATTGTAGACTGGTGAGTTGGGGTCCATCGGCCGTACCATATGATGTAAAGACTAGTCTCAGGCGAGGATATGACCGGGCCCATGTGGTATTCAAGGTTTACAAGATCGGATGAGCCTTCGTAGTTCTTGCTTTCGTCGTAGAGTTGTCCATCGGATCTGAAAGAGAGTGAGAGGAAGAACAAGAAGATGAGAGAGATCATCTTCTTGG
>TRINITY_DN1183_c0_g1	CTGGCAAGGTGATCCATGTGTCCCTCAACACTTTATGTGGGACGGTTTAAACTGCAGTTCCACAGATATCTCCATACCACCAAGAATCACTTCTTTAAATTTGTCTTCCATTGGTTTAAGTGGAACCATAGCAGCTGCCATCCAAAATCTTGAGCAGCTTGAAAATCTGGATTTGTCAAATAACAACTTGACTGGAGAGTTGCCTGAATTTCTTGGCAACATAATGTTTATAAACCTAAGCGAG
>TRINITY_DN11842_c0_g1	GGTGGAGGCCAGTGCTTTCCCTCAGTCCACATGATTCAGGGACTGGGCCAGAGCTGGGTGTTCCTTCCCAGCCAGCCTGACCATGCAGGCTCTGGCAAGCATAACCTGGATGCTTTATGCAGTCCTAAGGAACAGGCTTAAGGGGCAGGTCTCGTCGATAGAGGTGGTCATTTAGGGTGGATTCACAGGGAAGGCAGAATGAAAACAACCCAAAGCAGGGAGCACAGCTATCTGAAGGAGATCTTTTCCTCAGGTACAAGAGGTAATTTTTG
>TRINITY_DN11842_c0_g2	GGGGGAGTCAAAGACTTGAGGGGGAAAGGTATCATAGTAGAAGTGACAGTTCCCAGGGAAGGCCATGAGATCGCCACAAGTTGGCTTTTCTAGTAACCCAAGTATCTGGGAGGGGACATGTTGCTAGTTGATCAGATGACCTGGAGATAAAAGGTCTGTCCTCAGTTTCCACAGCCTGACAGGGGTTTGTCTGCTCGGGACCACTTTTCTTGGTGAGGGTTGGCCTACAGCC
>TRINITY_DN11843_c0_g1	AGTGAATCACCAATCATCACACCTAACGACCTAGCTGAAGCTGATGGGTTTGTCTTTGGATTCCCAACAAGGTACGGCATGATGGCTGCTCAGTTCAAAGTCTTCTTGCACGCTACAGGTGGACTCCAGAGAACTCAGTCTCGCGGGTAAAACAGCTGGATCTTCTACAGCACTGGCTCTCAAGGTGGTAGCCAAGAACAGTGGCGAGCCAGGATCAATTTACACTGGGGTCAAAATAATT
>TRINITY_DN11844_c0_g1	TGATCGGAGAGTAAACTCTTAAAGAAGGCTTGATAACATCTAGGTCGCACCAACCTAGGAAACTTGAATCCATGCCCACACACACACAAAAAAAGAAGCTAAAAGAGTCTTACACTGGATTACTACTGCTTAACTATAAAGTTGGATCCATTCTTCATCTTCTTGTCTACGGTATATAGGTTGTGGCTCAACCAGTGACAATGCTGCACCTTCTAGACCTTCTTGGAATCTTTTTGATTTTCTTAATGATGTCATCACCAAAACTCTCGCTTAAAGTCAGTTTCTTCAGGGCAGCGCAATTCCTCATAAAGTATATTGCTAATTTCATCTGGCCTGATGTTCTGGTTGTGACTGGTGTCGAAAGCTCAACATACTTGAGAGATGATACGAAACACGACG…
>TRINITY_DN11844_c1_g1	ATTGGAACAGTTACCTCACTTCTCTAACTTGTCTTGGTTATATGCTTCTTTCCTTGACTCGTTTTGGGAATTGCTGCCAACCTTTCTTTGTTGCTGTCCGAATCGACACACACTCTTCTTGGAATTTGTGTTTGATATAGAGGAAAGCCCAATGAAACTCTCATCTGTGCCGCCGTGTTTCGTATCGTCTCTCAAGTATGTTAAGCTTGCGACGCAAGGCACAACAAAAACATCAAGCCAGATGAAATTAGCTAGATATTTCCTGAGTCATTGTGCTGTCCTGAAGAAACTGAGCTTAAGCAAGAGTTTTGGTGATGGCATCATCAAGAAAATAAAAAAGATTCAAAGAAAGTCTAGAGAGTGCATCATTG
>TRINITY_DN11847_c0_g1	TGTACCCAAGGTTGTCTTCCTGGAAGTCCATGGTGGAACAGTCGTAGATGGGTCGGTTGTCGCTGGCGTAGCTCGCCGCATTGTACCAGACGCCTGAAAACTTCGTAAAATCAAGATTTTCCTGTAGCTTCACAGTCGGACACTCTCCCGGCAAAGTGAATTCTGCAGCAAACGCAAAACTCACAAATAAACAAAATATAAATTTCACGAACATGTTTATATTTTGTAACTTGAACTACAGATGTACCTATCCCG
>TRINITY_DN11848_c0_g1	GGACATGATGGTTACAACGTTTACTTTATTATTTCGAATGGTACTTTGTTGGCTTTGTTTATCTATTGTTATATATCGTATCATAAGTTTTGATGATTTGGGTGGAGCAATAAGAAATTGATATAAATCAAGGAGGGTAATGAGGAGTTATGTTTTCTCACTATGGTCTATCAATCCGGCAAAATAGGTCCATGCAAAGGGTTTTTTAGATGTTAATTGTGTTAGAAAATTGTGTGTGGGAAAAGGACAAAGGAACGGGATTAGTGATACCAAAAGAT
>TRINITY_DN1184_c0_g1	AAAAGTTAATATTGAAGTACAGTTGGCTTCAGAACTAGCTATTGCTGCCATTGAAAAAAATGGTGGTGTTGTTACTACAGCCTTCTATGATCCAAGAAGTCTGGACATTGTATGCAAACCTGTTCCATTCTTTCTTCGTGGACAACCCATTCCAAAAAGAATGCTTCCACCAGAAGAACTGGTACCATATTACACTGATGCAAA
>TRINITY_DN1184_c1_g1	ATCCCTTTTAAGTGGCTGGATGGTCACACCTCTCCCATTGACAAGCTGGGTTAAGTCAATAGGTTGACTAGGATCAACACGACCCAAATCAATAAGATACTGCAGTCTATTGAGACTCAAAGGCTTATACTGGCGTCTGAAACTATGTCCTTCGTTAAACCCGTATTTTGGGATTCGGATGTAAAATGGAGTCTGGCCTCCCTCAAAGCCCAAGCGGGGCCGGGTTCCTCTTTGCCTTTCTCCTTTATGGCCTCTGCCACATTTTCTACCTCTTCTCCGACCTCTTGGTCTTCTCTCCGGTTTCTTGGAGCCGGGATTCGGCTTTAAGTTGGCCAGGCTCACACGCGGCAGGCCCCGGAGTAGGTCCAGGGCCCGGGCCCCACCGCCCTGCAAGGGACC…
>TRINITY_DN11852_c0_g1	AAAGCGACACAGCAGGATTGGTTCATTAATGGTGTCTGTCATCAGTCTCTCAGGCGCTTCGGGAATATCATCTCCAAACTCGTAGAAAGTCCCGTCTTCTTTCTTGACATCATGCTCCTTCAGCCACTCAATAGCATCCGAGTAGTTCATCCTGCGGAAAGGCCGCTTGGGGGGTTTAAAGTTCGGGTTGAGCTCATACACTATGCTTGCCACTGGTGACTTCAGGACTCTGTCCACCACATCACACACTAGGTCCTCTAAACGGTTCAGGAGGTCCTCGAAGGTCAGGAAAGGACACTCAGCTTCCACGTGAGTGAACTCAGCCAGGTGCCTTCGTGTCCTGGACTGTTCGGCCCTGTATGACTGGGCTATACAAAAAACATCTCCCAGGGCTGGAAG…
>TRINITY_DN11857_c0_g1	AATGGCTGTTTGAGATGAACTTGGGTCCCCCAAAGACCCTGGAGGAGCTGGACCCCGAGAGCCGGGAGTACTGGCGGCGGCTGCGGAAACAGAACATCTGGCGCCACAACCGGCTGAGCAAGAACAAGAGGTTGTAGCATGGAGGGCCCGGCATCGCTGACCCCCACGCCGAGGGCTTGCCGTTTTCCCGGAGGACGTGGACTTTTGTGAGACAAGAGGCGGCTCCCCAGCCTGGGTTTCCATGTGACCCCACAGTGGGGCTGGACCAGGGCCCTGGAGGCCAATAAAGAGCTTTCTG
>TRINITY_DN11859_c0_g1	TGGAGAAATCATTTATTTATGGAAATAGTATATTCTTATATAAAAGATAAAAAGGAAAAAAATTGCAAAAGAGTATTAGTAATGGAAAGTCCTAATTTATGGAGAAACCCCTGTCCCACTCTCCCCTTTCCATTAATATTTTCTTCGTTCTATTCTCTCTACCCTCTTCAATGCCTCTTTCAATTTTCTTCACCGCCTTCATCCTCCTCCTCTCCTCTGCCACCGCCGCTTTCCTCCTCCTACTCTGCTGCACGCGTTTTGGGCGGTTGGCTCTTCCGAGAAGTCTCGGATTTCACCTCACTGGCGAGATTCAGATCGGGTCGGAGCTTAAAAGACGAAGGATCCTGGGCCTTTCATCGAAGA
>TRINITY_DN1185_c0_g1	AAGCTTTGAACAACATTCAAATTTTTGGGTTCTGAATTCTTCAGGAGGGAGTCCAACTGGGAACTATGGCCATCGCTCTTGTTGGTATGCGAGGCAAAGCAGCAAAGAAATAGTTCCGCACTACTCCATTCACGCTGATCTGAATCACCGGATGACGAGGAAGCTGATGATGCATAAGATGCTCGGGGGTATTATGCGGAAGACCCGCTGCAGTCATGATTTCAGTGTACTCAGCAGCTCTCTGCATCTCATCCCACGCCCGCTCTCTCACTGGGTCGACCAAGGGTCTGGTGTAACGGGGATGATCAGCTTTCAAGTGCTTCTCTATCTGAGTGTAAGTCCCCGAGAAGGTGCAACCGTCAAAAGCGCAGCACCTCGGTTTAGCATTGAAATATCTCC…
>TRINITY_DN11861_c0_g1	ATAAGTTTGTTTTATTCTTAATTTTCTGCATAATTATTGTCTCCACTAGATGCTAGTTAATTAAATAATTTGCTATAAATTTAGTAGGTACATTAAATACATAATGACAAAATATGCAAAGGAAGACTTACCGAAATAAATACCCGAAACGCGTAGGAAATCCGATTAGCGTATAGAGTATTGTGGCTGTGAATTATTTCCATTGAAAATACCTATTGAAATGTAAATGTAGTTATTGTAAAATTAATTGTTGTCTAGCTGTTCTTGTCTCGGTGTTACTTATAAGGATGAGGCCCCATTGGTAAATATGCGATACGCAAGTTGTCATTGCATGGCGTCGTTCCAAAGGAACAGATATATTTTTA
>TRINITY_DN11862_c0_g1	GGTGGGAGTGCAAAAGACCCAACGCCAACACCTGGTGCCTTTTGCAGCCAGCGCCCACCCATCCGTGCCCGGACCCTTGGGAATGCCCGCGGCTCCAGAGGAAAAAGCCCAGGGACGGGGCCTCCGTTGCGGGGGGTCGGCTGCTTCTTGGGAACTTTGTCGTTTCCGGCGCTGGCTGGCTGGCTGGCTGTAAAGCACTGAAGCCCCCCGGCCGCCAACCCCTGAAAGCAGAACCTGGCCTCCCTGG
>TRINITY_DN11863_c0_g1	CACATACAGGCGTCCATATTGGGACCTCCCTACATTTGCAAGTTGATTTTGTGTCCTGAGTGCAACCGGCGTATTACCCACCAGACGATCAAGTGCAACCGGCACATTATCCACTATCCCTTTACTCTGTTTCTTCCTCTTCCTCCCATAGACCTTTATTGGCTCCTGAAGGAGATTATCACCGACACGGAATAGATCAATGAGCGTGTTTTGGATTTTAATTCTCAGAGCAGAGGCTTCATCCGGCCTAAACCAATTCTTGTTGAACTGTATGAATTGAAACAAACATTTTCATACAAGAGTACGGAG
>TRINITY_DN11867_c0_g1	CCGCATCACATCGCTTGCTGGCCGGCGCCGCAGAACCGTCGTCCTCGCGAGGACACTCTCCTCCTCACTGACTCAGTAAACAACACCTCATTGAATCCATGTTATCATTTTAAAGTATCGATCAGTCACACGCGGCACAACGGGTCTTGGCGAAGCGTATATTTTTATATTCGATCTTGTCTTGGTATTTTCGTAACGTGATTCGCCGGTTTCACTGTTATATCCAAAAGCGAAATGGGG
>TRINITY_DN11869_c0_g1	ACGGCCCTCATCACCCGACCCGGGGCGCCGAGCCGGAGGAAGGAGGTTGACATGATGAAAGAAGCATTAGAAAAACTTCAGCTCAATATAGTAGAGATGAAAGATGAAAATGCAACTTTGGATGGTGGGGACGTCCTATTCACAGGCAGAGAATTTTTTGTGGGCCTTTCCAAAAGAACAAATCAACGAGGTGCTGAAATCTTGGCTGATACTTTTAAG
>TRINITY_DN1186_c0_g1	GATAAGACTCCCCCAAAAACAGCTCGCAGACGTCCTTATAAACTACAACCAAGACGACCAGACAGCAAAAACCTGCGGCCAAGCACCAGCAAAGCCAAGGACGAGCAAACAGAACAAGCCTCCAAGGAAAGCACAAGTCGAGGACACGTACCACCTGAAGACCTGAACACCTTATTCGAACAAAACATGCTGCGAAGAGGCACCAACCATAACGAACACCAGAACCTGCAATAGAGAACAACAAAGTTCTACCTGATCACACCATCGGCAACTCAGGCACAGGGATGAACAGAG
>TRINITY_DN1186_c0_g2	TGACTCCGGTCTCCATTGCGCTTCGTCGGGAAAAGCCAGAGAACTCGACAATGAAGAATGGCCCACGAAGAAGGACTGAGAGCTCGCGACCTCAGAAGAGGCAGAGACGGCTGGACACAAGAGATGGGACACAACAACAAAGAGAGAGCAACCACCAAACCGGAAGTTTGAAAAATCCATAGACGACAAACCAACCATCCGGGAAGAAGTTGCAGACATGGAGTCACAGAAGCTCGACAACCACACAGCCATCGGACCTCCGTGCACGAACCGATAGAAGAAATCTATCACCTCCCTTGAGCCAAGAGCGAACCCCCTTCCGATGCGAGACGCCAAGCAAGGGAAAGGAAGAAAG
>TRINITY_DN11872_c0_g1	GTACATTGATCTAACCGAGTTATATATTTGATTTTTTAGTCTTCGGTTGTCGACGACCTGGAGATAAATTTATTTAGAGTTGGAGTCACCCACTTCTATGTACCATTTGATCAGCCATTATGAATACAACAACAATACACGAGGGATGAAATCATGAAACTGATCACGTCCCACAATTATTGACCTGTTTTGTAATTGTCTTTTTACAACAACAATACACGAGAGATGAAACTGATCACGTCCCACAA
>TRINITY_DN11876_c0_g1	GGAGAGAACAAACATGTTGAGACAAGAGCCATGAACTGTACTGGGAACATCCCACATCAAACAAAGGAAATAATAACAACTCTCTCTAGCTTACAGCAGCATAAGACTCTCTACGTAATCCACGAAACAATTTGATTCAGTAAACCAATCTCCCTTAACGTCAACTTCAAACTTCATCATCTTAAAACTAGTTCCCTTGAGATCGTGGTGGATAACAGTAGCCACACTCCTGGAATAGTGAGGAGCAAATATAATGTCACCACCCGCTCGATTAATAACACTTTTCACACGCAAATGAAGCTGGGGAAGATTATCGAAAGACTTCTCTTTGTAATCCTGTTTCCCTGCTTCGAAAAC
[truncated: 82,962 more rows]
