# Supplementary material for: Comprehensive analysis of Ogura cytoplasmic male sterility-related genes in turnip (Brassica rapa ssp. rapifera) using RNA sequencing analysis and bioinformatics
Source: PLoS One. 2019 Jun 14;14(6):e0218029. doi: 10.1371/journal.pone.0218029 (PMC6568414; doi:10.1371/journal.pone.0218029)
Supplement: S4 Table — (XLSX) [file pone.0218029.s008.xlsx]

## Sheet: Sheet1
Table S4. Detailed annotation information of differential expressed genes (DEGs) in the Ogura-CMS and its maintainer fertile (MF) inflorescences of turnip.
#Gene ID	regulated	COG_class	COG_class_annotation	GO_annotation	KEGG_annotation	KOG_class	KOG_class_annotation	Pfam_annotation	Swissprot_annotation	eggNOG_class	eggNOG_class_annotation	nr_annotation
TRINITY_DN22637_c0_g4	down	--	--	--	--	--	--	S locus-related glycoprotein 1 binding pollen coat protein (SLR1-BP)	--	--	--	--
TRINITY_DN24738_c3_g1	down	--	--	Cellular Component: Golgi apparatus (GO:0005794);; Molecular Function: transferase activity, transferring glycosyl groups (GO:0016757);;	--	--	--	--	--	S	Function unknown	BnaA03g17530D [Brassica napus]
TRINITY_DN25315_c1_g1	down	--	--	--	--	--	--	--	--	--	--	BnaA04g24840D [Brassica napus]
TRINITY_DN26021_c0_g2	down	--	--	Cellular Component: mitochondrion (GO:0005739);; Molecular Function: transferase activity, transferring glycosyl groups (GO:0016757);;	--	--	--	Protein of unknown function (DUF707)	--	S	Function unknown	PREDICTED: uncharacterized protein LOC103871881 [Brassica rapa]
TRINITY_DN25268_c0_g1	down	[J]	Translation, ribosomal structure and biogenesis	Molecular Function: translation elongation factor activity (GO:0003746);; Molecular Function: GTPase activity (GO:0003924);; Molecular Function: sulfate adenylyltransferase (ATP) activity (GO:0004781);; Molecular Function: calmodulin binding (GO:0005516);; Molecular Function: GTP binding (GO:0005525);; Cellular Component: nucleolus (GO:0005730);; Cellular Component: mitochondrion (GO:0005739);; C…	K03231|4.33822e-37|crb:CARUB_v100092940m|hypothetical protein; K03231 elongation factor 1-alpha (A)	[J]	Translation, ribosomal structure and biogenesis	Elongation factor Tu GTP binding domain	Elongation factor 1-alpha OS=Nicotiana tabacum (Common tobacco) PE=2 SV=1	J	Translation, ribosomal structure and biogenesis	putative elongation factor 1-alpha [Prunus dulcis]
TRINITY_DN25709_c3_g2	down	[G]	Carbohydrate transport and metabolism	Molecular Function: trehalose-phosphatase activity (GO:0004805);; Cellular Component: nucleus (GO:0005634);; Biological Process: trehalose biosynthetic process (GO:0005992);;	K01087|0|ath:AT5G51460|ATTPPA; trehalose-phosphate phosphatase A; K01087 trehalose 6-phosphate phosphatase [EC:3.1.3.12] (A)	[G]	Carbohydrate transport and metabolism	Trehalose-phosphatase	Trehalose-phosphate phosphatase A GN=TPPA OS=Arabidopsis thaliana (Mouse-ear cress) PE=1 SV=1	G	Carbohydrate transport and metabolism	BnaA10g07960D [Brassica napus]
TRINITY_DN26906_c1_g7	down	[GEPR]	--	Cellular Component: vacuole (GO:0005773);; Cellular Component: integral component of plasma membrane (GO:0005887);; Biological Process: oligopeptide transport (GO:0006857);; Molecular Function: sucrose:proton symporter activity (GO:0008506);; Cellular Component: plasmodesma (GO:0009506);; Biological Process: response to nematode (GO:0009624);; Biological Process: pollen germination (GO:0009846);;…	K15378|4.76129e-103|brp:103852734|sucrose transport protein SUC1; K15378 solute carrier family 45, member 1/2/4 (A)	[G]	Carbohydrate transport and metabolism	Sugar (and other) transporter;; MFS/sugar transport protein	Sucrose transport protein SUC1 GN=SUC1 OS=Arabidopsis thaliana (Mouse-ear cress) PE=1 SV=1	G	Carbohydrate transport and metabolism	BnaA02g15620D [Brassica napus]
TRINITY_DN25509_c0_g1	down	--	--	Cellular Component: cytoplasm (GO:0005737);; Cellular Component: plasma membrane (GO:0005886);; Biological Process: oligopeptide transport (GO:0006857);; Molecular Function: oligopeptide transporter activity (GO:0015198);; Biological Process: transmembrane transport (GO:0055085);;	--	[T]	Signal transduction mechanisms	OPT oligopeptide transporter protein	Oligopeptide transporter 9 GN=OPT9 OS=Arabidopsis thaliana (Mouse-ear cress) PE=2 SV=1	P	Inorganic ion transport and metabolism	PREDICTED: oligopeptide transporter 9 [Brassica rapa]
TRINITY_DN23225_c0_g3	down	--	--	--	--	--	--	--	--	T	Signal transduction mechanisms	BnaC03g74020D [Brassica napus]
TRINITY_DN25105_c0_g5	down	--	--	--	--	--	--	--	--	S	Function unknown	PREDICTED: uncharacterized protein LOC103840131 [Brassica rapa]
TRINITY_DN25764_c0_g1	down	--	--	Molecular Function: amine transmembrane transporter activity (GO:0005275);; Cellular Component: plasma membrane (GO:0005886);; Molecular Function: L-proline transmembrane transporter activity (GO:0015193);; Cellular Component: integral component of membrane (GO:0016021);; Biological Process: proline transmembrane transport (GO:0035524);;	--	[E]	Amino acid transport and metabolism	Transmembrane amino acid transporter protein;; Transmembrane amino acid transporter protein	Probable proline transporter 2 GN=LOC_Os07g01090 OS=Oryza sativa subsp. japonica (Rice) PE=2 SV=1	E	Amino acid transport and metabolism	PREDICTED: proline transporter 3-like [Camelina sativa]
TRINITY_DN23622_c1_g3	down	[Q]	Secondary metabolites biosynthesis, transport and catabolism	Molecular Function: monooxygenase activity (GO:0004497);; Molecular Function: iron ion binding (GO:0005506);; Molecular Function: electron carrier activity (GO:0009055);; Cellular Component: plasmodesma (GO:0009506);; Molecular Function: oxidoreductase activity, acting on paired donors, with incorporation or reduction of molecular oxygen (GO:0016705);; Molecular Function: oxygen binding (GO:00198…	K10717|8.0767e-140|brp:103863784|cytokinin hydroxylase; K10717 cytokinin trans-hydroxylase (A)	[QI]	--	Cytochrome P450	Cytokinin hydroxylase GN=CYP735A1 OS=Arabidopsis thaliana (Mouse-ear cress) PE=1 SV=1	Q	Secondary metabolites biosynthesis, transport and catabolism	BnaA04g08650D [Brassica napus]
TRINITY_DN25465_c1_g9	down	--	--	Biological Process: protein N-linked glycosylation (GO:0006487);; Cellular Component: chloroplast (GO:0009507);; Biological Process: gravitropism (GO:0009630);; Molecular Function: ATPase activity (GO:0016887);;	--	--	--	--	--	O	Posttranslational modification, protein turnover, chaperones	BnaC04g54540D [Brassica napus]
TRINITY_DN27274_c0_g2	down	--	--	Molecular Function: DNA binding (GO:0003677);; Molecular Function: sequence-specific DNA binding transcription factor activity (GO:0003700);; Molecular Function: protein binding (GO:0005515);; Cellular Component: nucleus (GO:0005634);; Cellular Component: transcription factor complex (GO:0005667);; Biological Process: DNA replication initiation (GO:0006270);; Biological Process: regulation of DNA…	K06620|0|brp:103867321|transcription factor E2FA-like; K06620 transcription factor E2F3 (A)	[K]	Transcription	E2F/DP family winged-helix DNA-binding domain;; TB2/DP1, HVA22 family	Transcription factor E2FA GN=F11F19.8 OS=Arabidopsis thaliana (Mouse-ear cress) PE=1 SV=1	K	Transcription	PREDICTED: transcription factor E2FA-like isoform X1 [Brassica rapa]
TRINITY_DN25962_c3_g1	down	--	--	--	--	--	--	--	--	S	Function unknown	PREDICTED: ERC protein 2-like [Brassica rapa]
TRINITY_DN24524_c1_g2	down	--	--	Cellular Component: plasma membrane (GO:0005886);;	--	--	--	--	--	S	Function unknown	BnaA03g31910D [Brassica napus]
TRINITY_DN23216_c2_g2	down	--	--	Molecular Function: protein serine/threonine/tyrosine kinase activity (GO:0004712);; Cellular Component: cytosol (GO:0005829);; Cellular Component: plasma membrane (GO:0005886);; Biological Process: protein phosphorylation (GO:0006468);;	--	[T]	Signal transduction mechanisms	Protein tyrosine kinase;; Protein kinase domain	Serine/threonine-protein kinase CTR1 GN=CTR1 OS=Arabidopsis thaliana (Mouse-ear cress) PE=1 SV=1	T	Signal transduction mechanisms	PREDICTED: uncharacterized protein LOC103867564 isoform X1 [Brassica rapa]
TRINITY_DN27319_c1_g5	down	[Z]	Cytoskeleton	Molecular Function: GTPase activity (GO:0003924);; Molecular Function: structural constituent of cytoskeleton (GO:0005200);; Molecular Function: GTP binding (GO:0005525);; Cellular Component: cell wall (GO:0005618);; Cellular Component: Golgi apparatus (GO:0005794);; Cellular Component: cytosol (GO:0005829);; Cellular Component: microtubule (GO:0005874);; Cellular Component: plasma membrane (GO:0…	K07375|6.31439e-69|brp:103827910|tubulin beta-4 chain; K07375 tubulin beta (A)	[Z]	Cytoskeleton	Tubulin/FtsZ family, GTPase domain	Tubulin beta-4 chain GN=K9L2.12 OS=Arabidopsis thaliana (Mouse-ear cress) PE=2 SV=2	Z	Cytoskeleton	BnaCnng67810D [Brassica napus]
TRINITY_DN23373_c0_g2	down	--	--	Cellular Component: plasma membrane (GO:0005886);; Biological Process: glycerol metabolic process (GO:0006071);; Biological Process: lipid metabolic process (GO:0006629);; Molecular Function: glycerophosphodiester phosphodiesterase activity (GO:0008889);; Biological Process: pollen tube growth (GO:0009860);; Molecular Function: kinase activity (GO:0016301);; Biological Process: phosphorylation (G…	--	[C]	Energy production and conversion	--	Glycerophosphodiester phosphodiesterase GDPDL7 {ECO:0000305} (Precursor) OS=Arabidopsis thaliana (Mouse-ear cress) PE=2 SV=1	C	Energy production and conversion	BnaA02g07820D [Brassica napus]
TRINITY_DN23060_c1_g4	down	--	--	Biological Process: RNA splicing, via endonucleolytic cleavage and ligation (GO:0000394);; Cellular Component: nucleus (GO:0005634);; Cellular Component: endosome (GO:0005768);; Cellular Component: Golgi apparatus (GO:0005794);; Cellular Component: trans-Golgi network (GO:0005802);; Biological Process: methionine biosynthetic process (GO:0009086);;	--	--	--	--	--	S	Function unknown	PREDICTED: myb-like protein X [Brassica rapa]
TRINITY_DN24544_c2_g2	down	--	--	--	--	[R]	General function prediction only	Integrase core domain;; gag-polypeptide of LTR copia-type;; gag-polypeptide of LTR copia-type;; GAG-pre-integrase domain;; gag-polypeptide of LTR copia-type	Endonuclease OS=Nicotiana tabacum (Common tobacco) PE=2 SV=1	R	General function prediction only	Putative retroelement polyprotein [Arabidopsis thaliana]
TRINITY_DN25840_c3_g4	down	--	--	Cellular Component: cytosol (GO:0005829);; Molecular Function: O-malonyltransferase activity (GO:0050736);;	--	--	--	Transferase family	Phenolic glucoside malonyltransferase 1 GN=PMAT1 OS=Arabidopsis thaliana (Mouse-ear cress) PE=1 SV=1	R	General function prediction only	BnaCnng70090D [Brassica napus]
TRINITY_DN15679_c0_g1	down	--	--	--	--	[R]	General function prediction only	Reverse transcriptase-like	--	R	General function prediction only	PREDICTED: uncharacterized protein LOC103865394 [Brassica rapa]
TRINITY_DN27774_c3_g1	down	[R]	General function prediction only	Molecular Function: diacylglycerol O-acyltransferase activity (GO:0004144);; Cellular Component: plastoglobule (GO:0010287);; Biological Process: triglyceride biosynthetic process (GO:0019432);; Biological Process: phytol metabolic process (GO:0033306);;	--	--	--	Alpha/beta hydrolase family;; Diacylglycerol acyltransferase	Acyltransferase-like protein At3g26840, chloroplastic (Precursor) GN=At3g26840 OS=Arabidopsis thaliana (Mouse-ear cress) PE=2 SV=1	I	Lipid transport and metabolism	BnaA06g32640D [Brassica napus]
TRINITY_DN22901_c0_g1	down	[E]	Amino acid transport and metabolism	Molecular Function: serine-type carboxypeptidase activity (GO:0004185);; Cellular Component: extracellular region (GO:0005576);; Biological Process: proteolysis (GO:0006508);;	K16298|0|brp:103873670|serine carboxypeptidase-like 48; K16298 serine carboxypeptidase-like clade IV [EC:3.4.16.-] (A)	[OE]	--	Serine carboxypeptidase;; Ribosomal L18p/L5e family	Serine carboxypeptidase-like 48 (Precursor) GN=SCPL48 OS=Arabidopsis thaliana (Mouse-ear cress) PE=2 SV=2	O	Posttranslational modification, protein turnover, chaperones	PREDICTED: serine carboxypeptidase-like 48 [Brassica rapa]
TRINITY_DN27335_c1_g7	down	[V]	Defense mechanisms	Molecular Function: ATP binding (GO:0005524);; Cellular Component: plasma membrane (GO:0005886);; Biological Process: ATP catabolic process (GO:0006200);; Biological Process: protein targeting to membrane (GO:0006612);; Biological Process: drug transmembrane transport (GO:0006855);; Biological Process: response to wounding (GO:0009611);; Biological Process: coumarin biosynthetic process (GO:00098…	--	[Q]	Secondary metabolites biosynthesis, transport and catabolism	ABC-2 type transporter;; ABC-2 type transporter	ABC transporter G family member 29 OS=Arabidopsis thaliana (Mouse-ear cress) PE=2 SV=2	Q	Secondary metabolites biosynthesis, transport and catabolism	PREDICTED: ABC transporter G family member 29-like [Camelina sativa]
TRINITY_DN22694_c2_g1	down	[KAD]	--	Molecular Function: DNA binding (GO:0003677);; Molecular Function: chromatin binding (GO:0003682);; Molecular Function: sequence-specific DNA binding transcription factor activity (GO:0003700);; Cellular Component: nucleus (GO:0005634);; Biological Process: regulation of transcription, DNA-templated (GO:0006355);; Biological Process: organ boundary specification between lateral organs and the mer…	K09422|0|brp:103835609|transcription factor MYB24-like; K09422 myb proto-oncogene protein, plant (A)	[K]	Transcription	Myb-like DNA-binding domain;; Myb-like DNA-binding domain	Transcription factor MYB44 GN=K8K14.2 OS=Arabidopsis thaliana (Mouse-ear cress) PE=2 SV=1	K	Transcription	PREDICTED: transcription factor MYB24-like [Brassica rapa]
TRINITY_DN24109_c0_g4	down	--	--	Molecular Function: protein serine/threonine kinase activity (GO:0004674);; Molecular Function: protein serine/threonine/tyrosine kinase activity (GO:0004712);; Molecular Function: ATP binding (GO:0005524);; Cellular Component: nucleus (GO:0005634);; Cellular Component: plasma membrane (GO:0005886);; Biological Process: protein phosphorylation (GO:0006468);;	--	[T]	Signal transduction mechanisms	--	--	T	Signal transduction mechanisms	PREDICTED: serine/threonine-protein kinase HT1 isoform X2 [Brassica rapa]
TRINITY_DN26939_c1_g5	down	--	--	--	--	--	--	Plant self-incompatibility response (SCRL) protein	Defensin-like protein 226 (Precursor) GN=SCRL2 OS=Arabidopsis thaliana (Mouse-ear cress) PE=3 SV=1	--	--	BnaA03g24150D [Brassica napus]
TRINITY_DN25053_c4_g1	down	[V]	Defense mechanisms	Molecular Function: ATP binding (GO:0005524);; Biological Process: ATP catabolic process (GO:0006200);; Cellular Component: membrane (GO:0016020);; Molecular Function: ATPase activity, coupled to transmembrane movement of substances (GO:0042626);;	--	[Q]	Secondary metabolites biosynthesis, transport and catabolism	ABC-2 type transporter;; ABC transporter;; ABC-2 family transporter protein;; AAA domain	ABC transporter G family member 9 GN=F27G19.20 OS=Arabidopsis thaliana (Mouse-ear cress) PE=3 SV=2	Q	Secondary metabolites biosynthesis, transport and catabolism	PREDICTED: ABC transporter G family member 9 [Brassica rapa]
TRINITY_DN21299_c0_g2	down	--	--	Cellular Component: nucleus (GO:0005634);; Biological Process: embryo development ending in seed dormancy (GO:0009793);; Biological Process: seed dormancy process (GO:0010162);;	--	[S]	Function unknown	--	Late embryogenesis abundant protein 76 OS=Brassica napus (Rape) PE=2 SV=2	S	Function unknown	BnaA03g57480D [Brassica napus]
TRINITY_DN20938_c0_g1	down	--	--	Molecular Function: nucleic acid binding (GO:0003676);; Molecular Function: sequence-specific DNA binding transcription factor activity (GO:0003700);; Cellular Component: nucleus (GO:0005634);; Biological Process: regulation of transcription, DNA-templated (GO:0006355);; Molecular Function: zinc ion binding (GO:0008270);;	--	[R]	General function prediction only	C2H2-type zinc finger;; Zinc finger, C2H2 type;; C2H2-type zinc finger	Zinc finger protein ZAT12 GN=MMN10.11 OS=Arabidopsis thaliana (Mouse-ear cress) PE=2 SV=1	R	General function prediction only	PREDICTED: zinc finger protein ZAT12-like [Brassica rapa]
TRINITY_DN24583_c0_g8	down	--	--	Cellular Component: extracellular region (GO:0005576);; Biological Process: membrane fusion (GO:0006944);; Biological Process: unidimensional cell growth (GO:0009826);; Biological Process: plant-type cell wall loosening (GO:0009828);; Biological Process: plant-type cell wall modification involved in multidimensional cell growth (GO:0009831);; Biological Process: sexual reproduction (GO:0019953);;…	--	--	--	Rare lipoprotein A (RlpA)-like double-psi beta-barrel;; Pollen allergen	Expansin-B5 (Precursor) GN=EXPB5 OS=Arabidopsis thaliana (Mouse-ear cress) PE=2 SV=2	--	--	PREDICTED: expansin-B5-like [Brassica rapa]
TRINITY_DN22676_c0_g6	down	--	--	Molecular Function: catalytic activity (GO:0003824);; Cellular Component: Golgi apparatus (GO:0005794);; Cellular Component: membrane (GO:0016020);; Biological Process: actin filament-based movement (GO:0030048);;	--	[GMW]	--	Exostosin family	Xyloglucan galactosyltransferase KATAMARI1 homolog OS=Oryza sativa subsp. japonica (Rice) PE=2 SV=1	W	Extracellular structures	PREDICTED: xyloglucan galactosyltransferase KATAMARI1 homolog [Brassica rapa]
TRINITY_DN26614_c1_g3	down	[TZDR]	--	Biological Process: MAPK cascade (GO:0000165);; Molecular Function: calcium ion binding (GO:0005509);; Cellular Component: cytoplasm (GO:0005737);; Cellular Component: plasma membrane (GO:0005886);; Biological Process: protein targeting to membrane (GO:0006612);; Cellular Component: protein serine/threonine phosphatase complex (GO:0008287);; Biological Process: response to cold (GO:0009409);; Bio…	K06268|3.89639e-93|brp:103860923|calcineurin B-like protein 1; K06268 serine/threonine-protein phosphatase 2B regulatory subunit (A)	[T]	Signal transduction mechanisms	EF-hand domain pair;; EF hand;; EF hand;; EF-hand domain	Calcineurin B-like protein 1 OS=Arabidopsis thaliana (Mouse-ear cress) PE=1 SV=3	T	Signal transduction mechanisms	PREDICTED: calcineurin B-like protein 1 [Brassica rapa]
TRINITY_DN21288_c0_g1	down	[K]	Transcription	Cellular Component: DNA-directed RNA polymerase IV complex (GO:0000418);; Cellular Component: DNA-directed RNA polymerase V complex (GO:0000419);; Molecular Function: DNA binding (GO:0003677);; Molecular Function: DNA-directed RNA polymerase activity (GO:0003899);; Cellular Component: DNA-directed RNA polymerase II, core complex (GO:0005665);; Biological Process: transcription, DNA-templated (GO:…	K03017|3.33329e-48|brp:103833935|DNA-directed RNA polymerases II, IV and V subunit 9A-like; K03017 DNA-directed RNA polymerase II subunit RPB9 (A)	[K]	Transcription	--	DNA-directed RNA polymerases II, IV and V subunit 9A GN=K14A17 OS=Arabidopsis thaliana (Mouse-ear cress) PE=1 SV=1	K	Transcription	PREDICTED: DNA-directed RNA polymerases II, IV and V subunit 9A-like [Brassica rapa]
TRINITY_DN26355_c0_g14	down	--	--	--	K12493|1.20522e-16|brp:103865435|ADP-ribosylation factor GTPase-activating protein AGD10; K12493 ADP-ribosylation factor GTPase-activating protein 2/3 (A)	--	--	--	--	T	Signal transduction mechanisms	PREDICTED: ADP-ribosylation factor GTPase-activating protein AGD10 [Brassica rapa]
TRINITY_DN23497_c0_g5	down	[RTKL]	--	Molecular Function: protein serine/threonine kinase activity (GO:0004674);; Molecular Function: ATP binding (GO:0005524);; Cellular Component: nucleus (GO:0005634);; Cellular Component: cytosol (GO:0005829);; Biological Process: protein phosphorylation (GO:0006468);; Biological Process: response to salt stress (GO:0009651);;	K14498|1.39566e-168|brp:103854644|serine/threonine-protein kinase SRK2F; K14498 serine/threonine-protein kinase SRK2 [EC:2.7.11.1] (A)	[T]	Signal transduction mechanisms	Protein kinase domain;; Protein tyrosine kinase;; Protein kinase domain;; Protein tyrosine kinase	Serine/threonine-protein kinase SRK2F GN=T5J17.180 OS=Arabidopsis thaliana (Mouse-ear cress) PE=1 SV=1	T	Signal transduction mechanisms	PREDICTED: serine/threonine-protein kinase SRK2F [Brassica rapa]
TRINITY_DN22725_c0_g2	down	--	--	Biological Process: ceramide metabolic process (GO:0006672);; Cellular Component: chloroplast (GO:0009507);; Cellular Component: integral component of membrane (GO:0016021);; Molecular Function: transferase activity, transferring glycosyl groups (GO:0016757);;	--	--	--	Protein of unknown function (DUF616)	--	S	Function unknown	PREDICTED: uncharacterized protein LOC103853693 isoform X1 [Brassica rapa]
TRINITY_DN22922_c0_g2	down	--	--	Cellular Component: nucleus (GO:0005634);;	--	--	--	Protein of unknown function DUF260	LOB domain-containing protein 22 GN=MCP4.8 OS=Arabidopsis thaliana (Mouse-ear cress) PE=2 SV=1	S	Function unknown	BnaA05g25560D [Brassica napus]
TRINITY_DN25564_c0_g2	down	--	--	Molecular Function: Rho GDP-dissociation inhibitor activity (GO:0005094);; Molecular Function: protein binding (GO:0005515);; Cellular Component: cytoplasm (GO:0005737);; Biological Process: actin filament organization (GO:0007015);; Biological Process: cell tip growth (GO:0009932);; Biological Process: root epidermal cell differentiation (GO:0010053);;	K12462|2.81796e-139|brp:103859248|rho GDP-dissociation inhibitor 1; K12462 Rho GDP-dissociation inhibitor (A)	[T]	Signal transduction mechanisms	RHO protein GDP dissociation inhibitor	Rho GDP-dissociation inhibitor 1 GN=GDI1 OS=Arabidopsis thaliana (Mouse-ear cress) PE=1 SV=1	R	General function prediction only	PREDICTED: LOW QUALITY PROTEIN: rho GDP-dissociation inhibitor 1 [Brassica rapa]
TRINITY_DN27917_c2_g2	down	--	--	--	K04646|2.08098e-111|eus:EUTSA_v10019884mg|hypothetical protein; K04646 clathrin heavy chain (A)	[U]	Intracellular trafficking, secretion, and vesicular transport	Clathrin propeller repeat	Clathrin heavy chain 1 GN=CHC1 OS=Arabidopsis thaliana (Mouse-ear cress) PE=1 SV=1	U	Intracellular trafficking, secretion, and vesicular transport	BnaA01g31000D [Brassica napus]
TRINITY_DN27704_c2_g6	down	[G]	Carbohydrate transport and metabolism	Molecular Function: catalytic activity (GO:0003824);; Cellular Component: vacuole (GO:0005773);; Cellular Component: peroxisome (GO:0005777);;	K01188|3.43839e-73|brp:103842078|beta-glucosidase 10-like; K01188 beta-glucosidase [EC:3.2.1.21] (A)	[G]	Carbohydrate transport and metabolism	Glycosyl hydrolase family 1	Beta-glucosidase 9 (Precursor) GN=BGLU9 OS=Arabidopsis thaliana (Mouse-ear cress) PE=2 SV=2	G	Carbohydrate transport and metabolism	PREDICTED: beta-glucosidase 9-like isoform X3 [Brassica rapa]
TRINITY_DN12416_c0_g1	down	--	--	Cellular Component: mitochondrion (GO:0005739);; Biological Process: plant-type cell wall modification (GO:0009827);; Biological Process: pollen tube growth (GO:0009860);; Molecular Function: pectinesterase activity (GO:0030599);; Biological Process: negative regulation of catalytic activity (GO:0043086);; Molecular Function: pectinesterase inhibitor activity (GO:0046910);;	--	--	--	Plant invertase/pectin methylesterase inhibitor	--	R	General function prediction only	BnaAnng19330D [Brassica napus]
TRINITY_DN25458_c0_g3	down	--	--	--	--	--	--	Phosphoesterase family	--	--	--	BnaA07g03900D [Brassica napus]
TRINITY_DN27148_c3_g1	down	[EH]	--	Cellular Component: extracellular region (GO:0005576);; Biological Process: lipid metabolic process (GO:0006629);; Cellular Component: chloroplast (GO:0009507);; Cellular Component: membrane (GO:0016020);; Molecular Function: lipase activity (GO:0016298);;	--	[R]	General function prediction only	Domain of unknown function DUF221;; Late exocytosis, associated with Golgi transport;; Aminotransferase class IV	CSC1-like protein At1g10090 GN=At1g10090 OS=Arabidopsis thaliana (Mouse-ear cress) PE=1 SV=1	R	General function prediction only	PREDICTED: CSC1-like protein At1g10090 [Brassica rapa]
TRINITY_DN17659_c0_g4	down	--	--	--	--	[R]	General function prediction only	--	--	--	--	F17L21.7 [Arabidopsis thaliana]
TRINITY_DN27395_c0_g1	down	[V]	Defense mechanisms	Cellular Component: plasma membrane (GO:0005886);; Biological Process: iron ion transport (GO:0006826);; Biological Process: drug transmembrane transport (GO:0006855);; Biological Process: cellular iron ion homeostasis (GO:0006879);; Biological Process: cellular response to iron ion starvation (GO:0010106);; Biological Process: response to nitrate (GO:0010167);; Biological Process: glucuronoxylan…	--	[R]	General function prediction only	MatE;; Polysaccharide biosynthesis C-terminal domain;; MatE	MATE efflux family protein FRD3 OS=Arabidopsis thaliana (Mouse-ear cress) PE=1 SV=1	R	General function prediction only	BnaA03g30330D [Brassica napus]
TRINITY_DN25912_c1_g2	down	--	--	--	--	--	--	Glycosyl hydrolases family 28	Polygalacturonase (Precursor) OS=Brassica napus (Rape) PE=2 SV=1	R	General function prediction only	polygalacturonase [Brassica rapa subsp. oleifera]
TRINITY_DN24415_c1_g2	down	--	--	--	--	--	--	Plant self-incompatibility response (SCRL) protein	Putative defensin-like protein 233 (Precursor) GN=SCRL22 OS=Arabidopsis thaliana (Mouse-ear cress) PE=2 SV=2	--	--	BnaA01g28100D [Brassica napus]
TRINITY_DN26223_c0_g1	down	--	--	Cellular Component: endoplasmic reticulum (GO:0005783);; Cellular Component: Golgi apparatus (GO:0005794);; Cellular Component: plasma membrane (GO:0005886);; Biological Process: purine nucleobase transport (GO:0006863);; Molecular Function: organic anion transmembrane transporter activity (GO:0008514);; Biological Process: organic anion transport (GO:0015711);; Cellular Component: integral compo…	--	[GE]	--	Triose-phosphate Transporter family;; UAA transporter family;; EamA-like transporter family	Probable sugar phosphate/phosphate translocator At3g11320 GN=At3g11320 OS=Arabidopsis thaliana (Mouse-ear cress) PE=2 SV=1	G	Carbohydrate transport and metabolism	PREDICTED: probable sugar phosphate/phosphate translocator At3g11320 [Brassica rapa]
TRINITY_DN793_c0_g1	down	--	--	Molecular Function: structural constituent of cell wall (GO:0005199);;	--	--	--	Leucine rich repeat;; Leucine Rich repeats (2 copies);; Leucine Rich Repeat;; Leucine rich repeat;; Leucine Rich repeat	Leucine-rich repeat extensin-like protein 7 (Precursor) GN=LRX7 OS=Arabidopsis thaliana (Mouse-ear cress) PE=2 SV=1	R	General function prediction only	PREDICTED: leucine-rich repeat extensin-like protein 7 [Brassica rapa]
TRINITY_DN22419_c0_g7	down	--	--	Cellular Component: Golgi apparatus (GO:0005794);; Biological Process: protein glycosylation (GO:0006486);; Molecular Function: galactosyltransferase activity (GO:0008378);; Cellular Component: integral component of membrane (GO:0016021);;	--	[G]	Carbohydrate transport and metabolism	Galactosyltransferase;; Domain of unknown function (DUF4094);; Fringe-like	Probable beta-1,3-galactosyltransferase 5 GN=B3GALT5 OS=Arabidopsis thaliana (Mouse-ear cress) PE=2 SV=1	G	Carbohydrate transport and metabolism	BnaC08g20100D [Brassica napus]
TRINITY_DN25649_c0_g1	down	[I]	Lipid transport and metabolism	Molecular Function: catalytic activity (GO:0003824);; Cellular Component: plasma membrane (GO:0005886);; Biological Process: metabolic process (GO:0008152);;	--	[I]	Lipid transport and metabolism	Alpha/beta hydrolase family;; Alpha/beta hydrolase family;; Putative lysophospholipase;; Prolyl oligopeptidase family;; alpha/beta hydrolase fold	Caffeoylshikimate esterase GN=CSE OS=Arabidopsis thaliana (Mouse-ear cress) PE=1 SV=1	I	Lipid transport and metabolism	BnaA04g00340D [Brassica napus]
TRINITY_DN27868_c1_g8	down	--	--	Molecular Function: copper ion binding (GO:0005507);; Cellular Component: extracellular region (GO:0005576);; Molecular Function: oxidoreductase activity (GO:0016491);; Biological Process: oxidation-reduction process (GO:0055114);;	--	[Q]	Secondary metabolites biosynthesis, transport and catabolism	Multicopper oxidase	L-ascorbate oxidase homolog (Precursor) GN=Bp10 OS=Brassica napus (Rape) PE=2 SV=1	Q	Secondary metabolites biosynthesis, transport and catabolism	BnaA06g00300D [Brassica napus]
TRINITY_DN26306_c3_g1	down	[I]	Lipid transport and metabolism	Biological Process: fatty acid biosynthetic process (GO:0006633);; Biological Process: response to temperature stimulus (GO:0009266);; Cellular Component: chloroplast envelope (GO:0009941);; Molecular Function: oxidoreductase activity, acting on paired donors, with oxidation of a pair of donors resulting in the reduction of molecular oxygen to two molecules of water (GO:0016717);; Molecular Funct…	K10257|2.34818e-148|brp:103850591|temperature-sensitive omega-3 fatty acid desaturase, chloroplastic; K10257 omega-3 fatty acid desaturase (delta-15 desaturase) [EC:1.14.19.-] (A)	--	--	Domain of unknown function (DUF3474);; Fatty acid desaturase	Temperature-sensitive omega-3 fatty acid desaturase, chloroplastic (Precursor) GN=FAD8 OS=Arabidopsis thaliana (Mouse-ear cress) PE=2 SV=1	I	Lipid transport and metabolism	BnaAnng01400D [Brassica napus]
TRINITY_DN23043_c3_g4	down	--	--	Cellular Component: mitochondrion (GO:0005739);; Cellular Component: plasma membrane (GO:0005886);;	--	--	--	Protein of unknown function, DUF599	--	S	Function unknown	PREDICTED: uncharacterized protein LOC103874325 [Brassica rapa]
TRINITY_DN24706_c0_g1	down	--	--	Cellular Component: cell wall (GO:0005618);; Biological Process: plant-type cell wall organization (GO:0009664);; Biological Process: cysteine biosynthetic process (GO:0019344);;	--	--	--	--	Proline-rich protein 2 (Precursor) GN=PRP2 OS=Arabidopsis thaliana (Mouse-ear cress) PE=2 SV=1	R	General function prediction only	BnaA04g11970D [Brassica napus]
TRINITY_DN23127_c0_g2	down	--	--	Cellular Component: endoplasmic reticulum (GO:0005783);; Biological Process: ER to Golgi vesicle-mediated transport (GO:0006888);; Cellular Component: membrane (GO:0016020);; Biological Process: ER-associated ubiquitin-dependent protein catabolic process (GO:0030433);; Biological Process: hyperosmotic salinity response (GO:0042538);;	K14026|2.02848e-77|brp:103872588|protein sel-1 homolog 2; K14026 SEL1 protein (A)	[MOT]	--	--	ERAD-associated E3 ubiquitin-protein ligase component HRD3A {ECO:0000305} (Precursor) OS=Arabidopsis thaliana (Mouse-ear cress) PE=1 SV=1	T	Signal transduction mechanisms	BnaA06g12400D [Brassica napus]
TRINITY_DN26515_c1_g6	down	[IQ]	--	Molecular Function: catalytic activity (GO:0003824);; Cellular Component: peroxisome (GO:0005777);; Biological Process: metabolic process (GO:0008152);; Cellular Component: chloroplast (GO:0009507);;	--	[I]	Lipid transport and metabolism	AMP-binding enzyme	Probable acyl-activating enzyme 5, peroxisomal GN=MQK4.9 OS=Arabidopsis thaliana (Mouse-ear cress) PE=2 SV=1	I	Lipid transport and metabolism	BnaA03g05980D [Brassica napus]
TRINITY_DN22881_c1_g2	down	[O]	Posttranslational modification, protein turnover, chaperones	Molecular Function: ATP binding (GO:0005524);; Cellular Component: mitochondrion (GO:0005739);; Biological Process: ATP catabolic process (GO:0006200);; Biological Process: protein folding (GO:0006457);; Biological Process: proteolysis (GO:0006508);; Molecular Function: peptidase activity (GO:0008233);; Molecular Function: ATPase activity (GO:0016887);; Molecular Function: unfolded protein bindin…	K03544|0|brp:103840066|ATP-dependent Clp protease ATP-binding subunit clpX-like, mitochondrial; K03544 ATP-dependent Clp protease ATP-binding subunit ClpX (A)	[O]	Posttranslational modification, protein turnover, chaperones	AAA domain (Cdc48 subfamily);; ATPase family associated with various cellular activities (AAA);; C-terminal, D2-small domain, of ClpB protein;; AAA domain (dynein-related subfamily);; Wound-induced protein	ATP-dependent zinc metalloprotease FTSH 12, chloroplastic (Precursor) GN=FTSH12 OS=Arabidopsis thaliana (Mouse-ear cress) PE=2 SV=2	O	Posttranslational modification, protein turnover, chaperones	PREDICTED: LOW QUALITY PROTEIN: ATP-dependent Clp protease ATP-binding subunit clpX-like, mitochondrial [Brassica rapa]
TRINITY_DN19595_c0_g2	down	--	--	--	--	--	--	--	--	S	Function unknown	BnaC06g02450D [Brassica napus]
TRINITY_DN37525_c0_g1	down	--	--	Cellular Component: nucleus (GO:0005634);;	--	--	--	--	--	S	Function unknown	BnaA09g24490D [Brassica napus]
TRINITY_DN26720_c2_g8	down	--	--	--	K10752|4.19044e-14|crb:CARUB_v10004628mg|hypothetical protein; K10752 histone-binding protein RBBP4 (A)	[B]	Chromatin structure and dynamics	--	WD-40 repeat-containing protein MSI5 GN=MSI5 OS=Arabidopsis thaliana (Mouse-ear cress) PE=2 SV=2	B	Chromatin structure and dynamics	hypothetical protein CARUB_v10004628mg, partial [Capsella rubella]
TRINITY_DN22663_c1_g1	down	--	--	Cellular Component: cytoplasm (GO:0005737);; Biological Process: response to virus (GO:0009615);; Biological Process: glucuronoxylan metabolic process (GO:0010413);; Biological Process: xylan biosynthetic process (GO:0045492);;	--	[DR]	--	MATH domain;; Arabidopsis phospholipase-like protein (PEARLI 4)	MATH domain and coiled-coil domain-containing protein At3g58360 GN=At3g58360 OS=Arabidopsis thaliana (Mouse-ear cress) PE=3 SV=1	D	Cell cycle control, cell division, chromosome partitioning	BnaA04g02060D [Brassica napus]
TRINITY_DN23973_c0_g2	down	--	--	Cellular Component: cytoplasm (GO:0005737);;	--	--	--	Plant self-incompatibility protein S1	Pumilio homolog 15 GN=APUM15 OS=Arabidopsis thaliana (Mouse-ear cress) PE=3 SV=1	S	Function unknown	PREDICTED: pumilio homolog 15-like [Brassica rapa]
TRINITY_DN21972_c0_g1	down	--	--	Molecular Function: ATP binding (GO:0005524);; Cellular Component: nucleus (GO:0005634);;	--	[D]	Cell cycle control, cell division, chromosome partitioning	Histidine kinase-, DNA gyrase B-, and HSP90-like ATPase;; Histidine kinase-, DNA gyrase B-, and HSP90-like ATPase	--	D	Cell cycle control, cell division, chromosome partitioning	PREDICTED: uncharacterized protein LOC103846600 [Brassica rapa]
TRINITY_DN26475_c0_g1	down	--	--	Cellular Component: chloroplast (GO:0009507);; Biological Process: plant-type cell wall biogenesis (GO:0009832);; Biological Process: xylem development (GO:0010089);; Biological Process: glucuronoxylan metabolic process (GO:0010413);; Biological Process: xylan biosynthetic process (GO:0045492);;	--	--	--	Leucine-zipper of ternary complex factor MIP1;; Protein of unknown function, DUF547;; Protein of unknown function, DUF547	--	S	Function unknown	PREDICTED: LOW QUALITY PROTEIN: uncharacterized protein LOC103845488 [Brassica rapa]
TRINITY_DN26751_c0_g11	down	[T]	Signal transduction mechanisms	Cellular Component: cytoplasm (GO:0005737);; Molecular Function: protein domain specific binding (GO:0019904);; Molecular Function: protein phosphorylated amino acid binding (GO:0045309);;	K06630|2.74196e-84|brp:103835596|14-3-3-like protein GF14 iota; K06630 14-3-3 protein epsilon (A)	[O]	Posttranslational modification, protein turnover, chaperones	14-3-3 protein	14-3-3-like protein GF14 iota GN=GRF12 OS=Arabidopsis thaliana (Mouse-ear cress) PE=2 SV=1	O	Posttranslational modification, protein turnover, chaperones	PREDICTED: 14-3-3-like protein GF14 iota [Brassica rapa]
TRINITY_DN26990_c1_g5	down	--	--	Molecular Function: phosphatidylinositol-3-phosphatase activity (GO:0004438);; Molecular Function: protein tyrosine phosphatase activity (GO:0004725);; Cellular Component: nucleus (GO:0005634);; Biological Process: peptidyl-tyrosine dephosphorylation (GO:0035335);; Biological Process: negative regulation of MAP kinase activity (GO:0043407);; Molecular Function: phosphatidylinositol-3,5-bisphospha…	K18081|0|brp:103847443|phosphatidylinositol-3-phosphatase myotubularin-1; K18081 myotubularin-related protein 1/2 [EC:3.1.3.-] (A)	[IU]	--	Myotubularin-like phosphatase domain	Phosphatidylinositol-3-phosphatase myotubularin-1 GN=MTM1 OS=Arabidopsis thaliana (Mouse-ear cress) PE=1 SV=1	U	Intracellular trafficking, secretion, and vesicular transport	BnaA01g31580D [Brassica napus]
TRINITY_DN24147_c1_g5	down	--	--	Cellular Component: vacuole (GO:0005773);; Cellular Component: plasmodesma (GO:0009506);;	--	--	--	GDSL/SGNH-like Acyl-Esterase family found in Pmr5 and Cas1p	Protein trichome birefringence-like 39 GN=TBL39 OS=Arabidopsis thaliana (Mouse-ear cress) PE=2 SV=1	R	General function prediction only	BnaA04g24590D [Brassica napus]
TRINITY_DN25436_c4_g1	down	--	--	--	--	[R]	General function prediction only	Domain of unknown function (DUF4283);; Zinc knuckle	Uncharacterized protein At4g02000 GN=At4g02000 OS=Arabidopsis thaliana (Mouse-ear cress) PE=2 SV=1	R	General function prediction only	PREDICTED: uncharacterized protein LOC103873628 [Brassica rapa]
TRINITY_DN24035_c0_g1	down	[E]	Amino acid transport and metabolism	Biological Process: amino acid transmembrane transport (GO:0003333);; Cellular Component: plasma membrane (GO:0005886);; Molecular Function: polyamine transmembrane transporter activity (GO:0015203);; Molecular Function: basic amino acid transmembrane transporter activity (GO:0015326);; Cellular Component: integral component of membrane (GO:0016021);; Biological Process: sterol biosynthetic proce…	--	[E]	Amino acid transport and metabolism	Amino acid permease;; Amino acid permease;; Reverse transcriptase-like	Probable polyamine transporter At3g13620 GN=At3g13620 OS=Arabidopsis thaliana (Mouse-ear cress) PE=2 SV=1	E	Amino acid transport and metabolism	BnaA03g32910D [Brassica napus]
TRINITY_DN22735_c3_g5	down	--	--	Molecular Function: enzyme inhibitor activity (GO:0004857);; Biological Process: membrane fusion (GO:0006944);; Cellular Component: plant-type cell wall (GO:0009505);; Molecular Function: pectinesterase activity (GO:0030599);; Biological Process: cell wall modification (GO:0042545);; Biological Process: negative regulation of catalytic activity (GO:0043086);; Molecular Function: aspartyl esterase…	K01051|0|brp:103849657|probable pectinesterase/pectinesterase inhibitor 23; K01051 pectinesterase [EC:3.1.1.11] (A)	--	--	Pectinesterase;; Plant invertase/pectin methylesterase inhibitor;; Pectinesterase	Pectinesterase 23 (Precursor) GN=F3E22.3 OS=Arabidopsis thaliana (Mouse-ear cress) PE=2 SV=3	R	General function prediction only	BnaA01g32580D [Brassica napus]
TRINITY_DN25618_c2_g1	down	[F]	Nucleotide transport and metabolism	Biological Process: maltose metabolic process (GO:0000023);; Cellular Component: mitochondrion (GO:0005739);; Biological Process: 'de novo' IMP biosynthetic process (GO:0006189);; Molecular Function: methyltransferase activity (GO:0008168);; Molecular Function: formyltetrahydrofolate deformylase activity (GO:0008864);; Biological Process: photorespiration (GO:0009853);; Molecular Function: hydrox…	K01433|0|brp:103868219|formyltetrahydrofolate deformylase 2, mitochondrial; K01433 formyltetrahydrofolate deformylase [EC:3.5.1.10] (A)	[G]	Carbohydrate transport and metabolism	Formyl transferase	Formyltetrahydrofolate deformylase 2, mitochondrial (Precursor) GN=PURU2 OS=Arabidopsis thaliana (Mouse-ear cress) PE=1 SV=1	G	Carbohydrate transport and metabolism	BnaA01g35320D [Brassica napus]
TRINITY_DN26840_c1_g12	down	[V]	Defense mechanisms	Cellular Component: plasma membrane (GO:0005886);; Biological Process: drug transmembrane transport (GO:0006855);; Molecular Function: drug transmembrane transporter activity (GO:0015238);; Molecular Function: antiporter activity (GO:0015297);;	K03327|1.94643e-56|brp:103830734|MATE efflux family protein 5-like; K03327 multidrug resistance protein, MATE family (A)	[R]	General function prediction only	MatE	MATE efflux family protein 5 GN=F3L12.12 OS=Arabidopsis thaliana (Mouse-ear cress) PE=3 SV=1	V	Defense mechanisms	PREDICTED: MATE efflux family protein 5-like [Brassica rapa]
TRINITY_DN23673_c0_g2	down	[G]	Carbohydrate transport and metabolism	Molecular Function: hydrolase activity, hydrolyzing O-glycosyl compounds (GO:0004553);; Cellular Component: extracellular region (GO:0005576);; Biological Process: carbohydrate metabolic process (GO:0005975);; Biological Process: calcium ion transport (GO:0006816);; Biological Process: Golgi organization (GO:0007030);; Biological Process: response to salt stress (GO:0009651);; Molecular Function:…	K01188|0|brp:103830245|beta-glucosidase 16-like; K01188 beta-glucosidase [EC:3.2.1.21] (A)	[G]	Carbohydrate transport and metabolism	Glycosyl hydrolase family 1	Beta-glucosidase 16 (Precursor) GN=T2O9.110 OS=Arabidopsis thaliana (Mouse-ear cress) PE=2 SV=1	G	Carbohydrate transport and metabolism	PREDICTED: beta-glucosidase 16-like [Brassica rapa]
TRINITY_DN21807_c0_g2	down	--	--	Molecular Function: protein binding (GO:0005515);; Cellular Component: cell wall (GO:0005618);; Cellular Component: Golgi apparatus (GO:0005794);; Cellular Component: cytosol (GO:0005829);; Biological Process: glucose catabolic process (GO:0006007);; Molecular Function: glycogenin glucosyltransferase activity (GO:0008466);; Cellular Component: plasmodesma (GO:0009506);; Biological Process: respon…	K13379|0|brp:103846324|probable UDP-arabinopyranose mutase 5; K13379 reversibly glycosylated polypeptide / UDP-arabinopyranose mutase [EC:2.4.1.- 5.4.99.30] (A)	--	--	Reversibly glycosylated polypeptide	Probable UDP-arabinopyranose mutase 5 GN=RGP5 OS=Arabidopsis thaliana (Mouse-ear cress) PE=1 SV=1	R	General function prediction only	BnaA10g17950D [Brassica napus]
TRINITY_DN25776_c1_g4	down	--	--	Molecular Function: triglyceride lipase activity (GO:0004806);; Biological Process: lipid metabolic process (GO:0006629);; Cellular Component: chloroplast (GO:0009507);;	--	[I]	Lipid transport and metabolism	Lipase (class 3)	Phospholipase A1-IIalpha GN=At1g06250 OS=Arabidopsis thaliana (Mouse-ear cress) PE=2 SV=1	I	Lipid transport and metabolism	PREDICTED: phospholipase A1-IIalpha-like [Brassica rapa]
TRINITY_DN24425_c0_g5	down	[M]	Cell wall/membrane/envelope biogenesis	Biological Process: fatty acid metabolic process (GO:0006631);; Cellular Component: chloroplast outer membrane (GO:0009707);; Biological Process: cellular response to phosphate starvation (GO:0016036);; Biological Process: galactolipid biosynthetic process (GO:0019375);; Molecular Function: carbohydrate binding (GO:0030246);; Biological Process: lipid glycosylation (GO:0030259);; Biological Proce…	K03715|0|brp:103851349|monogalactosyldiacylglycerol synthase 2, chloroplastic; K03715 1,2-diacylglycerol 3-beta-galactosyltransferase [EC:2.4.1.46] (A)	--	--	Monogalactosyldiacylglycerol (MGDG) synthase;; Glycosyltransferase family 28 C-terminal domain;; Glycosyl transferase family 1	Monogalactosyldiacylglycerol synthase 2, chloroplastic (Precursor) OS=Arabidopsis thaliana (Mouse-ear cress) PE=1 SV=1	R	General function prediction only	PREDICTED: monogalactosyldiacylglycerol synthase 2, chloroplastic [Brassica rapa]
TRINITY_DN18964_c0_g2	down	[I]	Lipid transport and metabolism	Molecular Function: acid phosphatase activity (GO:0003993);; Cellular Component: integral component of plasma membrane (GO:0005887);; Biological Process: metabolic process (GO:0008152);; Molecular Function: phosphatidate phosphatase activity (GO:0008195);; Cellular Component: chloroplast (GO:0009507);; Biological Process: abscisic acid-activated signaling pathway (GO:0009738);;	--	[I]	Lipid transport and metabolism	PAP2 superfamily	Probable lipid phosphate phosphatase 4 GN=LPP4 OS=Arabidopsis thaliana (Mouse-ear cress) PE=2 SV=1	I	Lipid transport and metabolism	PREDICTED: probable lipid phosphate phosphatase 4 [Brassica rapa]
TRINITY_DN25977_c1_g4	down	[E]	Amino acid transport and metabolism	--	K01915|0|brp:103871469|glutamine synthetase cytosolic isozyme 1-5; K01915 glutamine synthetase [EC:6.3.1.2] (A)	[E]	Amino acid transport and metabolism	Glutamine synthetase, catalytic domain;; Glutamine synthetase, beta-Grasp domain;; Glutamine synthetase, catalytic domain	Glutamine synthetase cytosolic isozyme 1-5 GN=GLN1-5 OS=Arabidopsis thaliana (Mouse-ear cress) PE=1 SV=1	E	Amino acid transport and metabolism	PREDICTED: glutamine synthetase cytosolic isozyme 1-5 [Brassica rapa]
TRINITY_DN25328_c0_g1	down	[T]	Signal transduction mechanisms	Molecular Function: protein serine/threonine phosphatase activity (GO:0004722);; Cellular Component: mitochondrion (GO:0005739);; Cellular Component: cytosol (GO:0005829);; Biological Process: metabolic process (GO:0008152);;	--	[T]	Signal transduction mechanisms	Protein phosphatase 2C;; Protein phosphatase 2C;; Stage II sporulation protein E (SpoIIE)	Probable protein phosphatase 2C 12 GN=At1g47380 OS=Arabidopsis thaliana (Mouse-ear cress) PE=2 SV=1	T	Signal transduction mechanisms	BnaA05g18570D [Brassica napus]
TRINITY_DN24892_c1_g2	down	[DZ]	--	--	--	[S]	Function unknown	Regulator of chromosome condensation (RCC1) repeat;; Regulator of chromosome condensation (RCC1) repeat	Ultraviolet-B receptor UVR8 GN=UVR8 OS=Arabidopsis thaliana (Mouse-ear cress) PE=1 SV=1	S	Function unknown	PREDICTED: ultraviolet-B receptor UVR8-like isoform X1 [Brassica rapa]
TRINITY_DN44670_c0_g1	down	--	--	--	--	--	--	--	--	--	--	BnaC07g08740D [Brassica napus]
TRINITY_DN24904_c0_g1	down	--	--	--	--	--	--	--	--	--	--	BnaA09g10300D [Brassica napus]
TRINITY_DN27169_c0_g1	down	--	--	Biological Process: mitotic cell cycle (GO:0000278);; Biological Process: nuclear-transcribed mRNA catabolic process (GO:0000956);; Molecular Function: protein binding (GO:0005515);; Cellular Component: nucleus (GO:0005634);; Cellular Component: cytosol (GO:0005829);; Biological Process: methylation-dependent chromatin silencing (GO:0006346);; Biological Process: RNA processing (GO:0006396);; Bio…	--	[GOT]	--	--	Probable UDP-N-acetylglucosamine--peptide N-acetylglucosaminyltransferase SPINDLY GN=SPY OS=Arabidopsis thaliana (Mouse-ear cress) PE=1 SV=1	O	Posttranslational modification, protein turnover, chaperones	hypothetical protein ARALYDRAFT_478494 [Arabidopsis lyrata subsp. lyrata]
TRINITY_DN24049_c0_g1	down	[G]	Carbohydrate transport and metabolism	Cellular Component: plasma membrane (GO:0005886);; Biological Process: iron ion transport (GO:0006826);; Biological Process: water transport (GO:0006833);; Cellular Component: plasmodesma (GO:0009506);; Biological Process: response to abscisic acid (GO:0009737);; Biological Process: cellular response to iron ion starvation (GO:0010106);; Biological Process: glucuronoxylan metabolic process (GO:00…	K09872|3.59684e-143|brp:103845480|probable aquaporin PIP2-4; K09872 aquaporin PIP (A)	[G]	Carbohydrate transport and metabolism	Major intrinsic protein;; Major intrinsic protein	Probable aquaporin PIP2-4, N-terminally processed GN=PIP2-4 OS=Arabidopsis thaliana (Mouse-ear cress) PE=1 SV=1	P	Inorganic ion transport and metabolism	PREDICTED: LOW QUALITY PROTEIN: probable aquaporin PIP2-4 [Brassica rapa]
TRINITY_DN25447_c1_g1	down	[R]	General function prediction only	Molecular Function: metalloendopeptidase activity (GO:0004222);; Molecular Function: ATP binding (GO:0005524);; Cellular Component: mitochondrial respiratory chain complex III (GO:0005750);; Cellular Component: vacuolar membrane (GO:0005774);; Biological Process: glycolytic process (GO:0006096);; Biological Process: pentose-phosphate shunt (GO:0006098);; Biological Process: proteolysis (GO:000650…	K01412|1.16064e-96|brp:103832819|probable mitochondrial-processing peptidase subunit alpha-1; K01412 mitochondrial-processing peptidase subunit alpha [EC:3.4.24.64] (A)	[O]	Posttranslational modification, protein turnover, chaperones	Insulinase (Peptidase family M16)	Probable mitochondrial-processing peptidase subunit alpha-1 (Precursor) GN=At1g51980 OS=Arabidopsis thaliana (Mouse-ear cress) PE=2 SV=1	O	Posttranslational modification, protein turnover, chaperones	BnaA08g01750D [Brassica napus]
TRINITY_DN23482_c2_g7	down	[T]	Signal transduction mechanisms	Molecular Function: inositol-polyphosphate 5-phosphatase activity (GO:0004445);; Molecular Function: endonuclease activity (GO:0004519);; Molecular Function: exonuclease activity (GO:0004527);; Cellular Component: nucleus (GO:0005634);; Biological Process: phosphatidylinositol phosphorylation (GO:0046854);; Biological Process: inositol phosphate dephosphorylation (GO:0046855);; Biological Process…	--	[U]	Intracellular trafficking, secretion, and vesicular transport	Endonuclease/Exonuclease/phosphatase family	Type I inositol 1,4,5-trisphosphate 5-phosphatase 12 GN=F6E13.3 OS=Arabidopsis thaliana (Mouse-ear cress) PE=1 SV=1	U	Intracellular trafficking, secretion, and vesicular transport	PREDICTED: type I inositol 1,4,5-trisphosphate 5-phosphatase 12 [Brassica rapa]
TRINITY_DN27428_c0_g6	down	--	--	Cellular Component: nucleus (GO:0005634);;	--	--	--	--	--	S	Function unknown	PREDICTED: uncharacterized protein LOC103850192 [Brassica rapa]
TRINITY_DN25500_c1_g2	down	[C]	Energy production and conversion	Molecular Function: binding (GO:0005488);;	--	[Q]	Secondary metabolites biosynthesis, transport and catabolism	--	Alcohol dehydrogenase-like 3 GN=At1g32780 OS=Arabidopsis thaliana (Mouse-ear cress) PE=2 SV=1	Q	Secondary metabolites biosynthesis, transport and catabolism	PREDICTED: LOW QUALITY PROTEIN: alcohol dehydrogenase-like 3 [Brassica rapa]
TRINITY_DN19077_c0_g2	down	[M]	Cell wall/membrane/envelope biogenesis	Molecular Function: polygalacturonase activity (GO:0004650);; Cellular Component: extracellular region (GO:0005576);; Cellular Component: plasma membrane (GO:0005886);; Biological Process: carbohydrate metabolic process (GO:0005975);;	K01184|0|brp:103851087|probable polygalacturonase At3g15720; K01184 polygalacturonase [EC:3.2.1.15] (A)	--	--	Glycosyl hydrolases family 28;; Pectate lyase superfamily protein	Probable polygalacturonase At3g15720 (Precursor) GN=At3g15720 OS=Arabidopsis thaliana (Mouse-ear cress) PE=1 SV=1	G	Carbohydrate transport and metabolism	PREDICTED: probable polygalacturonase At3g15720 [Brassica rapa]
TRINITY_DN27776_c1_g2	down	[O]	Posttranslational modification, protein turnover, chaperones	Molecular Function: ATP binding (GO:0005524);; Cellular Component: plasma membrane (GO:0005886);; Biological Process: ATP catabolic process (GO:0006200);; Molecular Function: ATPase activity (GO:0016887);;	--	[O]	Posttranslational modification, protein turnover, chaperones	ATPase family associated with various cellular activities (AAA);; AAA domain;; Holliday junction DNA helicase ruvB N-terminus;; AAA domain (dynein-related subfamily);; Bacterial dnaA protein	Katanin p60 ATPase-containing subunit A1 {ECO:0000255|HAMAP-Rule:MF_03023} GN=At1g80350 OS=Arabidopsis thaliana (Mouse-ear cress) PE=1 SV=1	O	Posttranslational modification, protein turnover, chaperones	PREDICTED: uncharacterized protein LOC103861800 [Brassica rapa]
TRINITY_DN25346_c2_g12	down	[G]	Carbohydrate transport and metabolism	Cellular Component: cytoplasm (GO:0005737);; Biological Process: water transport (GO:0006833);; Molecular Function: urea transmembrane transporter activity (GO:0015204);; Molecular Function: water channel activity (GO:0015250);; Cellular Component: integral component of membrane (GO:0016021);; Biological Process: urea transmembrane transport (GO:0071918);;	K09873|3.38444e-150|brp:103836838|aquaporin TIP1-3; K09873 aquaporin TIP (A)	[G]	Carbohydrate transport and metabolism	Major intrinsic protein	Aquaporin TIP1-3, N-terminally processed GN=TIP1-3 OS=Arabidopsis thaliana (Mouse-ear cress) PE=1 SV=1	G	Carbohydrate transport and metabolism	PREDICTED: aquaporin TIP1-3 [Brassica rapa]
TRINITY_DN24786_c3_g1	down	--	--	--	--	--	--	--	--	--	--	PREDICTED: uncharacterized protein LOC103850526 [Brassica rapa]
TRINITY_DN23102_c0_g1	down	--	--	Molecular Function: ATP binding (GO:0005524);; Cellular Component: cytosol (GO:0005829);; Biological Process: endocytosis (GO:0006897);; Biological Process: establishment of tissue polarity (GO:0007164);; Biological Process: plant-type cell wall modification (GO:0009827);; Biological Process: pollen germination (GO:0009846);; Biological Process: pollen tube growth (GO:0009860);; Biological Proces…	K00889|3.10378e-137|brp:103830078|phosphatidylinositol 4-phosphate 5-kinase 4; K00889 1-phosphatidylinositol-4-phosphate 5-kinase [EC:2.7.1.68] (A)	[T]	Signal transduction mechanisms	Phosphatidylinositol-4-phosphate 5-Kinase	Phosphatidylinositol 4-phosphate 5-kinase 4 GN=PIP5K4 OS=Arabidopsis thaliana (Mouse-ear cress) PE=3 SV=1	S	Function unknown	BnaA07g17070D [Brassica napus]
TRINITY_DN24258_c0_g5	down	--	--	--	--	--	--	Salt stress response/antifungal	Cysteine-rich repeat secretory protein 34 (Precursor) GN=CRRSP34 OS=Arabidopsis thaliana (Mouse-ear cress) PE=2 SV=1	--	--	BnaA01g12780D [Brassica napus]
TRINITY_DN22840_c4_g7	down	[GEPR]	--	Molecular Function: inorganic phosphate transmembrane transporter activity (GO:0005315);; Molecular Function: sugar:proton symporter activity (GO:0005351);; Cellular Component: extracellular region (GO:0005576);; Cellular Component: nucleus (GO:0005634);; Cellular Component: vacuole (GO:0005773);; Cellular Component: Golgi apparatus (GO:0005794);; Cellular Component: plasma membrane (GO:0005886);…	K08176|0|brp:103863214|probable inorganic phosphate transporter 1-7; K08176 MFS transporter, PHS family, inorganic phosphate transporter (A)	[P]	Inorganic ion transport and metabolism	Sugar (and other) transporter;; Major Facilitator Superfamily	Probable inorganic phosphate transporter 1-7 GN=PHT1-7 OS=Arabidopsis thaliana (Mouse-ear cress) PE=2 SV=2	P	Inorganic ion transport and metabolism	PREDICTED: probable inorganic phosphate transporter 1-7 [Brassica rapa]
TRINITY_DN27772_c1_g3	down	--	--	--	--	--	--	--	--	S	Function unknown	--
TRINITY_DN25242_c5_g4	down	--	--	Cellular Component: mitochondrion (GO:0005739);; Cellular Component: vacuolar membrane (GO:0005774);; Cellular Component: plasma membrane (GO:0005886);;	--	--	--	Cold acclimation protein WCOR413	Cold-regulated 413 plasma membrane protein 2 GN=COR413PM2 OS=Arabidopsis thaliana (Mouse-ear cress) PE=2 SV=1	S	Function unknown	BnaA03g40990D [Brassica napus]
TRINITY_DN24915_c1_g4	down	--	--	Cellular Component: nucleus (GO:0005634);; Molecular Function: zinc ion binding (GO:0008270);;	--	--	--	--	--	O	Posttranslational modification, protein turnover, chaperones	BnaC05g44850D [Brassica napus]
TRINITY_DN24837_c0_g3	down	[R]	General function prediction only	Molecular Function: nucleotide binding (GO:0000166);; Cellular Component: nucleus (GO:0005634);; Cellular Component: Cul4-RING E3 ubiquitin ligase complex (GO:0080008);;	--	[R]	General function prediction only	WD domain, G-beta repeat	Zinc finger CCCH domain-containing protein 62 GN=ZFWD4 OS=Arabidopsis thaliana (Mouse-ear cress) PE=2 SV=1	R	General function prediction only	BnaA09g32420D [Brassica napus]
TRINITY_DN24589_c0_g4	down	--	--	Cellular Component: mitochondrion (GO:0005739);; Cellular Component: Golgi apparatus (GO:0005794);; Cellular Component: plasma membrane (GO:0005886);; Biological Process: plant-type cell wall modification (GO:0009827);; Biological Process: meristem initiation (GO:0010014);; Biological Process: xylem development (GO:0010089);; Biological Process: glucuronoxylan metabolic process (GO:0010413);; Bio…	--	--	--	GDSL/SGNH-like Acyl-Esterase family found in Pmr5 and Cas1p;; PMR5 N terminal Domain	Protein trichome birefringence-like 3 GN=TBL3 OS=Arabidopsis thaliana (Mouse-ear cress) PE=2 SV=1	S	Function unknown	BnaA03g00400D [Brassica napus]
TRINITY_DN24217_c1_g2	down	[T]	Signal transduction mechanisms	Cellular Component: cytoplasm (GO:0005737);; Molecular Function: protein domain specific binding (GO:0019904);; Molecular Function: protein phosphorylated amino acid binding (GO:0045309);;	K06630|0|brp:103840618|14-3-3-like protein GF14 iota; K06630 14-3-3 protein epsilon (A)	[O]	Posttranslational modification, protein turnover, chaperones	14-3-3 protein	14-3-3-like protein GF14 iota GN=GRF12 OS=Arabidopsis thaliana (Mouse-ear cress) PE=2 SV=1	O	Posttranslational modification, protein turnover, chaperones	PREDICTED: 14-3-3-like protein GF14 iota [Brassica rapa]
TRINITY_DN22102_c1_g3	down	--	--	--	--	[R]	General function prediction only	--	--	R	General function prediction only	PREDICTED: putative ribonuclease H protein At1g65750 [Brassica rapa]
TRINITY_DN27749_c0_g5	down	--	--	Cellular Component: nucleus (GO:0005634);; Biological Process: mitotic nuclear division (GO:0007067);;	K11267|3.45552e-12|eus:EUTSA_v10018009mg|hypothetical protein; K11267 sister chromatid cohesion protein PDS5 (A)	[D]	Cell cycle control, cell division, chromosome partitioning	--	BEL1-like homeodomain protein 10 OS=Arabidopsis thaliana (Mouse-ear cress) PE=1 SV=1	D	Cell cycle control, cell division, chromosome partitioning	hypothetical protein EUTSA_v10018009mg [Eutrema salsugineum]
TRINITY_DN26412_c0_g3	down	--	--	Cellular Component: nucleus (GO:0005634);; Biological Process: response to stress (GO:0006950);;	--	--	--	--	--	S	Function unknown	BnaC02g38920D [Brassica napus]
TRINITY_DN20203_c0_g2	down	--	--	Cellular Component: mitochondrion (GO:0005739);; Cellular Component: monolayer-surrounded lipid storage body (GO:0012511);; Cellular Component: integral component of membrane (GO:0016021);; Biological Process: lipid storage (GO:0019915);;	--	--	--	Oleosin	Oleosin 18.5 kDa GN=At4g25140 OS=Arabidopsis thaliana (Mouse-ear cress) PE=1 SV=1	S	Function unknown	PREDICTED: oleosin 16 kDa-like [Brassica rapa]
TRINITY_DN26114_c0_g6	down	--	--	Biological Process: phosphatidylglycerol biosynthetic process (GO:0006655);; Molecular Function: organic anion transmembrane transporter activity (GO:0008514);; Biological Process: suberin biosynthetic process (GO:0010345);; Biological Process: organic anion transport (GO:0015711);; Molecular Function: glycerol-3-phosphate 2-O-acyltransferase activity (GO:0090447);;	K13508|0|brp:103870350|glycerol-3-phosphate acyltransferase 5; K13508 glycerol-3-phosphate acyltransferase [EC:2.3.1.15] (A)	--	--	Acyltransferase	Glycerol-3-phosphate acyltransferase 5 GN=GPAT5 OS=Arabidopsis thaliana (Mouse-ear cress) PE=1 SV=1	I	Lipid transport and metabolism	PREDICTED: glycerol-3-phosphate acyltransferase 5 [Brassica rapa]
TRINITY_DN24162_c2_g9	down	--	--	Cellular Component: protein phosphatase type 2A complex (GO:0000159);; Cellular Component: nucleus (GO:0005634);; Biological Process: signal transduction (GO:0007165);; Molecular Function: protein phosphatase type 2A regulator activity (GO:0008601);;	K11584|1.56698e-110|brp:103830000|serine/threonine protein phosphatase 2A 57 kDa regulatory subunit B' epsilon isoform-like; K11584 serine/threonine-protein phosphatase 2A regulatory subunit B' (A)	[T]	Signal transduction mechanisms	Protein phosphatase 2A regulatory B subunit (B56 family)	Serine/threonine protein phosphatase 2A 57 kDa regulatory subunit B&apos; epsilon isoform GN=B&apos;EPSILON OS=Arabidopsis thaliana (Mouse-ear cress) PE=2 SV=1	T	Signal transduction mechanisms	PREDICTED: serine/threonine protein phosphatase 2A 57 kDa regulatory subunit B&apos; epsilon isoform-like isoform X2 [Brassica rapa]
TRINITY_DN26379_c1_g12	down	--	--	--	--	--	--	--	--	R	General function prediction only	PREDICTED: uncharacterized protein LOC103850912 [Brassica rapa]
TRINITY_DN27471_c2_g1	down	[I]	Lipid transport and metabolism	Molecular Function: nucleotide binding (GO:0000166);; Molecular Function: 3-hydroxyacyl-CoA dehydrogenase activity (GO:0003857);; Molecular Function: enoyl-CoA hydratase activity (GO:0004300);; Cellular Component: cell wall (GO:0005618);; Cellular Component: peroxisome (GO:0005777);; Biological Process: fatty acid beta-oxidation (GO:0006635);; Cellular Component: plasmodesma (GO:0009506);; Cellul…	K10527|9.03137e-63|brp:103853925|peroxisomal fatty acid beta-oxidation multifunctional protein AIM1; K10527 enoyl-CoA hydratase/3-hydroxyacyl-CoA dehydrogenase [EC:4.2.1.17 1.1.1.35 1.1.1.211] (A)	[I]	Lipid transport and metabolism	Enoyl-CoA hydratase/isomerase family	3-hydroxyacyl-CoA dehydrogenase GN=AIM1 OS=Arabidopsis thaliana (Mouse-ear cress) PE=1 SV=1	I	Lipid transport and metabolism	PREDICTED: peroxisomal fatty acid beta-oxidation multifunctional protein AIM1 [Brassica rapa]
TRINITY_DN24006_c3_g4	down	--	--	Molecular Function: monovalent cation:proton antiporter activity (GO:0005451);; Cellular Component: nucleus (GO:0005634);; Biological Process: sodium ion transport (GO:0006814);; Biological Process: lithium ion transport (GO:0010351);; Cellular Component: integral component of membrane (GO:0016021);; Biological Process: transmembrane transport (GO:0055085);;	--	[P]	Inorganic ion transport and metabolism	--	Cation/H(+) antiporter 6B OS=Arabidopsis thaliana (Mouse-ear cress) PE=2 SV=1	P	Inorganic ion transport and metabolism	PREDICTED: cation/H(+) antiporter 6B-like [Brassica rapa]
TRINITY_DN26541_c0_g3	down	--	--	Biological Process: actin filament-based movement (GO:0030048);; Molecular Function: manganese ion binding (GO:0030145);; Molecular Function: nutrient reservoir activity (GO:0045735);; Cellular Component: apoplast (GO:0048046);;	--	--	--	Cupin;; Cupin domain	Germin-like protein subfamily 2 member 3 (Precursor) GN=GLP8 OS=Arabidopsis thaliana (Mouse-ear cress) PE=2 SV=1	R	General function prediction only	PREDICTED: germin-like protein subfamily 2 member 3 [Brassica rapa]
TRINITY_DN27409_c2_g2	down	--	--	Molecular Function: nucleic acid binding (GO:0003676);; Cellular Component: nucleus (GO:0005634);; Biological Process: regulation of transcription, DNA-templated (GO:0006355);; Molecular Function: zinc ion binding (GO:0008270);;	--	[R]	General function prediction only	Zinc finger C-x8-C-x5-C-x3-H type (and similar)	Zinc finger CCCH domain-containing protein 58 GN=At5g18550 OS=Arabidopsis thaliana (Mouse-ear cress) PE=2 SV=1	R	General function prediction only	BnaA10g16390D [Brassica napus]
TRINITY_DN25500_c1_g5	down	[C]	Energy production and conversion	Molecular Function: nucleotide binding (GO:0000166);; Cellular Component: cytoplasm (GO:0005737);; Molecular Function: zinc ion binding (GO:0008270);; Molecular Function: oxidoreductase activity (GO:0016491);; Biological Process: oxidation-reduction process (GO:0055114);;	--	[Q]	Secondary metabolites biosynthesis, transport and catabolism	Alcohol dehydrogenase GroES-like domain	Alcohol dehydrogenase-like 3 GN=At1g32780 OS=Arabidopsis thaliana (Mouse-ear cress) PE=2 SV=1	C	Energy production and conversion	BnaA05g17940D [Brassica napus]
TRINITY_DN22796_c1_g6	down	[G]	Carbohydrate transport and metabolism	Molecular Function: aldose 1-epimerase activity (GO:0004034);; Cellular Component: cytoplasm (GO:0005737);; Biological Process: galactose metabolic process (GO:0006012);; Molecular Function: carbohydrate binding (GO:0030246);;	K01785|0|brp:103856116|aldose 1-epimerase-like; K01785 aldose 1-epimerase [EC:5.1.3.3] (A)	[G]	Carbohydrate transport and metabolism	Neurotransmitter-gated ion-channel transmembrane region;; Aldose 1-epimerase	--	G	Carbohydrate transport and metabolism	PREDICTED: aldose 1-epimerase-like [Brassica rapa]
TRINITY_DN26667_c1_g8	down	[Z]	Cytoskeleton	Molecular Function: ATP binding (GO:0005524);; Cellular Component: cytoplasm (GO:0005737);; Cellular Component: cytoskeleton (GO:0005856);;	K10355|7.62865e-48|osa:9269066|Os01g0964400; K10355 actin, other eukaryote (A)	[Z]	Cytoskeleton	Actin	Actin-7 GN=ACT7 OS=Arabidopsis thaliana (Mouse-ear cress) PE=1 SV=1	Z	Cytoskeleton	putative actin family protein isoform 1 [Zea mays]
TRINITY_DN23743_c2_g8	down	[U]	Intracellular trafficking, secretion, and vesicular transport	Molecular Function: receptor activity (GO:0004872);; Biological Process: protein transport (GO:0015031);; Cellular Component: integral component of membrane (GO:0016021);;	--	[U]	Intracellular trafficking, secretion, and vesicular transport	ER lumen protein retaining receptor	ER lumen protein-retaining receptor A GN=ERD2A OS=Arabidopsis thaliana (Mouse-ear cress) PE=2 SV=1	U	Intracellular trafficking, secretion, and vesicular transport	BnaC08g19130D [Brassica napus]
TRINITY_DN23811_c0_g2	down	--	--	Molecular Function: 1-phosphatidylinositol binding (GO:0005545);; Cellular Component: nucleus (GO:0005634);; Biological Process: membrane fusion (GO:0006944);; Cellular Component: clathrin coat (GO:0030118);; Molecular Function: clathrin binding (GO:0030276);; Biological Process: clathrin coat assembly (GO:0048268);;	--	[TU]	--	ANTH domain	Putative clathrin assembly protein At4g25940 GN=At4g25940 OS=Arabidopsis thaliana (Mouse-ear cress) PE=2 SV=1	Z	Cytoskeleton	BnaA01g15110D [Brassica napus]
TRINITY_DN25107_c1_g10	down	--	--	Cellular Component: exocyst (GO:0000145);; Biological Process: vesicle docking involved in exocytosis (GO:0006904);;	K07195|1.13787e-55|brp:103829756|exocyst complex component EXO70A1; K07195 exocyst complex component 7 (A)	[U]	Intracellular trafficking, secretion, and vesicular transport	Exo70 exocyst complex subunit	Exocyst complex component EXO70A1 GN=EXO70A1 OS=Arabidopsis thaliana (Mouse-ear cress) PE=1 SV=1	U	Intracellular trafficking, secretion, and vesicular transport	PREDICTED: exocyst complex component EXO70A1 [Brassica rapa]
TRINITY_DN26567_c1_g4	down	[RTKL]	--	Molecular Function: calmodulin-dependent protein kinase activity (GO:0004683);; Molecular Function: protein binding (GO:0005515);; Molecular Function: ATP binding (GO:0005524);; Cellular Component: plasma membrane (GO:0005886);; Biological Process: protein phosphorylation (GO:0006468);; Biological Process: stomatal movement (GO:0010118);; Biological Process: calcium-mediated signaling (GO:0019722…	K07198|2.46395e-49|brp:103834078|CBL-interacting serine/threonine-protein kinase 12-like (A)	[T]	Signal transduction mechanisms	Protein kinase domain;; Protein tyrosine kinase	CBL-interacting serine/threonine-protein kinase 12 GN=F28A21.110 OS=Arabidopsis thaliana (Mouse-ear cress) PE=1 SV=1	T	Signal transduction mechanisms	BnaC03g62800D [Brassica napus]
TRINITY_DN26000_c0_g3	down	[C]	Energy production and conversion	Molecular Function: magnesium ion binding (GO:0000287);; Molecular Function: inorganic diphosphatase activity (GO:0004427);; Cellular Component: cytosol (GO:0005829);; Biological Process: phosphate-containing compound metabolic process (GO:0006796);; Cellular Component: membrane (GO:0016020);; Biological Process: response to cadmium ion (GO:0046686);;	K01507|7.02116e-154|brp:103863389|soluble inorganic pyrophosphatase-like; K01507 inorganic pyrophosphatase [EC:3.6.1.1] (A)	[C]	Energy production and conversion	Inorganic pyrophosphatase	Soluble inorganic pyrophosphatase GN=IPP OS=Zea mays (Maize) PE=2 SV=1	C	Energy production and conversion	PREDICTED: soluble inorganic pyrophosphatase-like [Brassica rapa]
TRINITY_DN26971_c2_g9	down	[Z]	Cytoskeleton	Molecular Function: ATP binding (GO:0005524);; Cellular Component: cytoplasm (GO:0005737);; Cellular Component: cytoskeleton (GO:0005856);;	K10355|1.22194e-13|aly:ARALYDRAFT_321465|hypothetical protein; K10355 actin, other eukaryote (A)	[Z]	Cytoskeleton	--	Actin-4 GN=ACT4 OS=Arabidopsis thaliana (Mouse-ear cress) PE=1 SV=1	Z	Cytoskeleton	actin [Picea mariana]
TRINITY_DN22759_c1_g2	down	--	--	Cellular Component: mitochondrion (GO:0005739);;	--	--	--	--	--	--	--	PREDICTED: uncharacterized protein LOC103861034 [Brassica rapa]
TRINITY_DN24697_c0_g10	down	--	--	--	--	--	--	Weak chloroplast movement under blue light	WEB family protein At1g12150 GN=At1g12150 OS=Arabidopsis thaliana (Mouse-ear cress) PE=2 SV=1	S	Function unknown	PREDICTED: WEB family protein At1g12150 [Brassica rapa]
TRINITY_DN26642_c0_g1	down	--	--	--	--	--	--	--	Glycosyltransferase-like At3g57200 {ECO:0000305} (Precursor) OS=Arabidopsis thaliana (Mouse-ear cress) PE=2 SV=1	S	Function unknown	PREDICTED: uncharacterized protein LOC103841627 [Brassica rapa]
TRINITY_DN25400_c0_g7	down	--	--	Molecular Function: N,N-dimethylaniline monooxygenase activity (GO:0004499);; Cellular Component: nucleus (GO:0005634);; Molecular Function: flavin adenine dinucleotide binding (GO:0050660);; Molecular Function: NADP binding (GO:0050661);; Biological Process: defense response to fungus (GO:0050832);; Biological Process: oxidation-reduction process (GO:0055114);;	--	[Q]	Secondary metabolites biosynthesis, transport and catabolism	NAD(P)-binding Rossmann-like domain;; FAD dependent oxidoreductase;; FAD binding domain;; HI0933-like protein;; Pyridine nucleotide-disulphide oxidoreductase;; FAD dependent oxidoreductase;; Pyridine nucleotide-disulphide oxidoreductase;; Flavin-binding monooxygenase-like;; Thi4 family;; FAD binding domain;; Flavin containing amine oxidoreductase;; Pyridine nucleotide-disulphide oxidoreductase	Flavin-containing monooxygenase FMO GS-OX-like 2 GN=At1g12200 OS=Arabidopsis thaliana (Mouse-ear cress) PE=2 SV=1	Q	Secondary metabolites biosynthesis, transport and catabolism	BnaA09g47340D [Brassica napus]
TRINITY_DN27062_c0_g10	down	--	--	Cellular Component: nucleus (GO:0005634);; Biological Process: plant-type cell wall modification (GO:0009827);; Biological Process: pollen tube growth (GO:0009860);;	--	--	--	Protein of unknown function (DUF1216)	--	R	General function prediction only	BnaA02g29410D [Brassica napus]
TRINITY_DN20343_c0_g1	down	--	--	Cellular Component: nucleus (GO:0005634);;	--	--	--	F-box associated domain;; F-box domain	Putative F-box protein At4g21240 GN=At4g21240 OS=Arabidopsis thaliana (Mouse-ear cress) PE=4 SV=1	R	General function prediction only	PREDICTED: putative F-box protein At4g21240 [Brassica rapa]
TRINITY_DN23130_c1_g1	down	--	--	Cellular Component: extracellular region (GO:0005576);;	--	--	--	C2 domain	--	R	General function prediction only	PREDICTED: uncharacterized protein LOC103859027 [Brassica rapa]
TRINITY_DN26780_c2_g3	down	--	--	--	--	--	--	--	--	--	--	BnaA02g25220D [Brassica napus]
TRINITY_DN19577_c0_g2	down	--	--	Cellular Component: integral component of plasma membrane (GO:0005887);; Biological Process: pollen sperm cell differentiation (GO:0048235);;	--	--	--	--	Protein GAMETE EXPRESSED 2 GN=GEX2 OS=Arabidopsis thaliana (Mouse-ear cress) PE=2 SV=1	R	General function prediction only	BnaA02g30600D [Brassica napus]
TRINITY_DN22986_c1_g8	down	[C]	Energy production and conversion	Cellular Component: cytoplasm (GO:0005737);; Biological Process: glycerol metabolic process (GO:0006071);; Biological Process: lipid metabolic process (GO:0006629);; Molecular Function: glycerophosphodiester phosphodiesterase activity (GO:0008889);;	--	[R]	General function prediction only	Glycerophosphoryl diester phosphodiesterase family	Glycerophosphodiester phosphodiesterase GDPD3 {ECO:0000305} OS=Arabidopsis thaliana (Mouse-ear cress) PE=2 SV=1	C	Energy production and conversion	BnaA09g16380D [Brassica napus]
TRINITY_DN16893_c0_g1	down	--	--	--	--	--	--	--	--	--	--	BnaA10g14150D [Brassica napus]
TRINITY_DN22721_c0_g2	down	--	--	--	--	--	--	F-box associated domain;; F-box domain	Putative F-box protein At1g26515 GN=At1g26515 OS=Arabidopsis thaliana (Mouse-ear cress) PE=4 SV=1	--	--	PREDICTED: putative F-box protein At1g26515 [Brassica rapa]
TRINITY_DN26124_c2_g12	down	--	--	Molecular Function: DNA binding (GO:0003677);; Molecular Function: sequence-specific DNA binding transcription factor activity (GO:0003700);; Cellular Component: nucleus (GO:0005634);; Biological Process: regulation of transcription, DNA-templated (GO:0006355);; Biological Process: pollen development (GO:0009555);; Biological Process: response to auxin (GO:0009733);; Biological Process: cell grow…	--	--	--	Helix-loop-helix DNA-binding domain	Transcription factor bHLH84 GN=BHLH84 OS=Arabidopsis thaliana (Mouse-ear cress) PE=2 SV=1	K	Transcription	BnaA09g08420D [Brassica napus]
TRINITY_DN22637_c0_g3	down	--	--	Cellular Component: cytoplasm (GO:0005737);; Molecular Function: transferase activity (GO:0016740);;	--	--	--	Transferase family;; S locus-related glycoprotein 1 binding pollen coat protein (SLR1-BP)	Uncharacterized acetyltransferase At3g50280 GN=At3g50280 OS=Arabidopsis thaliana (Mouse-ear cress) PE=3 SV=1	S	Function unknown	BnaAnng26770D [Brassica napus]
TRINITY_DN27820_c2_g1	down	--	--	--	--	--	--	Nodulin-like	--	S	Function unknown	BnaAnng05480D [Brassica napus]
TRINITY_DN25417_c3_g2	down	--	--	Biological Process: amino acid transmembrane transport (GO:0003333);; Cellular Component: plasma membrane (GO:0005886);; Molecular Function: amino acid transmembrane transporter activity (GO:0015171);; Cellular Component: integral component of membrane (GO:0016021);;	--	[E]	Amino acid transport and metabolism	Transmembrane amino acid transporter protein	Lysine histidine transporter-like 5 GN=At1g71680 OS=Arabidopsis thaliana (Mouse-ear cress) PE=2 SV=2	E	Amino acid transport and metabolism	PREDICTED: lysine histidine transporter-like 5 isoform X1 [Brassica rapa]
TRINITY_DN27709_c0_g1	down	[G]	Carbohydrate transport and metabolism	Molecular Function: 6-phosphofructokinase activity (GO:0003872);; Molecular Function: ATP binding (GO:0005524);; Cellular Component: 6-phosphofructokinase complex (GO:0005945);; Biological Process: fructose 6-phosphate metabolic process (GO:0006002);; Biological Process: glycolytic process (GO:0006096);; Biological Process: root epidermal cell differentiation (GO:0010053);; Biological Process: ph…	K00850|1.34731e-91|brp:103851815|ATP-dependent 6-phosphofructokinase 7-like; K00850 6-phosphofructokinase 1 [EC:2.7.1.11] (A)	[G]	Carbohydrate transport and metabolism	--	ATP-dependent 6-phosphofructokinase 7 {ECO:0000255|HAMAP-Rule:MF_03186} GN=At5g56630 OS=Arabidopsis thaliana (Mouse-ear cress) PE=1 SV=1	G	Carbohydrate transport and metabolism	BnaA02g08550D [Brassica napus]
TRINITY_DN26666_c0_g9	down	--	--	--	--	[U]	Intracellular trafficking, secretion, and vesicular transport	Vps51/Vps67	Exocyst complex component EXO84A GN=EXO84A OS=Arabidopsis thaliana (Mouse-ear cress) PE=3 SV=1	U	Intracellular trafficking, secretion, and vesicular transport	BnaA08g25800D [Brassica napus]
TRINITY_DN27651_c0_g2	down	[L]	Replication, recombination and repair	Molecular Function: RNA binding (GO:0003723);; Molecular Function: RNA-directed DNA polymerase activity (GO:0003964);; Molecular Function: aspartic-type endopeptidase activity (GO:0004190);; Cellular Component: nucleus (GO:0005634);; Biological Process: RNA-dependent DNA replication (GO:0006278);; Biological Process: cellular protein modification process (GO:0006464);; Biological Process: proteol…	--	[R]	General function prediction only	Integrase core domain	--	R	General function prediction only	hypothetical protein VITISV_032357 [Vitis vinifera]
TRINITY_DN26347_c0_g3	down	--	--	Cellular Component: extracellular region (GO:0005576);; Cellular Component: endoplasmic reticulum (GO:0005783);; Biological Process: response to salt stress (GO:0009651);;	--	--	--	--	--	S	Function unknown	PREDICTED: uncharacterized protein LOC103872470 [Brassica rapa]
TRINITY_DN22794_c2_g7	down	--	--	Cellular Component: nucleus (GO:0005634);;	--	[S]	Function unknown	--	--	S	Function unknown	PREDICTED: tetratricopeptide repeat protein 38-like [Brassica rapa]
TRINITY_DN25406_c1_g2	down	--	--	--	--	--	--	Salt stress response/antifungal;; Salt stress response/antifungal	Putative cysteine-rich repeat secretory protein 17 (Precursor) GN=CRRSP17 OS=Arabidopsis thaliana (Mouse-ear cress) PE=3 SV=1	R	General function prediction only	BnaCnng30260D [Brassica napus]
TRINITY_DN26879_c1_g1	down	--	--	Cellular Component: nucleus (GO:0005634);; Cellular Component: cytosol (GO:0005829);; Biological Process: nucleotide-sugar biosynthetic process (GO:0009226);; Molecular Function: UDP-glucuronate decarboxylase activity (GO:0048040);; Cellular Component: apoplast (GO:0048046);; Molecular Function: NAD binding (GO:0051287);;	K12449|9.30006e-41|brp:103836401|UDP-D-apiose/UDP-D-xylose synthase 2-like; K12449 UDP-apiose/xylose synthase (A)	[GM]	--	NAD dependent epimerase/dehydratase family	UDP-D-apiose/UDP-D-xylose synthase 2 GN=AXS2 OS=Arabidopsis thaliana (Mouse-ear cress) PE=2 SV=1	G	Carbohydrate transport and metabolism	BnaA06g04670D [Brassica napus]
TRINITY_DN23969_c0_g3	down	--	--	Cellular Component: Golgi apparatus (GO:0005794);; Biological Process: carbohydrate biosynthetic process (GO:0016051);; Biological Process: actin filament-based movement (GO:0030048);; Molecular Function: polygalacturonate 4-alpha-galacturonosyltransferase activity (GO:0047262);; Cellular Component: pollen tube (GO:0090406);;	--	--	--	Glycosyl transferase family 8	Probable galacturonosyltransferase-like 4 GN=F28L1.20 OS=Arabidopsis thaliana (Mouse-ear cress) PE=2 SV=1	G	Carbohydrate transport and metabolism	PREDICTED: probable galacturonosyltransferase-like 4 [Brassica rapa]
TRINITY_DN23523_c0_g1	down	--	--	Cellular Component: mitochondrion (GO:0005739);;	--	--	--	--	Probable root meristem growth factor 8 (Precursor) GN=RGF8 OS=Arabidopsis thaliana (Mouse-ear cress) PE=2 SV=1	R	General function prediction only	BnaA02g27330D [Brassica napus]
TRINITY_DN20594_c0_g1	down	--	--	Molecular Function: carboxylic ester hydrolase activity (GO:0004091);; Cellular Component: extracellular region (GO:0005576);; Biological Process: lipid metabolic process (GO:0006629);;	--	--	--	GDSL-like Lipase/Acylhydrolase	GDSL esterase/lipase At1g74460 (Precursor) GN=At1g74460 OS=Arabidopsis thaliana (Mouse-ear cress) PE=2 SV=1	R	General function prediction only	PREDICTED: GDSL esterase/lipase At1g74460 [Brassica rapa]
TRINITY_DN27214_c1_g2	down	--	--	Molecular Function: cysteine-type endopeptidase inhibitor activity (GO:0004869);; Cellular Component: extracellular region (GO:0005576);; Biological Process: fatty acid catabolic process (GO:0009062);; Biological Process: seed dormancy process (GO:0010162);; Biological Process: negative regulation of peptidase activity (GO:0010466);;	--	--	--	Cystatin domain	Cysteine proteinase inhibitor 2 (Precursor) GN=CYS2 OS=Arabidopsis thaliana (Mouse-ear cress) PE=2 SV=2	R	General function prediction only	PREDICTED: cysteine proteinase inhibitor 2-like [Brassica rapa]
TRINITY_DN25755_c0_g11	down	--	--	Cellular Component: nucleus (GO:0005634);;	--	--	--	--	--	E	Amino acid transport and metabolism	PREDICTED: serine/arginine repetitive matrix protein 1-like [Brassica rapa]
TRINITY_DN24555_c0_g1	down	[GEPR]	--	Molecular Function: sugar:proton symporter activity (GO:0005351);; Cellular Component: plasma membrane (GO:0005886);; Cellular Component: integral component of membrane (GO:0016021);; Biological Process: carbohydrate transmembrane transport (GO:0034219);;	--	[R]	General function prediction only	Sugar (and other) transporter;; Major Facilitator Superfamily;; Sugar (and other) transporter;; Sugar (and other) transporter	Sugar transporter ERD6-like 15 GN=At4g04760 OS=Arabidopsis thaliana (Mouse-ear cress) PE=3 SV=2	R	General function prediction only	PREDICTED: sugar transporter ERD6-like 15 [Brassica rapa]
TRINITY_DN24418_c3_g14	down	--	--	Cellular Component: chloroplast (GO:0009507);;	--	--	--	Protein of unknown function (DUF1639)	--	S	Function unknown	BnaA05g21800D [Brassica napus]
TRINITY_DN25738_c0_g3	down	[RTKL]	--	Molecular Function: protein serine/threonine kinase activity (GO:0004674);; Molecular Function: protein tyrosine kinase activity (GO:0004713);; Molecular Function: ATP binding (GO:0005524);; Cellular Component: nucleus (GO:0005634);; Cellular Component: cytosol (GO:0005829);; Biological Process: protein autophosphorylation (GO:0046777);;	K03083|0|brp:103841940|shaggy-related protein kinase beta; K03083 glycogen synthase kinase 3 beta [EC:2.7.11.26] (A)	[G]	Carbohydrate transport and metabolism	Protein kinase domain;; Protein tyrosine kinase	Shaggy-related protein kinase beta GN=ASK2 OS=Arabidopsis thaliana (Mouse-ear cress) PE=2 SV=1	T	Signal transduction mechanisms	PREDICTED: shaggy-related protein kinase beta isoform X1 [Brassica rapa]
TRINITY_DN23249_c0_g2	down	[J]	Translation, ribosomal structure and biogenesis	Molecular Function: fatty acid binding (GO:0005504);; Cellular Component: mitochondrion (GO:0005739);; Biological Process: fatty acid metabolic process (GO:0006631);; Cellular Component: chloroplast stroma (GO:0009570);; Cellular Component: chloroplast envelope (GO:0009941);; Molecular Function: intramolecular lyase activity (GO:0016872);;	--	--	--	Chalcone-flavanone isomerase;; Ribosome recycling factor;; Ribosome recycling factor	Fatty-acid-binding protein 1 GN=FAP1 OS=Arabidopsis thaliana (Mouse-ear cress) PE=1 SV=1	R	General function prediction only	PREDICTED: fatty-acid-binding protein 1-like [Brassica rapa]
TRINITY_DN14727_c0_g2	down	--	--	Cellular Component: nucleus (GO:0005634);; Biological Process: plant-type cell wall modification (GO:0009827);; Biological Process: pollen tube growth (GO:0009860);; Biological Process: mucilage biosynthetic process involved in seed coat development (GO:0048354);;	--	--	--	Protein of unknown function (DUF793)	--	S	Function unknown	BnaC09g11730D [Brassica napus]
TRINITY_DN24361_c0_g1	down	--	--	Cellular Component: extracellular region (GO:0005576);; Cellular Component: plasma membrane (GO:0005886);; Biological Process: plant-type cell wall modification (GO:0009827);; Molecular Function: pectate lyase activity (GO:0030570);;	K01728|0|brp:103846441|probable pectate lyase 19; K01728 pectate lyase [EC:4.2.2.2] (A)	--	--	Pectate lyase;; Pectate lyase, N terminus	Probable pectate lyase 19 (Precursor) GN=At5g15110 OS=Arabidopsis thaliana (Mouse-ear cress) PE=2 SV=1	R	General function prediction only	PREDICTED: probable pectate lyase 19 [Brassica rapa]
TRINITY_DN26526_c1_g3	down	--	--	Cellular Component: extracellular region (GO:0005576);; Cellular Component: plant-type cell wall (GO:0009505);; Cellular Component: plasmodesma (GO:0009506);; Biological Process: root morphogenesis (GO:0010015);; Biological Process: response to karrikin (GO:0080167);;	--	--	--	Protein of unknown function (DUF642)	--	R	General function prediction only	PREDICTED: uncharacterized protein LOC103850771 [Brassica rapa]
TRINITY_DN27785_c1_g5	down	[C]	Energy production and conversion	Cellular Component: vacuolar proton-transporting V-type ATPase, V0 domain (GO:0000220);; Cellular Component: endosome (GO:0005768);; Cellular Component: trans-Golgi network (GO:0005802);; Biological Process: ATP catabolic process (GO:0006200);; Cellular Component: trans-Golgi network transport vesicle membrane (GO:0012510);; Molecular Function: hydrogen ion transmembrane transporter activity (GO:…	K02154|7.95549e-40|brp:103858292|vacuolar proton ATPase a1-like; K02154 V-type H+-transporting ATPase subunit a (A)	[C]	Energy production and conversion	--	V-type proton ATPase subunit a1 GN=VHA-a1 OS=Arabidopsis thaliana (Mouse-ear cress) PE=2 SV=1	C	Energy production and conversion	BnaA03g22150D [Brassica napus]
TRINITY_DN26850_c0_g3	down	--	--	Cellular Component: nucleus (GO:0005634);;	--	--	--	Domain of unknown function DUF220	--	S	Function unknown	PREDICTED: uncharacterized protein LOC103835657 [Brassica rapa]
TRINITY_DN23786_c1_g8	down	[U]	Intracellular trafficking, secretion, and vesicular transport	Molecular Function: protein binding (GO:0005515);; Biological Process: rRNA processing (GO:0006364);; Biological Process: proteolysis (GO:0006508);; Molecular Function: serine-type peptidase activity (GO:0008236);; Cellular Component: plastid envelope (GO:0009526);; Cellular Component: chloroplast thylakoid membrane (GO:0009535);; Biological Process: chloroplast relocation (GO:0009902);; Biologic…	--	--	--	Signal peptidase, peptidase S26;; Peptidase S24-like	Chloroplast processing peptidase (Precursor) GN=PLSP1 OS=Arabidopsis thaliana (Mouse-ear cress) PE=2 SV=2	S	Function unknown	PREDICTED: uncharacterized protein LOC103828863 [Brassica rapa]
TRINITY_DN24787_c0_g2	down	--	--	Molecular Function: iron ion binding (GO:0005506);; Cellular Component: cytoplasm (GO:0005737);; Biological Process: response to wounding (GO:0009611);; Biological Process: response to fungus (GO:0009620);; Biological Process: jasmonic acid biosynthetic process (GO:0009695);; Biological Process: jasmonic acid mediated signaling pathway (GO:0009867);; Molecular Function: oxidoreductase activity, a…	--	[QR]	--	non-haem dioxygenase in morphine synthesis N-terminal	Leucoanthocyanidin dioxygenase GN=ANS OS=Malus domestica (Apple) PE=2 SV=1	R	General function prediction only	PREDICTED: leucoanthocyanidin dioxygenase-like [Brassica rapa]
TRINITY_DN24680_c1_g4	down	--	--	--	--	--	--	--	--	S	Function unknown	PREDICTED: uncharacterized protein LOC103865628 [Brassica rapa]
TRINITY_DN22554_c1_g7	down	[RTKL]	--	Molecular Function: protein serine/threonine kinase activity (GO:0004674);; Molecular Function: ATP binding (GO:0005524);; Biological Process: protein phosphorylation (GO:0006468);; Biological Process: transmembrane receptor protein tyrosine kinase signaling pathway (GO:0007169);; Biological Process: plant-type cell wall modification (GO:0009827);; Biological Process: pollen germination (GO:00098…	--	--	--	Protein kinase domain;; Protein tyrosine kinase;; Leucine rich repeat;; Leucine Rich repeats (2 copies);; Leucine rich repeat N-terminal domain;; Leucine Rich Repeat	Probable LRR receptor-like serine/threonine-protein kinase RLK (Precursor) GN=RLK OS=Arabidopsis thaliana (Mouse-ear cress) PE=2 SV=1	T	Signal transduction mechanisms	PREDICTED: LOW QUALITY PROTEIN: probable LRR receptor-like serine/threonine-protein kinase RLK [Brassica rapa]
TRINITY_DN22872_c1_g8	down	--	--	Cellular Component: nucleus (GO:0005634);; Biological Process: regulation of transcription, DNA-templated (GO:0006355);; Biological Process: proximal/distal pattern formation (GO:0009954);; Biological Process: leaf morphogenesis (GO:0009965);; Biological Process: petal development (GO:0048441);;	--	--	--	Protein of unknown function DUF260	LOB domain-containing protein 36 GN=MUD21.13 OS=Arabidopsis thaliana (Mouse-ear cress) PE=2 SV=1	S	Function unknown	PREDICTED: LOB domain-containing protein 36 [Brassica rapa]
TRINITY_DN19172_c0_g2	down	--	--	--	--	--	--	RNA recognition motif (a.k.a. RRM, RBD, or RNP domain);; RNA recognition motif. (a.k.a. RRM, RBD, or RNP domain)	Nucleolin 1 GN=F27K7.6 OS=Arabidopsis thaliana (Mouse-ear cress) PE=1 SV=1	R	General function prediction only	PREDICTED: nucleolin 1-like isoform X2 [Brassica rapa]
TRINITY_DN22645_c1_g7	down	--	--	Cellular Component: mitochondrial envelope (GO:0005740);; Biological Process: respiratory gaseous exchange (GO:0007585);; Biological Process: response to cold (GO:0009409);; Molecular Function: alternative oxidase activity (GO:0009916);; Cellular Component: integral component of membrane (GO:0016021);; Biological Process: electron transport chain (GO:0022900);; Biological Process: mitochondria-nu…	K17893|0|brp:103834617|ubiquinol oxidase 1b, mitochondrial; K17893 ubiquinol oxidase [EC:1.10.3.11] (A)	--	--	Alternative oxidase	Ubiquinol oxidase 1b, mitochondrial (Precursor) GN=AOX1B OS=Arabidopsis thaliana (Mouse-ear cress) PE=1 SV=1	C	Energy production and conversion	BnaC01g31620D [Brassica napus]
TRINITY_DN21468_c0_g1	down	--	--	Molecular Function: structural molecule activity (GO:0005198);; Molecular Function: protein binding (GO:0005515);; Cellular Component: vacuolar membrane (GO:0005774);; Cellular Component: cytosol (GO:0005829);; Biological Process: intracellular protein transport (GO:0006886);; Biological Process: endocytosis (GO:0006897);; Cellular Component: plasmodesma (GO:0009506);; Cellular Component: clathri…	K04646|9.80585e-75|ath:AT3G11130|Clathrin, heavy chain; K04646 clathrin heavy chain (A)	[U]	Intracellular trafficking, secretion, and vesicular transport	--	Clathrin heavy chain 1 GN=CHC1 OS=Arabidopsis thaliana (Mouse-ear cress) PE=1 SV=1	U	Intracellular trafficking, secretion, and vesicular transport	BnaA01g31000D [Brassica napus]
TRINITY_DN24329_c2_g4	down	--	--	Cellular Component: extracellular region (GO:0005576);; Cellular Component: plant-type cell wall (GO:0009505);; Molecular Function: pectinesterase activity (GO:0030599);; Biological Process: pectin catabolic process (GO:0045490);;	K01051|0|brp:103851871|pectinesterase QRT1-like; K01051 pectinesterase [EC:3.1.1.11] (A)	--	--	Pectinesterase	Pectinesterase QRT1 (Precursor) GN=MDF20.3 OS=Arabidopsis thaliana (Mouse-ear cress) PE=2 SV=1	R	General function prediction only	PREDICTED: pectinesterase QRT1-like [Brassica rapa]
TRINITY_DN25376_c0_g2	down	--	--	Cellular Component: mitochondrion (GO:0005739);; Biological Process: response to stress (GO:0006950);; Biological Process: plant-type cell wall modification (GO:0009827);; Biological Process: pollen tube growth (GO:0009860);;	--	--	--	Universal stress protein family	--	S	Function unknown	universal stress protein family protein [Brassica rapa]
TRINITY_DN23707_c0_g2	down	[G]	Carbohydrate transport and metabolism	Molecular Function: beta-galactosidase activity (GO:0004565);; Cellular Component: extracellular region (GO:0005576);; Biological Process: carbohydrate metabolic process (GO:0005975);; Molecular Function: carbohydrate binding (GO:0030246);; Molecular Function: cation binding (GO:0043169);;	--	[G]	Carbohydrate transport and metabolism	Glycosyl hydrolases family 35;; Galactose binding lectin domain;; Beta-galactosidase jelly roll domain;; Glycosyl hydrolases family 2, sugar binding domain	Beta-galactosidase 13 (Precursor) GN=BGAL13 OS=Arabidopsis thaliana (Mouse-ear cress) PE=2 SV=1	G	Carbohydrate transport and metabolism	PREDICTED: beta-galactosidase 13 [Brassica rapa]
TRINITY_DN26706_c1_g8	down	--	--	Molecular Function: enzyme inhibitor activity (GO:0004857);;	--	--	--	Plant invertase/pectin methylesterase inhibitor	--	R	General function prediction only	BnaA06g35690D [Brassica napus]
TRINITY_DN27564_c2_g9	down	--	--	Molecular Function: polygalacturonase activity (GO:0004650);; Cellular Component: extracellular region (GO:0005576);; Biological Process: carbohydrate metabolic process (GO:0005975);; Molecular Function: galacturan 1,4-alpha-galacturonidase activity (GO:0047911);;	--	--	--	Glycosyl hydrolases family 28;; Pectate lyase superfamily protein	Exopolygalacturonase clone GBGA483 (Precursor) GN=At3g07850 OS=Arabidopsis thaliana (Mouse-ear cress) PE=2 SV=2	G	Carbohydrate transport and metabolism	PREDICTED: exopolygalacturonase clone GBGA483-like [Brassica rapa]
TRINITY_DN22981_c0_g5	down	[C]	Energy production and conversion	Molecular Function: signal transducer activity (GO:0004871);; Biological Process: signal transduction (GO:0007165);; Biological Process: response to light stimulus (GO:0009416);;	--	--	--	NPH3 family;; ATP synthase (E/31 kDa) subunit	BTB/POZ domain-containing protein At3g08570 GN=At3g08570 OS=Arabidopsis thaliana (Mouse-ear cress) PE=2 SV=2	R	General function prediction only	BnaA09g25970D [Brassica napus]
TRINITY_DN23971_c1_g8	down	--	--	--	K14007|4.22756e-07|brp:103850674|protein transport protein Sec24-like At4g32640; K14007 protein transport protein SEC24 (A)	--	--	--	--	U	Intracellular trafficking, secretion, and vesicular transport	PREDICTED: protein transport protein Sec24-like At4g32640 [Brassica rapa]
TRINITY_DN24084_c0_g2	down	--	--	Biological Process: very long-chain fatty acid metabolic process (GO:0000038);; Molecular Function: iron ion binding (GO:0005506);; Cellular Component: endoplasmic reticulum (GO:0005783);; Biological Process: fatty acid biosynthetic process (GO:0006633);; Biological Process: intra-Golgi vesicle-mediated transport (GO:0006891);; Biological Process: membrane fusion (GO:0006944);; Biological Process…	--	[I]	Lipid transport and metabolism	Fatty acid hydroxylase superfamily	Fatty acid 2-hydroxylase 1 GN=FAH1 OS=Arabidopsis thaliana (Mouse-ear cress) PE=1 SV=1	I	Lipid transport and metabolism	BnaA04g12460D [Brassica napus]
TRINITY_DN27298_c0_g2	down	--	--	Cellular Component: nucleus (GO:0005634);;	--	--	--	PB1 domain	--	R	General function prediction only	PREDICTED: uncharacterized protein LOC103852201 [Brassica rapa]
TRINITY_DN23559_c1_g1	down	--	--	Molecular Function: aspartic-type endopeptidase activity (GO:0004190);; Cellular Component: extracellular region (GO:0005576);; Biological Process: proteolysis (GO:0006508);; Biological Process: lipid metabolic process (GO:0006629);; Biological Process: response to cadmium ion (GO:0046686);;	K08245|0|brp:103839838|aspartic proteinase A3; K08245 phytepsin [EC:3.4.23.40] (A)	[O]	Posttranslational modification, protein turnover, chaperones	Eukaryotic aspartyl protease;; Xylanase inhibitor N-terminal;; Eukaryotic aspartyl protease;; Saposin-like type B, region 2;; Saposin-like type B, region 1	Aspartic proteinase A3 (Precursor) GN=APA3 OS=Arabidopsis thaliana (Mouse-ear cress) PE=1 SV=1	O	Posttranslational modification, protein turnover, chaperones	BnaA09g20460D [Brassica napus]
TRINITY_DN26124_c2_g7	down	--	--	Molecular Function: beta-galactosidase activity (GO:0004565);; Cellular Component: extracellular region (GO:0005576);; Biological Process: carbohydrate metabolic process (GO:0005975);; Molecular Function: cation binding (GO:0043169);;	--	[G]	Carbohydrate transport and metabolism	Beta-galactosidase jelly roll domain;; Glycosyl hydrolases family 2, sugar binding domain	Beta-galactosidase 4 (Precursor) GN=BGAL4 OS=Arabidopsis thaliana (Mouse-ear cress) PE=1 SV=1	G	Carbohydrate transport and metabolism	BnaA02g08480D [Brassica napus]
TRINITY_DN23681_c3_g6	down	--	--	Cellular Component: cytoplasm (GO:0005737);;	--	--	--	Nucleotide-diphospho-sugar transferase	Uncharacterized protein At1g28695 (Precursor) GN=At1g28695 OS=Arabidopsis thaliana (Mouse-ear cress) PE=2 SV=1	S	Function unknown	PREDICTED: uncharacterized protein At1g28695-like isoform X3 [Brassica rapa]
TRINITY_DN24395_c0_g7	down	--	--	Molecular Function: protein serine/threonine kinase activity (GO:0004674);; Molecular Function: protein binding (GO:0005515);; Molecular Function: ATP binding (GO:0005524);; Cellular Component: plasma membrane (GO:0005886);; Biological Process: protein phosphorylation (GO:0006468);; Biological Process: stomatal movement (GO:0010118);; Biological Process: calcium-mediated signaling (GO:0019722);;	--	[T]	Signal transduction mechanisms	--	CBL-interacting serine/threonine-protein kinase 2 GN=T28J14.10 OS=Arabidopsis thaliana (Mouse-ear cress) PE=1 SV=1	T	Signal transduction mechanisms	BnaA02g07660D [Brassica napus]
TRINITY_DN26212_c4_g3	down	--	--	Molecular Function: triglyceride lipase activity (GO:0004806);; Biological Process: lipid metabolic process (GO:0006629);;	--	--	--	Lipase (class 3)	--	S	Function unknown	BnaA04g00580D [Brassica napus]
TRINITY_DN23083_c4_g3	down	--	--	Molecular Function: methyltransferase activity (GO:0008168);; Biological Process: pollen exine formation (GO:0010584);; Biological Process: methylation (GO:0032259);;	--	--	--	Putative S-adenosyl-L-methionine-dependent methyltransferase	Probable methyltransferase PMT17 GN=At4g10440 OS=Arabidopsis thaliana (Mouse-ear cress) PE=3 SV=1	R	General function prediction only	PREDICTED: probable methyltransferase PMT17 [Brassica rapa]
TRINITY_DN25369_c0_g4	down	--	--	Molecular Function: DNA binding (GO:0003677);; Molecular Function: sequence-specific DNA binding transcription factor activity (GO:0003700);; Cellular Component: nucleus (GO:0005634);; Biological Process: chromatin assembly or disassembly (GO:0006333);; Biological Process: regulation of transcription, DNA-templated (GO:0006355);;	--	[K]	Transcription	ARID/BRIGHT DNA binding domain;; HMG (high mobility group) box	High mobility group B protein 15 GN=F13M7.13 OS=Arabidopsis thaliana (Mouse-ear cress) PE=2 SV=1	K	Transcription	PREDICTED: high mobility group B protein 15-like [Brassica rapa]
TRINITY_DN23332_c3_g2	down	--	--	Molecular Function: monooxygenase activity (GO:0004497);; Molecular Function: iron ion binding (GO:0005506);; Molecular Function: electron carrier activity (GO:0009055);; Cellular Component: chloroplast (GO:0009507);; Molecular Function: oxidoreductase activity, acting on paired donors, with incorporation or reduction of molecular oxygen (GO:0016705);; Molecular Function: oxygen binding (GO:00198…	--	[Q]	Secondary metabolites biosynthesis, transport and catabolism	Cytochrome P450	Cytochrome P450 78A6 GN=T3A4.4 OS=Arabidopsis thaliana (Mouse-ear cress) PE=2 SV=1	Q	Secondary metabolites biosynthesis, transport and catabolism	PREDICTED: cytochrome P450 78A6 [Brassica rapa]
TRINITY_DN24807_c1_g3	down	--	--	--	--	--	--	--	Arabinogalactan peptide 23 (Precursor) GN=AGP23 OS=Arabidopsis thaliana (Mouse-ear cress) PE=3 SV=2	R	General function prediction only	BnaC03g23540D [Brassica napus]
TRINITY_DN23802_c0_g2	down	--	--	Cellular Component: chloroplast (GO:0009507);; Biological Process: pollen tube growth (GO:0009860);; Biological Process: actin filament-based movement (GO:0030048);; Molecular Function: pectinesterase activity (GO:0030599);; Biological Process: negative regulation of catalytic activity (GO:0043086);; Molecular Function: pectinesterase inhibitor activity (GO:0046910);;	--	--	--	Plant invertase/pectin methylesterase inhibitor	--	R	General function prediction only	PREDICTED: pectinesterase inhibitor 1-like [Brassica rapa]
TRINITY_DN24162_c2_g7	down	--	--	Cellular Component: protein phosphatase type 2A complex (GO:0000159);; Cellular Component: nucleus (GO:0005634);; Biological Process: signal transduction (GO:0007165);; Molecular Function: protein phosphatase type 2A regulator activity (GO:0008601);;	K11584|0|brp:103830000|serine/threonine protein phosphatase 2A 57 kDa regulatory subunit B' epsilon isoform-like; K11584 serine/threonine-protein phosphatase 2A regulatory subunit B' (A)	[T]	Signal transduction mechanisms	Protein phosphatase 2A regulatory B subunit (B56 family);; Protein phosphatase 2A regulatory B subunit (B56 family)	Serine/threonine protein phosphatase 2A 57 kDa regulatory subunit B&apos; epsilon isoform GN=B&apos;EPSILON OS=Arabidopsis thaliana (Mouse-ear cress) PE=2 SV=1	T	Signal transduction mechanisms	BnaA07g16560D [Brassica napus]
TRINITY_DN25548_c1_g3	down	[R]	General function prediction only	Cellular Component: cytoplasm (GO:0005737);; Molecular Function: hydrolase activity (GO:0016787);;	--	[R]	General function prediction only	Alpha/beta hydrolase family;; Alpha/beta hydrolase family;; alpha/beta hydrolase fold;; TAP-like protein	--	R	General function prediction only	PREDICTED: uncharacterized protein LOC103830784 [Brassica rapa]
TRINITY_DN24377_c2_g5	down	--	--	Biological Process: pollen exine formation (GO:0010584);;	--	--	--	Prolamin-like	--	--	--	BnaA02g30020D [Brassica napus]
TRINITY_DN413_c0_g1	down	--	--	Biological Process: MAPK cascade (GO:0000165);; Cellular Component: nucleus (GO:0005634);; Biological Process: protein targeting to membrane (GO:0006612);; Molecular Function: oxysterol binding (GO:0008142);; Biological Process: steroid metabolic process (GO:0008202);; Biological Process: response to cold (GO:0009409);; Cellular Component: chloroplast (GO:0009507);; Biological Process: response t…	--	[I]	Lipid transport and metabolism	Pleckstrin homology domain;; PH domain;; Pleckstrin homology domain	Oxysterol-binding protein-related protein 1C GN=ORP1C OS=Arabidopsis thaliana (Mouse-ear cress) PE=2 SV=1	I	Lipid transport and metabolism	PREDICTED: oxysterol-binding protein-related protein 1C [Brassica rapa]
TRINITY_DN23167_c1_g3	down	--	--	--	--	--	--	Domain of unknown function (DUF1985)	--	O	Posttranslational modification, protein turnover, chaperones	PREDICTED: uncharacterized protein LOC103854346 [Brassica rapa]
TRINITY_DN21191_c0_g1	down	--	--	Cellular Component: monolayer-surrounded lipid storage body (GO:0012511);; Cellular Component: integral component of membrane (GO:0016021);; Biological Process: lipid storage (GO:0019915);;	--	--	--	Oleosin	Oleosin 1 GN=OLE1 OS=Prunus dulcis (Almond) PE=2 SV=1	S	Function unknown	BnaA01g26680D [Brassica napus]
TRINITY_DN26401_c2_g4	down	--	--	Biological Process: plant-type cell wall modification (GO:0009827);; Biological Process: pollen tube growth (GO:0009860);;	--	--	--	GDSL/SGNH-like Acyl-Esterase family found in Pmr5 and Cas1p	Protein trichome birefringence-like 20 GN=TBL20 OS=Arabidopsis thaliana (Mouse-ear cress) PE=2 SV=2	S	Function unknown	PREDICTED: protein trichome birefringence-like 20 [Brassica rapa]
TRINITY_DN26166_c2_g1	down	[O]	Posttranslational modification, protein turnover, chaperones	Molecular Function: binding (GO:0005488);; Cellular Component: cytosol (GO:0005829);; Biological Process: gluconeogenesis (GO:0006094);; Biological Process: glycolytic process (GO:0006096);; Biological Process: cytoskeleton organization (GO:0007010);; Biological Process: response to salt stress (GO:0009651);; Biological Process: proteasomal protein catabolic process (GO:0010498);; Biological Proc…	K09496|7.74895e-139|brp:103860054|T-complex protein 1 subunit delta-like; K09496 T-complex protein 1 subunit delta (A)	[O]	Posttranslational modification, protein turnover, chaperones	TCP-1/cpn60 chaperonin family	T-complex protein 1 subunit delta {ECO:0000303|PubMed:11599560} GN=MRC8 OS=Arabidopsis thaliana (Mouse-ear cress) PE=1 SV=1	O	Posttranslational modification, protein turnover, chaperones	PREDICTED: T-complex protein 1 subunit delta-like [Brassica rapa]
TRINITY_DN12189_c0_g1	down	--	--	Cellular Component: nucleus (GO:0005634);; Biological Process: pollen tube growth (GO:0009860);;	--	--	--	Proline-rich nuclear receptor coactivator	--	S	Function unknown	BnaA01g24980D [Brassica napus]
TRINITY_DN20967_c1_g2	down	[R]	General function prediction only	Cellular Component: cytoplasm (GO:0005737);; Biological Process: systemic acquired resistance (GO:0009627);; Biological Process: salicylic acid biosynthetic process (GO:0009697);; Molecular Function: oxidoreductase activity, acting on paired donors, with incorporation or reduction of molecular oxygen, 2-oxoglutarate as one donor, and incorporation of one atom each of oxygen into both donors (GO:0…	--	[QR]	--	non-haem dioxygenase in morphine synthesis N-terminal	Naringenin,2-oxoglutarate 3-dioxygenase (Fragment) GN=FHT OS=Matthiola incana (Common stock) PE=2 SV=1	Q	Secondary metabolites biosynthesis, transport and catabolism	BnaA03g24410D [Brassica napus]
TRINITY_DN26448_c4_g1	down	--	--	Cellular Component: extracellular region (GO:0005576);; Cellular Component: plant-type cell wall (GO:0009505);; Cellular Component: plasmodesma (GO:0009506);; Biological Process: pollen tube growth (GO:0009860);; Molecular Function: pectinesterase activity (GO:0030599);; Cellular Component: pollen tube (GO:0090406);;	--	--	--	Pectinesterase;; Plant invertase/pectin methylesterase inhibitor	Pectinesterase 5 (Precursor) GN=F14M4.13 OS=Arabidopsis thaliana (Mouse-ear cress) PE=2 SV=2	G	Carbohydrate transport and metabolism	PREDICTED: pectinesterase 5-like [Brassica rapa]
TRINITY_DN21431_c0_g1	down	--	--	--	--	[R]	General function prediction only	Reverse transcriptase (RNA-dependent DNA polymerase);; Endonuclease/Exonuclease/phosphatase family;; Endonuclease-reverse transcriptase;; Reverse transcriptase (RNA-dependent DNA polymerase)	Uncharacterized mitochondrial protein AtMg00310 GN=AtMg00310 OS=Arabidopsis thaliana (Mouse-ear cress) PE=4 SV=1	R	General function prediction only	PREDICTED: uncharacterized protein LOC103873375 [Brassica rapa]
TRINITY_DN24858_c1_g2	down	[R]	General function prediction only	Cellular Component: cytoplasm (GO:0005737);; Biological Process: cell differentiation (GO:0030154);; Biological Process: auxin transport (GO:0060918);;	--	[S]	Function unknown	Ndr family;; Alpha/beta hydrolase family;; alpha/beta hydrolase fold	Pollen-specific protein SF21 GN=SF21 OS=Helianthus annuus (Common sunflower) PE=2 SV=1	R	General function prediction only	PREDICTED: pollen-specific protein SF21-like [Brassica rapa]
TRINITY_DN26778_c3_g4	down	--	--	Molecular Function: DNA binding (GO:0003677);; Molecular Function: sequence-specific DNA binding transcription factor activity (GO:0003700);; Cellular Component: nucleus (GO:0005634);; Biological Process: regulation of transcription, DNA-templated (GO:0006355);; Molecular Function: protein dimerization activity (GO:0046983);;	--	[K]	Transcription	K-box region	MADS-box protein FLOWERING LOCUS C GN=T31P16.130 OS=Arabidopsis thaliana (Mouse-ear cress) PE=2 SV=1	K	Transcription	PREDICTED: MADS-box protein FLOWERING LOCUS C-like isoform X2 [Brassica rapa]
TRINITY_DN23392_c0_g4	down	[R]	General function prediction only	Molecular Function: nucleotide binding (GO:0000166);; Cellular Component: cytoplasm (GO:0005737);; Biological Process: response to oxidative stress (GO:0006979);; Molecular Function: zinc ion binding (GO:0008270);; Biological Process: proline transport (GO:0015824);; Molecular Function: oxidoreductase activity (GO:0016491);; Biological Process: oxidation-reduction process (GO:0055114);;	--	[R]	General function prediction only	Zinc-binding dehydrogenase	NADP-dependent alkenal double bond reductase P2 GN=P2 OS=Arabidopsis thaliana (Mouse-ear cress) PE=2 SV=2	R	General function prediction only	BnaA02g03340D [Brassica napus]
TRINITY_DN21560_c0_g1	down	--	--	Molecular Function: glucokinase activity (GO:0004340);; Molecular Function: ATP binding (GO:0005524);; Cellular Component: mitochondrion (GO:0005739);; Biological Process: glycolytic process (GO:0006096);; Biological Process: cellular response to DNA damage stimulus (GO:0006974);; Biological Process: response to oxidative stress (GO:0006979);; Molecular Function: fructokinase activity (GO:0008865…	K00844|0|brp:103835052|probable hexokinase-like 2 protein; K00844 hexokinase [EC:2.7.1.1] (A)	[G]	Carbohydrate transport and metabolism	Hexokinase;; Hexokinase	Probable hexokinase-like 2 protein GN=At4g37840 OS=Arabidopsis thaliana (Mouse-ear cress) PE=3 SV=1	G	Carbohydrate transport and metabolism	BnaA08g15820D [Brassica napus]
TRINITY_DN25511_c1_g4	down	[R]	General function prediction only	Molecular Function: acid phosphatase activity (GO:0003993);; Molecular Function: protein serine/threonine phosphatase activity (GO:0004722);; Cellular Component: extracellular region (GO:0005576);;	--	[O]	Posttranslational modification, protein turnover, chaperones	Calcineurin-like phosphoesterase	Purple acid phosphatase 4 (Precursor) GN=PAP4 OS=Arabidopsis thaliana (Mouse-ear cress) PE=2 SV=1	O	Posttranslational modification, protein turnover, chaperones	PREDICTED: purple acid phosphatase 4 [Brassica rapa]
TRINITY_DN25273_c2_g1	down	--	--	Cellular Component: extracellular region (GO:0005576);; Cellular Component: plasmodesma (GO:0009506);; Biological Process: pollen exine formation (GO:0010584);; Cellular Component: membrane (GO:0016020);; Molecular Function: transferase activity, transferring acyl groups (GO:0016746);; Molecular Function: hydrolase activity, acting on ester bonds (GO:0016788);; Biological Process: sexual reproduc…	--	--	--	GDSL-like Lipase/Acylhydrolase	GDSL esterase/lipase EXL4 (Precursor) GN=EXL4 OS=Arabidopsis thaliana (Mouse-ear cress) PE=1 SV=1	I	Lipid transport and metabolism	PREDICTED: GDSL esterase/lipase EXL4-like [Brassica rapa]
TRINITY_DN22686_c2_g1	down	--	--	Cellular Component: extracellular space (GO:0005615);;	--	--	--	Pollen proteins Ole e I like	Pollen-specific protein-like At4g18596 (Precursor) GN=At4g18596 OS=Arabidopsis thaliana (Mouse-ear cress) PE=2 SV=1	R	General function prediction only	PREDICTED: pollen-specific protein-like At4g18596 [Brassica rapa]
TRINITY_DN27344_c2_g10	down	--	--	--	--	--	--	--	--	O	Posttranslational modification, protein turnover, chaperones	BnaC01g40160D [Brassica napus]
TRINITY_DN27211_c1_g1	down	--	--	Molecular Function: protein tyrosine kinase activity (GO:0004713);; Molecular Function: ATP binding (GO:0005524);; Cellular Component: plasma membrane (GO:0005886);; Biological Process: protein phosphorylation (GO:0006468);;	K14500|0|brp:103831195|probable serine/threonine-protein kinase At4g35230; K14500 BR-signaling kinase [EC:2.7.11.1] (A)	--	--	Protein tyrosine kinase;; Protein kinase domain	Probable serine/threonine-protein kinase At4g35230 GN=At4g35230 OS=Arabidopsis thaliana (Mouse-ear cress) PE=1 SV=1	T	Signal transduction mechanisms	PREDICTED: probable serine/threonine-protein kinase At4g35230 isoform X1 [Brassica rapa]
TRINITY_DN25128_c0_g3	down	[G]	Carbohydrate transport and metabolism	Molecular Function: ribokinase activity (GO:0004747);; Cellular Component: cytosol (GO:0005829);; Biological Process: D-ribose metabolic process (GO:0006014);; Biological Process: phosphorylation (GO:0016310);; Biological Process: response to cadmium ion (GO:0046686);;	K00847|0|brp:103832788|fructokinase-1; K00847 fructokinase [EC:2.7.1.4] (A)	[G]	Carbohydrate transport and metabolism	pfkB family carbohydrate kinase	Probable fructokinase-7 OS=Arabidopsis thaliana (Mouse-ear cress) PE=1 SV=1	G	Carbohydrate transport and metabolism	BnaA10g07720D [Brassica napus]
TRINITY_DN23140_c0_g1	down	--	--	--	--	--	--	Gamma-thionin family	Defensin-like protein 1 (Precursor) GN=AFP1 OS=Raphanus sativus (Radish) PE=1 SV=1	--	--	BnaA05g04680D [Brassica napus]
TRINITY_DN22922_c0_g4	down	--	--	Cellular Component: nucleus (GO:0005634);;	--	--	--	Protein of unknown function DUF260	LOB domain-containing protein 22 GN=MCP4.8 OS=Arabidopsis thaliana (Mouse-ear cress) PE=2 SV=1	S	Function unknown	BnaA01g29810D [Brassica napus]
TRINITY_DN26000_c0_g1	down	[C]	Energy production and conversion	Molecular Function: magnesium ion binding (GO:0000287);; Biological Process: RNA splicing, via endonucleolytic cleavage and ligation (GO:0000394);; Molecular Function: inorganic diphosphatase activity (GO:0004427);; Molecular Function: protein kinase activity (GO:0004672);; Molecular Function: ATP binding (GO:0005524);; Cellular Component: nucleus (GO:0005634);; Cellular Component: cytosol (GO:00…	K01507|1.21872e-90|brp:103843767|soluble inorganic pyrophosphatase; K01507 inorganic pyrophosphatase [EC:3.6.1.1] (A)	[C]	Energy production and conversion	Inorganic pyrophosphatase	Soluble inorganic pyrophosphatase GN=PPA OS=Solanum tuberosum (Potato) PE=2 SV=1	C	Energy production and conversion	BnaC08g49780D [Brassica napus]
TRINITY_DN23190_c0_g6	down	--	--	Molecular Function: actin binding (GO:0003779);; Cellular Component: cell wall (GO:0005618);; Cellular Component: plasma membrane (GO:0005886);; Cellular Component: phragmoplast (GO:0009524);; Biological Process: endosperm development (GO:0009960);; Biological Process: actin nucleation (GO:0045010);; Biological Process: seed morphogenesis (GO:0048317);;	--	[TZ]	--	Formin Homology 2 Domain	Formin-like protein 5 GN=MRB17.15 OS=Arabidopsis thaliana (Mouse-ear cress) PE=2 SV=2	Z	Cytoskeleton	PREDICTED: formin-like protein 5 [Brassica rapa]
TRINITY_DN18826_c0_g1	down	--	--	Cellular Component: nucleus (GO:0005634);;	--	--	--	--	--	S	Function unknown	PREDICTED: uncharacterized protein LOC103867380 [Brassica rapa]
TRINITY_DN23448_c0_g2	down	--	--	Cellular Component: chloroplast (GO:0009507);; Molecular Function: transferase activity, transferring acyl groups other than amino-acyl groups (GO:0016747);;	--	[L]	Replication, recombination and repair	CRS1 / YhbY (CRM) domain;; Transferase family	Chloroplastic group IIA intron splicing facilitator CRS1, chloroplastic (Precursor) GN=CRS1 OS=Zea mays (Maize) PE=1 SV=1	L	Replication, recombination and repair	PREDICTED: chloroplastic group IIA intron splicing facilitator CRS1, chloroplastic [Brassica rapa]
TRINITY_DN26249_c2_g3	down	--	--	--	--	--	--	--	--	--	--	BnaC03g54830D [Brassica napus]
TRINITY_DN23066_c3_g1	down	[T]	Signal transduction mechanisms	Molecular Function: protein serine/threonine phosphatase activity (GO:0004722);; Cellular Component: nucleus (GO:0005634);; Biological Process: protein dephosphorylation (GO:0006470);; Cellular Component: protein serine/threonine phosphatase complex (GO:0008287);; Molecular Function: metal ion binding (GO:0046872);;	K14803|0|brp:103841073|probable protein phosphatase 2C 47; K14803 protein phosphatase 2C homolog 2/3 [EC:3.1.3.16] (A)	[T]	Signal transduction mechanisms	Protein phosphatase 2C	Probable protein phosphatase 2C 47 GN=At3g51470 OS=Arabidopsis thaliana (Mouse-ear cress) PE=1 SV=1	T	Signal transduction mechanisms	BnaC08g22840D [Brassica napus]
TRINITY_DN21838_c0_g1	down	--	--	Cellular Component: cytoplasm (GO:0005737);; Cellular Component: cytoskeleton (GO:0005856);; Biological Process: phagocytosis (GO:0006909);; Biological Process: determination of bilateral symmetry (GO:0009855);; Biological Process: polarity specification of adaxial/abaxial axis (GO:0009944);; Biological Process: meristem initiation (GO:0010014);; Biological Process: regulation of meristem growth …	--	[S]	Function unknown	ELMO/CED-12 family	--	S	Function unknown	BnaA10g02040D [Brassica napus]
TRINITY_DN23065_c0_g1	down	[RTKL]	--	Molecular Function: DNA binding (GO:0003677);; Molecular Function: sequence-specific DNA binding transcription factor activity (GO:0003700);; Cellular Component: nucleus (GO:0005634);; Biological Process: regulation of transcription, DNA-templated (GO:0006355);;	--	--	--	bHLH-MYC and R2R3-MYB transcription factors N-terminal;; Helix-loop-helix DNA-binding domain;; Protein tyrosine kinase;; Protein kinase domain	Transcription factor bHLH90 OS=Arabidopsis thaliana (Mouse-ear cress) PE=2 SV=1	K	Transcription	PREDICTED: transcription factor bHLH90 isoform X2 [Brassica rapa]
TRINITY_DN23444_c0_g2	down	--	--	Cellular Component: plasma membrane (GO:0005886);; Cellular Component: anchored component of membrane (GO:0031225);; Cellular Component: pollen tube (GO:0090406);;	--	--	--	--	GPI-anchored protein LORELEI (Precursor) GN=LRE OS=Arabidopsis thaliana (Mouse-ear cress) PE=2 SV=1	R	General function prediction only	PREDICTED: GPI-anchored protein LORELEI-like [Brassica rapa]
TRINITY_DN26237_c2_g5	down	[C]	Energy production and conversion	Molecular Function: UDP-N-acetylmuramate dehydrogenase activity (GO:0008762);; Molecular Function: electron carrier activity (GO:0009055);; Cellular Component: plasmodesma (GO:0009506);; Molecular Function: flavin adenine dinucleotide binding (GO:0050660);; Biological Process: oxidation-reduction process (GO:0055114);;	--	--	--	FAD binding domain;; Berberine and berberine like	Reticuline oxidase-like protein (Precursor) GN=At4g20830 OS=Arabidopsis thaliana (Mouse-ear cress) PE=1 SV=2	C	Energy production and conversion	PREDICTED: reticuline oxidase-like protein [Brassica rapa]
TRINITY_DN22659_c0_g1	down	--	--	Cellular Component: extracellular region (GO:0005576);; Cellular Component: lipid particle (GO:0005811);; Biological Process: pollen hydration (GO:0009859);; Cellular Component: membrane (GO:0016020);; Biological Process: cellular component organization (GO:0016043);; Biological Process: sexual reproduction (GO:0019953);; Biological Process: recognition of pollen (GO:0048544);; Cellular Component…	--	--	--	Oleosin	Oleosin GRP-17 GN=T2I1.240 OS=Arabidopsis thaliana (Mouse-ear cress) PE=1 SV=1	--	--	BnaAnng13740D [Brassica napus]
TRINITY_DN26054_c1_g10	down	[V]	Defense mechanisms	Molecular Function: ATP binding (GO:0005524);; Biological Process: ATP catabolic process (GO:0006200);; Biological Process: transport (GO:0006810);; Cellular Component: membrane (GO:0016020);; Molecular Function: ATPase activity, coupled to transmembrane movement of substances (GO:0042626);;	--	[Q]	Secondary metabolites biosynthesis, transport and catabolism	ABC-2 type transporter;; ABC transporter;; AAA ATPase domain;; ABC-2 family transporter protein;; AAA domain;; P-loop containing region of AAA domain	ABC transporter G family member 2 GN=F3G5.15 OS=Arabidopsis thaliana (Mouse-ear cress) PE=2 SV=1	Q	Secondary metabolites biosynthesis, transport and catabolism	PREDICTED: ABC transporter G family member 2 [Brassica rapa]
TRINITY_DN25608_c0_g14	down	--	--	Cellular Component: chloroplast (GO:0009507);;	--	--	--	--	Uncharacterized protein At4g04980 GN=At4g04980 OS=Arabidopsis thaliana (Mouse-ear cress) PE=2 SV=1	S	Function unknown	PREDICTED: LOW QUALITY PROTEIN: uncharacterized protein At4g04980 [Brassica rapa]
TRINITY_DN19007_c0_g2	down	--	--	Molecular Function: triglyceride lipase activity (GO:0004806);; Cellular Component: mitochondrion (GO:0005739);; Biological Process: lipid metabolic process (GO:0006629);; Molecular Function: phosphatidylcholine 1-acylhydrolase activity (GO:0008970);; Biological Process: seed coat development (GO:0010214);;	--	[I]	Lipid transport and metabolism	--	Phospholipase A1-Igamma1, chloroplastic (Precursor) GN=At1g06800 OS=Arabidopsis thaliana (Mouse-ear cress) PE=1 SV=2	I	Lipid transport and metabolism	PREDICTED: phospholipase A1-Igamma1, chloroplastic [Brassica rapa]
TRINITY_DN22453_c0_g10	down	--	--	Cellular Component: chloroplast (GO:0009507);; Biological Process: response to wounding (GO:0009611);; Biological Process: response to fungus (GO:0009620);; Biological Process: ethylene biosynthetic process (GO:0009693);; Biological Process: jasmonic acid biosynthetic process (GO:0009695);; Biological Process: response to jasmonic acid (GO:0009753);; Biological Process: proline transport (GO:0015…	--	[E]	Amino acid transport and metabolism	Serine hydrolase (FSH1);; Serine hydrolase (FSH1);; Serine hydrolase (FSH1)	--	E	Amino acid transport and metabolism	PREDICTED: UPF0483 protein AGAP003155-like [Brassica rapa]
TRINITY_DN25009_c1_g2	down	--	--	--	--	--	--	Actin	Actin (Fragment) OS=Pinus contorta (Shore pine) PE=3 SV=1	--	--	--
TRINITY_DN24525_c1_g3	down	--	--	Molecular Function: ATP binding (GO:0005524);; Cellular Component: plasma membrane (GO:0005886);; Molecular Function: nucleoside-triphosphatase activity (GO:0017111);;	--	[O]	Posttranslational modification, protein turnover, chaperones	--	--	O	Posttranslational modification, protein turnover, chaperones	PREDICTED: uncharacterized protein LOC103857110 [Brassica rapa]
TRINITY_DN23742_c3_g1	down	--	--	Molecular Function: methyltransferase activity (GO:0008168);; Cellular Component: plastoglobule (GO:0010287);; Biological Process: methylation (GO:0032259);; Biological Process: response to karrikin (GO:0080167);;	--	--	--	Methyltransferase domain;; Methyltransferase domain	Uncharacterized methyltransferase At2g41040, chloroplastic (Precursor) GN=At2g41040 OS=Arabidopsis thaliana (Mouse-ear cress) PE=2 SV=1	K	Transcription	BnaA04g23670D [Brassica napus]
TRINITY_DN24683_c1_g8	down	--	--	Cellular Component: nucleus (GO:0005634);;	--	--	--	Zein-binding	--	S	Function unknown	BnaA10g11710D [Brassica napus]
TRINITY_DN25250_c1_g7	down	--	--	Molecular Function: binding (GO:0005488);; Cellular Component: nucleus (GO:0005634);; Biological Process: regulation of transcription, DNA-templated (GO:0006355);;	--	[R]	General function prediction only	--	Zinc finger protein ZAT3 GN=F23E12.160 OS=Arabidopsis thaliana (Mouse-ear cress) PE=2 SV=1	R	General function prediction only	BnaC01g02990D [Brassica napus]
TRINITY_DN22969_c2_g7	down	[R]	General function prediction only	Molecular Function: GTPase activity (GO:0003924);; Molecular Function: GTP binding (GO:0005525);; Cellular Component: endosome (GO:0005768);; Cellular Component: Golgi apparatus (GO:0005794);; Cellular Component: plasma membrane (GO:0005886);; Biological Process: GTP catabolic process (GO:0006184);; Biological Process: protein folding (GO:0006457);; Biological Process: intracellular protein trans…	--	[U]	Intracellular trafficking, secretion, and vesicular transport	Ras family;; Miro-like protein;; ADP-ribosylation factor family;; 50S ribosome-binding GTPase	Ras-related protein RABA2b GN=RABA2B OS=Arabidopsis thaliana (Mouse-ear cress) PE=2 SV=2	R	General function prediction only	PREDICTED: ras-related protein RABA2b [Brassica rapa]
TRINITY_DN23807_c1_g6	down	--	--	Molecular Function: sequence-specific DNA binding transcription factor activity (GO:0003700);; Cellular Component: nucleus (GO:0005634);; Biological Process: regulation of cellular amino acid metabolic process (GO:0006521);; Biological Process: cellular response to starvation (GO:0009267);; Biological Process: response to xenobiotic stimulus (GO:0009410);; Biological Process: response to bacteriu…	--	--	--	Basic region leucine zipper;; bZIP transcription factor	Basic leucine zipper 1 GN=BZIP1 OS=Arabidopsis thaliana (Mouse-ear cress) PE=1 SV=1	C	Energy production and conversion	PREDICTED: basic leucine zipper 1-like isoform X1 [Brassica rapa]
TRINITY_DN28406_c0_g1	down	--	--	--	--	--	--	MULE transposase domain;; MuDR family transposase;; Transposase, Mutator family	--	R	General function prediction only	PREDICTED: uncharacterized protein LOC103875042 [Brassica rapa]
TRINITY_DN22726_c0_g4	down	--	--	--	--	--	--	--	--	--	--	BnaA07g22110D [Brassica napus]
TRINITY_DN22476_c2_g14	down	[M]	Cell wall/membrane/envelope biogenesis	Molecular Function: polygalacturonase activity (GO:0004650);; Cellular Component: extracellular region (GO:0005576);; Biological Process: carbohydrate metabolic process (GO:0005975);; Cellular Component: chloroplast (GO:0009507);;	--	--	--	Glycosyl hydrolases family 28;; Pectate lyase superfamily protein	Probable polygalacturonase OS=Vitis vinifera (Grape) PE=1 SV=1	S	Function unknown	BnaA05g32060D [Brassica napus]
TRINITY_DN24177_c0_g5	down	--	--	Cellular Component: mitochondrion (GO:0005739);; Molecular Function: oxygen binding (GO:0019825);;	--	[Q]	Secondary metabolites biosynthesis, transport and catabolism	Cytochrome P450	Cytochrome P450 81F1 GN=F6G17.80 OS=Arabidopsis thaliana (Mouse-ear cress) PE=2 SV=2	Q	Secondary metabolites biosynthesis, transport and catabolism	PREDICTED: cytochrome P450 81D1-like [Brassica rapa]
TRINITY_DN23228_c1_g10	down	--	--	Molecular Function: calmodulin binding (GO:0005516);; Cellular Component: nucleus (GO:0005634);;	--	--	--	IQ calmodulin-binding motif	Protein IQ-DOMAIN 1 GN=IQD1 OS=Arabidopsis thaliana (Mouse-ear cress) PE=1 SV=1	T	Signal transduction mechanisms	PREDICTED: protein IQ-DOMAIN 1-like isoform X1 [Brassica rapa]
TRINITY_DN23405_c0_g2	down	[E]	Amino acid transport and metabolism	Cellular Component: cytoplasm (GO:0005737);; Molecular Function: sarcosine oxidase activity (GO:0008115);; Biological Process: tetrahydrofolate metabolic process (GO:0046653);; Biological Process: oxidation-reduction process (GO:0055114);;	K00306|0|brp:103864562|probable sarcosine oxidase; K00306 sarcosine oxidase / L-pipecolate oxidase [EC:1.5.3.1 1.5.3.7] (A)	[R]	General function prediction only	FAD dependent oxidoreductase;; Glucose inhibited division protein A;; NAD(P)-binding Rossmann-like domain;; Pyridine nucleotide-disulphide oxidoreductase;; FAD binding domain;; Thi4 family;; FAD binding domain	Probable sarcosine oxidase GN=At2g24580 OS=Arabidopsis thaliana (Mouse-ear cress) PE=2 SV=1	R	General function prediction only	PREDICTED: probable sarcosine oxidase [Brassica rapa]
TRINITY_DN20721_c0_g1	down	--	--	--	--	[R]	General function prediction only	--	--	R	General function prediction only	BnaC07g15150D [Brassica napus]
TRINITY_DN27679_c0_g1	down	--	--	--	--	[U]	Intracellular trafficking, secretion, and vesicular transport	emp24/gp25L/p24 family/GOLD	Transmembrane emp24 domain-containing protein p24delta3 (Precursor) GN=At1g09580 OS=Arabidopsis thaliana (Mouse-ear cress) PE=1 SV=1	U	Intracellular trafficking, secretion, and vesicular transport	PREDICTED: transmembrane emp24 domain-containing protein p24delta3-like [Brassica rapa]
TRINITY_DN27673_c0_g6	down	--	--	Molecular Function: nucleotide binding (GO:0000166);; Cellular Component: plasma membrane (GO:0005886);;	--	[U]	Intracellular trafficking, secretion, and vesicular transport	--	--	U	Intracellular trafficking, secretion, and vesicular transport	BnaA09g38880D [Brassica napus]
TRINITY_DN24590_c1_g6	down	--	--	Cellular Component: Golgi apparatus (GO:0005794);; Molecular Function: transferase activity, transferring glycosyl groups (GO:0016757);; Biological Process: endoplasmic reticulum unfolded protein response (GO:0030968);;	--	--	--	GDP-fucose protein O-fucosyltransferase	Uncharacterized protein At1g04910 GN=At1g04910 OS=Arabidopsis thaliana (Mouse-ear cress) PE=2 SV=1	S	Function unknown	PREDICTED: uncharacterized protein At1g04910-like [Brassica rapa]
TRINITY_DN23241_c0_g1	down	--	--	--	--	--	--	--	Protein RALF-like 17 (Precursor) GN=RALFL17 OS=Arabidopsis thaliana (Mouse-ear cress) PE=3 SV=1	--	--	BnaC03g23090D [Brassica napus]
TRINITY_DN27700_c0_g2	down	--	--	Biological Process: MAPK cascade (GO:0000165);; Molecular Function: calcium ion binding (GO:0005509);; Cellular Component: mitochondrion (GO:0005739);; Cellular Component: vacuolar membrane (GO:0005774);; Cellular Component: endoplasmic reticulum (GO:0005783);; Cellular Component: Golgi apparatus (GO:0005794);; Cellular Component: cytosol (GO:0005829);; Cellular Component: plasma membrane (GO:000…	K08054|4.25914e-26|brp:103854961|calnexin homolog 1-like; K08054 calnexin (A)	[O]	Posttranslational modification, protein turnover, chaperones	--	Calnexin homolog 1 (Precursor) GN=CNX1 OS=Arabidopsis thaliana (Mouse-ear cress) PE=1 SV=1	O	Posttranslational modification, protein turnover, chaperones	PREDICTED: calnexin homolog 1-like [Brassica rapa]
TRINITY_DN24052_c0_g1	down	[GEPR]	--	Molecular Function: sugar:proton symporter activity (GO:0005351);; Cellular Component: plasma membrane (GO:0005886);; Biological Process: monosaccharide transport (GO:0015749);; Cellular Component: integral component of membrane (GO:0016021);; Biological Process: carbohydrate transmembrane transport (GO:0034219);; Cellular Component: pollen tube (GO:0090406);;	--	[R]	General function prediction only	Sugar (and other) transporter;; Major Facilitator Superfamily	Putative polyol transporter 1 GN=PLT1 OS=Arabidopsis thaliana (Mouse-ear cress) PE=3 SV=1	R	General function prediction only	BnaA07g03520D [Brassica napus]
TRINITY_DN27183_c1_g8	down	--	--	Cellular Component: nucleus (GO:0005634);; Cellular Component: endoplasmic reticulum (GO:0005783);; Biological Process: phosphatidylglycerol biosynthetic process (GO:0006655);; Molecular Function: transferase activity, transferring acyl groups (GO:0016746);;	K13510|8.5767e-101|brp:103832443|lysophospholipid acyltransferase LPEAT1-like; K13510 lysophosphatidylcholine acyltransferase / lyso-PAF acetyltransferase [EC:2.3.1.23 2.3.1.67] (A)	[I]	Lipid transport and metabolism	--	Lysophospholipid acyltransferase LPEAT1 GN=LPEAT1 OS=Arabidopsis thaliana (Mouse-ear cress) PE=1 SV=1	I	Lipid transport and metabolism	PREDICTED: lysophospholipid acyltransferase LPEAT1-like isoform X1 [Brassica rapa]
TRINITY_DN24437_c0_g8	down	--	--	Cellular Component: chloroplast thylakoid membrane (GO:0009535);;	--	[S]	Function unknown	--	--	S	Function unknown	PREDICTED: uncharacterized protein LOC103867788 [Brassica rapa]
TRINITY_DN19649_c0_g1	down	--	--	Cellular Component: extracellular region (GO:0005576);; Biological Process: pollen exine formation (GO:0010584);;	--	--	--	--	--	R	General function prediction only	PREDICTED: uncharacterized protein LOC103852536 [Brassica rapa]
TRINITY_DN27911_c3_g4	down	--	--	Cellular Component: plasma membrane (GO:0005886);; Biological Process: glycerol metabolic process (GO:0006071);; Biological Process: lipid metabolic process (GO:0006629);; Molecular Function: glycerophosphodiester phosphodiesterase activity (GO:0008889);; Biological Process: pollen tube growth (GO:0009860);; Molecular Function: kinase activity (GO:0016301);; Biological Process: phosphorylation (G…	--	[C]	Energy production and conversion	Glycerophosphoryl diester phosphodiesterase family	Glycerophosphodiester phosphodiesterase GDPDL7 {ECO:0000305} (Precursor) OS=Arabidopsis thaliana (Mouse-ear cress) PE=2 SV=1	C	Energy production and conversion	PREDICTED: probable glycerophosphoryl diester phosphodiesterase 2 [Brassica rapa]
TRINITY_DN25346_c2_g3	down	--	--	Cellular Component: cytoplasm (GO:0005737);; Biological Process: water transport (GO:0006833);; Molecular Function: urea transmembrane transporter activity (GO:0015204);; Molecular Function: water channel activity (GO:0015250);; Cellular Component: integral component of membrane (GO:0016021);; Biological Process: urea transmembrane transport (GO:0071918);;	K09873|1.7535e-64|brp:103836838|aquaporin TIP1-3; K09873 aquaporin TIP (A)	[G]	Carbohydrate transport and metabolism	--	Aquaporin TIP1-3, N-terminally processed GN=TIP1-3 OS=Arabidopsis thaliana (Mouse-ear cress) PE=1 SV=1	G	Carbohydrate transport and metabolism	PREDICTED: aquaporin TIP1-3 [Brassica rapa]
TRINITY_DN18944_c0_g1	down	--	--	--	--	--	--	Plant transposase (Ptta/En/Spm family)	Probable transposase-like protein At4g04430 GN=At4g04430 OS=Arabidopsis thaliana (Mouse-ear cress) PE=3 SV=1	--	--	PREDICTED: uncharacterized protein LOC104745284 [Camelina sativa]
TRINITY_DN24341_c0_g1	down	--	--	--	--	--	--	--	--	--	--	BnaC03g59940D [Brassica napus]
TRINITY_DN23083_c5_g1	down	--	--	Cellular Component: mitochondrion (GO:0005739);; Biological Process: protein sumoylation (GO:0016925);;	--	--	--	--	--	--	--	PREDICTED: uncharacterized protein LOC103843736 [Brassica rapa]
TRINITY_DN22786_c1_g3	down	--	--	--	--	--	--	--	--	--	--	BnaA09g11940D [Brassica napus]
TRINITY_DN27124_c1_g2	down	[Z]	Cytoskeleton	Molecular Function: ATP binding (GO:0005524);; Cellular Component: cytoplasm (GO:0005737);; Cellular Component: cytoskeleton (GO:0005856);;	K10355|4.31121e-14|cam:101509901|ACT1, actin; actin-11-like; K10355 actin, other eukaryote (A)	[Z]	Cytoskeleton	--	Actin-1 GN=ACTA OS=Phytophthora infestans (Potato late blight fungus) PE=2 SV=1	Z	Cytoskeleton	actin, partial [Pythium graminicola]
TRINITY_DN26892_c0_g4	down	--	--	Cellular Component: extracellular region (GO:0005576);; Cellular Component: Golgi apparatus (GO:0005794);; Biological Process: N-terminal protein myristoylation (GO:0006499);; Cellular Component: integral component of membrane (GO:0016021);;	K17086|8.64863e-145|brp:103842377|transmembrane 9 superfamily member 4; K17086 transmembrane 9 superfamily member 2/4 (A)	[U]	Intracellular trafficking, secretion, and vesicular transport	Endomembrane protein 70	Transmembrane 9 superfamily member 10 {ECO:0000305} (Precursor) OS=Arabidopsis thaliana (Mouse-ear cress) PE=2 SV=1	U	Intracellular trafficking, secretion, and vesicular transport	BnaA09g41590D [Brassica napus]
TRINITY_DN22429_c1_g9	down	--	--	Cellular Component: nucleus (GO:0005634);; Cellular Component: cytoplasm (GO:0005737);; Molecular Function: zinc ion binding (GO:0008270);;	--	[O]	Posttranslational modification, protein turnover, chaperones	Ring finger domain;; RING-H2 zinc finger;; Zinc finger, C3HC4 type (RING finger);; Zinc finger, C3HC4 type (RING finger);; Zinc finger, C3HC4 type (RING finger)	Probable E3 ubiquitin-protein ligase HIP1 OS=Oryza sativa subsp. japonica (Rice) PE=1 SV=2	R	General function prediction only	BnaA05g14620D [Brassica napus]
TRINITY_DN22412_c0_g1	down	--	--	--	--	--	--	Domain of unknown function (DUF1985);; Agenet domain	--	--	--	Agenet domain containing protein [Brassica oleracea]
TRINITY_DN23661_c0_g4	down	[P]	Inorganic ion transport and metabolism	Cellular Component: plasma membrane (GO:0005886);; Biological Process: potassium ion transport (GO:0006813);; Biological Process: lithium ion transport (GO:0010351);; Molecular Function: potassium ion transmembrane transporter activity (GO:0015079);; Molecular Function: sodium:proton antiporter activity (GO:0015385);; Cellular Component: integral component of membrane (GO:0016021);; Biological Pr…	--	[P]	Inorganic ion transport and metabolism	Sodium/hydrogen exchanger family	Cation/H(+) symporter 13 GN=CHX13 OS=Arabidopsis thaliana (Mouse-ear cress) PE=1 SV=1	P	Inorganic ion transport and metabolism	PREDICTED: cation/H(+) symporter 13-like [Brassica rapa]
TRINITY_DN22917_c1_g9	down	--	--	Cellular Component: vacuole (GO:0005773);; Cellular Component: cytosol (GO:0005829);;	--	--	--	--	--	S	Function unknown	BnaCnng49470D [Brassica napus]
TRINITY_DN25500_c2_g1	down	--	--	--	--	--	--	--	--	--	--	BnaCnng25630D [Brassica napus]
TRINITY_DN23514_c0_g8	down	--	--	Molecular Function: iron ion transmembrane transporter activity (GO:0005381);; Molecular Function: manganese ion transmembrane transporter activity (GO:0005384);; Molecular Function: zinc ion transmembrane transporter activity (GO:0005385);; Cellular Component: trans-Golgi network (GO:0005802);; Cellular Component: plasma membrane (GO:0005886);; Biological Process: water transport (GO:0006833);; …	K14709|5.18098e-127|eus:EUTSA_v10025627mg|hypothetical protein; K14709 solute carrier family 39 (zinc transporter), member 1/2/3 (A)	[P]	Inorganic ion transport and metabolism	ZIP Zinc transporter	Fe(2+) transport protein 1 (Precursor) GN=IRT1 OS=Arabidopsis thaliana (Mouse-ear cress) PE=1 SV=2	P	Inorganic ion transport and metabolism	hypothetical protein EUTSA_v10025627mg [Eutrema salsugineum]
TRINITY_DN27630_c0_g1	down	--	--	--	K01534|5.29804e-32|brp:103828345|cadmium/zinc-transporting ATPase HMA3-like; K01534 Cd2+/Zn2+-exporting ATPase [EC:3.6.3.3 3.6.3.5] (A)	[P]	Inorganic ion transport and metabolism	--	Putative cadmium/zinc-transporting ATPase HMA4 GN=HMA4 OS=Arabidopsis thaliana (Mouse-ear cress) PE=1 SV=2	P	Inorganic ion transport and metabolism	PREDICTED: cadmium/zinc-transporting ATPase HMA3-like [Brassica rapa]
TRINITY_DN24615_c0_g2	down	--	--	Molecular Function: binding (GO:0005488);;	--	[R]	General function prediction only	gag-polypeptide of LTR copia-type;; Retrotransposon gag protein	--	S	Function unknown	PREDICTED: uncharacterized protein LOC103853364 [Brassica rapa]
TRINITY_DN25391_c1_g1	down	--	--	--	--	[P]	Inorganic ion transport and metabolism	--	--	P	Inorganic ion transport and metabolism	PREDICTED: uncharacterized protein LOC103853530 [Brassica rapa]
TRINITY_DN25644_c3_g8	down	--	--	Molecular Function: kinase activity (GO:0016301);;	K08835|0|brp:103852650|serine/threonine-protein kinase BLUS1-like; K08835 serine/threonine-protein kinase OSR1/STK39 [EC:2.7.11.1] (A)	[T]	Signal transduction mechanisms	--	--	T	Signal transduction mechanisms	PREDICTED: serine/threonine-protein kinase BLUS1-like isoform X2 [Brassica rapa]
TRINITY_DN25307_c0_g3	down	--	--	Molecular Function: microtubule motor activity (GO:0003777);; Molecular Function: ATP binding (GO:0005524);; Cellular Component: kinesin complex (GO:0005871);; Cellular Component: microtubule (GO:0005874);; Cellular Component: plasma membrane (GO:0005886);; Biological Process: microtubule-based movement (GO:0007018);; Biological Process: microtubule nucleation (GO:0007020);; Molecular Function: m…	K10398|1.48725e-29|brp:103873585|125 kDa kinesin-related protein; K10398 kinesin family member 11 (A)	[Z]	Cytoskeleton	--	--	Z	Cytoskeleton	PREDICTED: 125 kDa kinesin-related protein-like isoform X1 [Camelina sativa]
TRINITY_DN26949_c3_g1	down	[I]	Lipid transport and metabolism	Molecular Function: phospholipase D activity (GO:0004630);; Molecular Function: calcium ion binding (GO:0005509);; Cellular Component: chloroplast envelope (GO:0009941);; Cellular Component: membrane (GO:0016020);; Biological Process: lipid catabolic process (GO:0016042);; Biological Process: phosphatidylcholine metabolic process (GO:0046470);; Molecular Function: N-acylphosphatidylethanolamine-s…	K01115|2.57082e-47|eus:EUTSA_v10011246mg|hypothetical protein; K01115 phospholipase D1/2 [EC:3.1.4.4] (A)	[I]	Lipid transport and metabolism	--	Phospholipase D alpha 2 GN=F6D8.21 OS=Arabidopsis thaliana (Mouse-ear cress) PE=2 SV=1	I	Lipid transport and metabolism	hypothetical protein EUTSA_v10011246mg [Eutrema salsugineum]
TRINITY_DN16102_c0_g1	down	--	--	Cellular Component: extracellular region (GO:0005576);; Molecular Function: growth factor activity (GO:0008083);; Biological Process: cell proliferation (GO:0008283);; Biological Process: organ morphogenesis (GO:0009887);; Biological Process: cell differentiation (GO:0030154);; Cellular Component: extracellular matrix (GO:0031012);;	--	--	--	Phytosulfokine precursor protein (PSK)	Phytosulfokine-beta (Precursor) GN=PSK2 OS=Arabidopsis thaliana (Mouse-ear cress) PE=2 SV=1	R	General function prediction only	PREDICTED: phytosulfokines 2 [Brassica rapa]
TRINITY_DN23970_c0_g4	down	--	--	--	--	[DR]	--	MATH domain	Ubiquitin carboxyl-terminal hydrolase 12 GN=UBP12 OS=Arabidopsis thaliana (Mouse-ear cress) PE=1 SV=2	D	Cell cycle control, cell division, chromosome partitioning	PREDICTED: uncharacterized protein LOC103830921 [Brassica rapa]
TRINITY_DN26958_c0_g2	down	[C]	Energy production and conversion	Molecular Function: magnesium ion binding (GO:0000287);; Molecular Function: isocitrate dehydrogenase (NADP+) activity (GO:0004450);; Molecular Function: copper ion binding (GO:0005507);; Cellular Component: cytosol (GO:0005829);; Cellular Component: plasma membrane (GO:0005886);; Biological Process: gluconeogenesis (GO:0006094);; Biological Process: glycolytic process (GO:0006096);; Biological P…	K00031|6.72483e-11|aly:ARALYDRAFT_475696|hypothetical protein; K00031 isocitrate dehydrogenase [EC:1.1.1.42] (A)	[C]	Energy production and conversion	--	Cytosolic isocitrate dehydrogenase [NADP] GN=CICDH OS=Arabidopsis thaliana (Mouse-ear cress) PE=2 SV=1	S	Function unknown	PREDICTED: cytosolic isocitrate dehydrogenase [NADP]-like [Camelina sativa]
TRINITY_DN15339_c0_g1	down	--	--	Cellular Component: nucleus (GO:0005634);;	--	--	--	FBD;; F-box-like;; F-box domain	F-box/FBD/LRR-repeat protein At1g80470 GN=At1g80470 OS=Arabidopsis thaliana (Mouse-ear cress) PE=2 SV=1	J	Translation, ribosomal structure and biogenesis	PREDICTED: F-box/FBD/LRR-repeat protein At1g80470-like [Brassica rapa]
TRINITY_DN22644_c0_g1	down	--	--	Molecular Function: nucleic acid binding (GO:0003676);; Cellular Component: nucleus (GO:0005634);; Molecular Function: zinc ion binding (GO:0008270);; Biological Process: plant-type cell wall modification (GO:0009827);; Biological Process: pollen tube growth (GO:0009860);;	--	[R]	General function prediction only	C2H2-type zinc finger	Zinc finger protein ZAT5 GN=ZAT5 OS=Arabidopsis thaliana (Mouse-ear cress) PE=2 SV=1	R	General function prediction only	PREDICTED: zinc finger protein ZAT5-like [Brassica rapa]
TRINITY_DN24673_c1_g7	down	[R]	General function prediction only	Cellular Component: nucleus (GO:0005634);;	--	[R]	General function prediction only	TPR repeat;; Tetratricopeptide repeat;; Tetratricopeptide repeat;; Tetratricopeptide repeat;; Tetratricopeptide repeat;; Tetratricopeptide repeat;; Tetratricopeptide repeat;; Tetratricopeptide repeat;; Tetratricopeptide repeat;; Anaphase-promoting complex, cyclosome, subunit 3;; Tetratricopeptide repeat;; Tetratricopeptide repeat	Inactive TPR repeat-containing thioredoxin TTL3 GN=F14N22.15 OS=Arabidopsis thaliana (Mouse-ear cress) PE=1 SV=2	R	General function prediction only	PREDICTED: inactive TPR repeat-containing thioredoxin TTL3-like [Brassica rapa]
TRINITY_DN27168_c1_g1	down	--	--	Molecular Function: DNA binding (GO:0003677);; Molecular Function: sequence-specific DNA binding transcription factor activity (GO:0003700);; Cellular Component: nucleus (GO:0005634);; Biological Process: regulation of transcription, DNA-templated (GO:0006355);; Biological Process: plant-type cell wall modification (GO:0009827);; Biological Process: pollen tube growth (GO:0009860);; Biological Pr…	--	[K]	Transcription	SRF-type transcription factor (DNA-binding and dimerisation domain)	MADS-box transcription factor 3 OS=Oryza sativa subsp. japonica (Rice) PE=2 SV=1	K	Transcription	BnaA08g20930D [Brassica napus]
TRINITY_DN21569_c1_g2	down	--	--	Cellular Component: nucleus (GO:0005634);;	--	--	--	--	--	S	Function unknown	PREDICTED: uncharacterized protein LOC103867099 [Brassica rapa]
TRINITY_DN24516_c2_g1	down	--	--	--	--	[R]	General function prediction only	C2 domain	Probable ADP-ribosylation factor GTPase-activating protein AGD13 GN=AGD13 OS=Arabidopsis thaliana (Mouse-ear cress) PE=2 SV=1	R	General function prediction only	BnaAnng11040D [Brassica napus]
TRINITY_DN27225_c2_g4	down	--	--	Molecular Function: protein binding (GO:0005515);;	--	--	--	--	--	S	Function unknown	PREDICTED: uncharacterized protein LOC103873751 [Brassica rapa]
TRINITY_DN27022_c1_g2	down	--	--	--	--	[DR]	--	--	MATH domain and coiled-coil domain-containing protein At2g42480 GN=At2g42480 OS=Arabidopsis thaliana (Mouse-ear cress) PE=3 SV=1	D	Cell cycle control, cell division, chromosome partitioning	PREDICTED: MATH domain and coiled-coil domain-containing protein At2g42480-like [Brassica rapa]
TRINITY_DN23051_c0_g11	down	--	--	Molecular Function: nucleic acid binding (GO:0003676);; Molecular Function: sequence-specific DNA binding transcription factor activity (GO:0003700);; Cellular Component: nucleus (GO:0005634);; Biological Process: regulation of transcription, DNA-templated (GO:0006355);; Molecular Function: zinc ion binding (GO:0008270);; Biological Process: actin cytoskeleton organization (GO:0030036);; Biologic…	--	[R]	General function prediction only	C2H2-type zinc finger;; Zinc finger, C2H2 type	Zinc finger protein ZAT3 GN=F23E12.160 OS=Arabidopsis thaliana (Mouse-ear cress) PE=2 SV=1	K	Transcription	BnaA01g02140D [Brassica napus]
TRINITY_DN26727_c3_g4	down	[P]	Inorganic ion transport and metabolism	Molecular Function: carbonate dehydratase activity (GO:0004089);; Molecular Function: calcium-transporting ATPase activity (GO:0005388);; Molecular Function: calmodulin binding (GO:0005516);; Molecular Function: ATP binding (GO:0005524);; Cellular Component: endoplasmic reticulum membrane (GO:0005789);; Cellular Component: plasma membrane (GO:0005886);; Biological Process: protein targeting to me…	K01537|0|brp:103842447|putative calcium-transporting ATPase 7, plasma membrane-type; K01537 Ca2+-transporting ATPase [EC:3.6.3.8] (A)	[P]	Inorganic ion transport and metabolism	E1-E2 ATPase;; Cation transporting ATPase, C-terminus;; haloacid dehalogenase-like hydrolase;; Ca2+-ATPase N terminal autoinhibitory domain;; Putative hydrolase of sodium-potassium ATPase alpha subunit;; haloacid dehalogenase-like hydrolase;; Cation transporter/ATPase, N-terminus;; haloacid dehalogenase-like hydrolase	Putative calcium-transporting ATPase 7, plasma membrane-type GN=ACA7 OS=Arabidopsis thaliana (Mouse-ear cress) PE=3 SV=2	P	Inorganic ion transport and metabolism	BnaA09g42240D [Brassica napus]
TRINITY_DN22926_c2_g4	down	--	--	Molecular Function: serine-type endopeptidase activity (GO:0004252);; Cellular Component: intracellular (GO:0005622);; Cellular Component: plasma membrane (GO:0005886);; Molecular Function: zinc ion binding (GO:0008270);; Cellular Component: integral component of membrane (GO:0016021);;	K09651|2.34336e-26|brp:103839166|uncharacterized protein At3g17611-like; K09651 rhomboid domain-containing protein 1 [EC:3.4.21.-] (A)	[S]	Function unknown	--	Uncharacterized protein At3g17611 GN=At3g17611 OS=Arabidopsis thaliana (Mouse-ear cress) PE=2 SV=1	T	Signal transduction mechanisms	PREDICTED: uncharacterized protein At3g17611-like [Brassica rapa]
TRINITY_DN24467_c0_g1	down	--	--	--	--	--	--	NYN domain	--	R	General function prediction only	PREDICTED: uncharacterized protein LOC103848766 [Brassica rapa]
TRINITY_DN26706_c1_g3	down	--	--	--	--	--	--	Plant invertase/pectin methylesterase inhibitor	--	--	--	PREDICTED: uncharacterized protein LOC103853764 [Brassica rapa]
TRINITY_DN19501_c0_g1	down	--	--	Molecular Function: RNA binding (GO:0003723);; Cellular Component: nucleus (GO:0005634);; Biological Process: nucleocytoplasmic transport (GO:0006913);; Cellular Component: plasmodesma (GO:0009506);;	--	--	--	Protein of unknown function (DUF1675)	Ninja-family protein AFP3 GN=AFP3 OS=Arabidopsis thaliana (Mouse-ear cress) PE=1 SV=1	R	General function prediction only	PREDICTED: ninja-family protein 6 [Brassica rapa]
TRINITY_DN20729_c0_g1	down	--	--	Molecular Function: calcium ion binding (GO:0005509);; Cellular Component: extracellular region (GO:0005576);; Cellular Component: vacuole (GO:0005773);; Cellular Component: chloroplast (GO:0009507);; Biological Process: cytokinin-activated signaling pathway (GO:0009736);; Biological Process: response to arsenic-containing substance (GO:0046685);;	--	--	--	EF-hand domain pair;; EF hand;; EF-hand domain;; EF hand	--	R	General function prediction only	PREDICTED: uncharacterized protein LOC103838933 [Brassica rapa]
TRINITY_DN23304_c0_g8	down	--	--	Cellular Component: extracellular region (GO:0005576);; Biological Process: plant-type cell wall modification (GO:0009827);; Biological Process: pollen tube growth (GO:0009860);;	--	--	--	--	--	R	General function prediction only	PREDICTED: galactose oxidase [Brassica rapa]
TRINITY_DN24314_c1_g1	down	--	--	Cellular Component: endoplasmic reticulum (GO:0005783);; Cellular Component: plasma membrane (GO:0005886);; Biological Process: pollen sperm cell differentiation (GO:0048235);;	--	--	--	Male gamete fusion factor	Protein HAPLESS 2 (Precursor) GN=HAP2 OS=Arabidopsis thaliana (Mouse-ear cress) PE=2 SV=1	R	General function prediction only	PREDICTED: protein HAPLESS 2 [Brassica rapa]
TRINITY_DN25006_c1_g12	down	--	--	Cellular Component: cytoplasm (GO:0005737);; Molecular Function: UDP-N-acetylmuramate dehydrogenase activity (GO:0008762);; Molecular Function: electron carrier activity (GO:0009055);; Biological Process: response to wounding (GO:0009611);; Biological Process: response to fungus (GO:0009620);; Biological Process: jasmonic acid biosynthetic process (GO:0009695);; Biological Process: jasmonic acid …	--	--	--	--	--	R	General function prediction only	PREDICTED: reticuline oxidase-like protein [Brassica rapa]
TRINITY_DN18820_c0_g1	down	--	--	--	--	--	--	--	Putative defensin-like protein 148 (Precursor) GN=LCR4 OS=Arabidopsis thaliana (Mouse-ear cress) PE=3 SV=1	--	--	hypothetical protein EUTSA_v10028008mg [Eutrema salsugineum]
TRINITY_DN22803_c0_g2	down	--	--	Cellular Component: plasma membrane (GO:0005886);; Biological Process: signal transduction (GO:0007165);;	--	[R]	General function prediction only	Carbohydrate-binding protein of the ER;; Leucine rich repeat N-terminal domain	Leucine-rich repeat receptor-like serine/threonine-protein kinase At2g14510 (Precursor) GN=At2g14510 OS=Arabidopsis thaliana (Mouse-ear cress) PE=2 SV=1	R	General function prediction only	BnaAnng03040D [Brassica napus]
TRINITY_DN22554_c1_g5	down	--	--	Molecular Function: protein serine/threonine kinase activity (GO:0004674);; Molecular Function: ATP binding (GO:0005524);; Biological Process: protein phosphorylation (GO:0006468);; Biological Process: transmembrane receptor protein tyrosine kinase signaling pathway (GO:0007169);; Biological Process: plant-type cell wall modification (GO:0009827);; Biological Process: pollen germination (GO:00098…	--	--	--	Leucine Rich repeats (2 copies);; Leucine Rich Repeat;; Leucine rich repeat;; Leucine rich repeat N-terminal domain;; Leucine rich repeat;; Leucine Rich repeat	Probable LRR receptor-like serine/threonine-protein kinase RLK (Precursor) GN=RLK OS=Arabidopsis thaliana (Mouse-ear cress) PE=2 SV=1	T	Signal transduction mechanisms	PREDICTED: probable LRR receptor-like serine/threonine-protein kinase RLK [Brassica rapa]
TRINITY_DN22145_c1_g1	down	[TZDR]	--	Molecular Function: calcium ion binding (GO:0005509);; Cellular Component: cytoplasm (GO:0005737);; Biological Process: calcium-mediated signaling (GO:0019722);;	K13448|5.61988e-51|brp:103858999|polcalcin Bra n 2; K13448 calcium-binding protein CML (A)	[T]	Signal transduction mechanisms	EF hand;; EF hand;; EF-hand domain pair;; EF-hand domain pair;; EF-hand domain	Polcalcin Bra n 2 OS=Brassica napus (Rape) PE=1 SV=1	T	Signal transduction mechanisms	RecName: Full=Polcalcin Bra n 2; AltName: Full=Calcium-binding pollen allergen Bra n 2; AltName: Allergen=Bra n 2 [Brassica napus]
TRINITY_DN23136_c3_g1	down	--	--	Biological Process: transition metal ion transport (GO:0000041);; Cellular Component: extracellular region (GO:0005576);; Biological Process: proteolysis (GO:0006508);; Molecular Function: cysteine-type peptidase activity (GO:0008234);;	--	[O]	Posttranslational modification, protein turnover, chaperones	Papain family cysteine protease;; Granulin;; Zinc finger, C3HC4 type (RING finger);; Ring finger domain;; Zinc finger, C3HC4 type (RING finger)	Oryzain beta chain (Precursor) OS=Oryza sativa subsp. japonica (Rice) PE=1 SV=2	O	Posttranslational modification, protein turnover, chaperones	BnaA01g26170D [Brassica napus]
TRINITY_DN24642_c1_g1	down	--	--	Cellular Component: nucleus (GO:0005634);; Biological Process: response to cold (GO:0009409);; Biological Process: response to water deprivation (GO:0009414);; Biological Process: response to abscisic acid (GO:0009737);; Biological Process: hyperosmotic salinity response (GO:0042538);;	--	--	--	Protein of unknown function (DUF3537)	--	S	Function unknown	BnaA06g02680D [Brassica napus]
TRINITY_DN27600_c1_g5	down	--	--	Biological Process: seed coat development (GO:0010214);; Molecular Function: pectinesterase activity (GO:0030599);; Biological Process: negative regulation of catalytic activity (GO:0043086);; Molecular Function: pectinesterase inhibitor activity (GO:0046910);;	--	--	--	Plant invertase/pectin methylesterase inhibitor	21 kDa protein (Precursor) OS=Daucus carota (Wild carrot) PE=2 SV=1	R	General function prediction only	PREDICTED: 21 kDa protein-like [Brassica rapa]
TRINITY_DN22910_c0_g4	down	--	--	Molecular Function: nucleotide binding (GO:0000166);; Molecular Function: RNA binding (GO:0003723);; Cellular Component: nucleus (GO:0005634);; Molecular Function: zinc ion binding (GO:0008270);;	--	--	--	OST-HTH/LOTUS domain;; RNA recognition motif (a.k.a. RRM, RBD, or RNP domain);; RNA recognition motif. (a.k.a. RRM, RBD, or RNP domain);; RNA recognition motif. (a.k.a. RRM, RBD, or RNP domain)	Zinc finger CCCH domain-containing protein 18 GN=At2g05160 OS=Arabidopsis thaliana (Mouse-ear cress) PE=2 SV=1	R	General function prediction only	BnaA03g38010D [Brassica napus]
TRINITY_DN22477_c0_g1	down	[I]	Lipid transport and metabolism	Biological Process: long-chain fatty acid metabolic process (GO:0001676);; Biological Process: defense response to insect (GO:0002213);; Molecular Function: long-chain fatty acid-CoA ligase activity (GO:0004467);; Cellular Component: nucleus (GO:0005634);; Biological Process: fatty acid biosynthetic process (GO:0006633);;	K01897|0|brp:103853538|long chain acyl-CoA synthetase 5-like; K01897 long-chain acyl-CoA synthetase [EC:6.2.1.3] (A)	[I]	Lipid transport and metabolism	AMP-binding enzyme	Long chain acyl-CoA synthetase 5 GN=LACS5 OS=Arabidopsis thaliana (Mouse-ear cress) PE=2 SV=1	I	Lipid transport and metabolism	PREDICTED: long chain acyl-CoA synthetase 5-like [Brassica rapa]
TRINITY_DN26850_c0_g5	down	--	--	--	--	--	--	Domain of unknown function DUF220	--	S	Function unknown	PREDICTED: uncharacterized protein LOC103836254 [Brassica rapa]
TRINITY_DN27319_c0_g3	down	[Z]	Cytoskeleton	Molecular Function: GTPase activity (GO:0003924);; Molecular Function: structural constituent of cytoskeleton (GO:0005200);; Molecular Function: GTP binding (GO:0005525);; Cellular Component: cell wall (GO:0005618);; Cellular Component: nucleolus (GO:0005730);; Cellular Component: vacuole (GO:0005773);; Cellular Component: Golgi apparatus (GO:0005794);; Cellular Component: microtubule (GO:0005874…	K07375|4.07511e-52|brp:103834176|tubulin beta-9 chain; K07375 tubulin beta (A)	[Z]	Cytoskeleton	Tubulin/FtsZ family, GTPase domain;; Misato Segment II tubulin-like domain	Tubulin beta-3 chain GN=MRG21.12 OS=Arabidopsis thaliana (Mouse-ear cress) PE=2 SV=2	Z	Cytoskeleton	BnaA08g09560D [Brassica napus]
TRINITY_DN22733_c0_g1	down	[I]	Lipid transport and metabolism	Cellular Component: mitochondrion (GO:0005739);; Biological Process: proline transport (GO:0015824);; Biological Process: cellular response to phosphate starvation (GO:0016036);; Biological Process: methylglyoxal catabolic process to D-lactate (GO:0019243);; Biological Process: galactolipid biosynthetic process (GO:0019375);; Biological Process: cellular response to water deprivation (GO:0042631)…	K18588|9.05966e-162|brp:103834024|coenzyme Q-binding protein COQ10 homolog, mitochondrial-like; K18588 coenzyme Q-binding protein COQ10 (A)	[I]	Lipid transport and metabolism	Polyketide cyclase / dehydrase and lipid transport	--	I	Lipid transport and metabolism	PREDICTED: coenzyme Q-binding protein COQ10 homolog, mitochondrial-like [Brassica rapa]
TRINITY_DN25934_c1_g6	down	--	--	--	--	--	--	--	--	S	Function unknown	hypothetical protein ARALYDRAFT_495807 [Arabidopsis lyrata subsp. lyrata]
TRINITY_DN22803_c0_g7	down	--	--	Cellular Component: plasma membrane (GO:0005886);; Biological Process: signal transduction (GO:0007165);;	--	[R]	General function prediction only	Leucine Rich repeats (2 copies);; Leucine rich repeat;; Leucine Rich Repeat	Probable LRR receptor-like serine/threonine-protein kinase At1g67720 (Precursor) GN=At1g67720 OS=Arabidopsis thaliana (Mouse-ear cress) PE=2 SV=1	R	General function prediction only	PREDICTED: leucine-rich repeat receptor-like serine/threonine-protein kinase At2g14510 [Brassica rapa]
TRINITY_DN25912_c0_g4	down	--	--	--	--	--	--	Protein of unknown function (DUF1216)	--	--	--	PREDICTED: flocculation protein FLO11 [Brassica rapa]
TRINITY_DN37139_c0_g1	down	--	--	--	--	--	--	Plant self-incompatibility protein S1	--	--	--	BnaA02g19140D [Brassica napus]
TRINITY_DN27672_c1_g5	down	--	--	--	--	--	--	Plant self-incompatibility protein S1	--	S	Function unknown	PREDICTED: uncharacterized protein LOC103843359 [Brassica rapa]
TRINITY_DN24309_c1_g5	down	--	--	Molecular Function: phospholipase D activity (GO:0004630);; Molecular Function: calcium ion binding (GO:0005509);; Cellular Component: membrane (GO:0016020);; Biological Process: lipid catabolic process (GO:0016042);; Biological Process: phosphatidylcholine metabolic process (GO:0046470);; Molecular Function: N-acylphosphatidylethanolamine-specific phospholipase D activity (GO:0070290);;	K01115|0|brp:103833297|phospholipase D delta-like; K01115 phospholipase D1/2 [EC:3.1.4.4] (A)	[I]	Lipid transport and metabolism	C2 domain	Phospholipase D delta GN=PLDDELTA OS=Arabidopsis thaliana (Mouse-ear cress) PE=1 SV=2	I	Lipid transport and metabolism	PREDICTED: phospholipase D delta-like [Brassica rapa]
TRINITY_DN25369_c0_g12	down	--	--	Molecular Function: DNA binding (GO:0003677);; Molecular Function: sequence-specific DNA binding transcription factor activity (GO:0003700);; Cellular Component: nucleus (GO:0005634);; Biological Process: chromatin assembly or disassembly (GO:0006333);; Biological Process: regulation of transcription, DNA-templated (GO:0006355);;	--	[K]	Transcription	ARID/BRIGHT DNA binding domain;; HMG (high mobility group) box	High mobility group B protein 15 GN=F13M7.13 OS=Arabidopsis thaliana (Mouse-ear cress) PE=2 SV=1	K	Transcription	BnaA08g28100D [Brassica napus]
TRINITY_DN26464_c0_g4	down	--	--	Molecular Function: zinc ion transmembrane transporter activity (GO:0005385);; Cellular Component: plasma membrane (GO:0005886);; Biological Process: response to nematode (GO:0009624);; Cellular Component: integral component of membrane (GO:0016021);; Biological Process: zinc ion transmembrane transport (GO:0071577);;	--	[P]	Inorganic ion transport and metabolism	ZIP Zinc transporter	Zinc transporter 6, chloroplastic (Precursor) GN=ZIP6 OS=Arabidopsis thaliana (Mouse-ear cress) PE=3 SV=1	P	Inorganic ion transport and metabolism	PREDICTED: zinc transporter 6, chloroplastic [Brassica rapa]
TRINITY_DN23444_c0_g4	down	--	--	Cellular Component: plasma membrane (GO:0005886);; Cellular Component: anchored component of membrane (GO:0031225);; Cellular Component: pollen tube (GO:0090406);;	--	--	--	--	GPI-anchored protein LORELEI (Precursor) GN=LRE OS=Arabidopsis thaliana (Mouse-ear cress) PE=2 SV=1	R	General function prediction only	BnaA08g13810D [Brassica napus]
TRINITY_DN24998_c0_g5	down	[R]	General function prediction only	--	--	[Z]	Cytoskeleton	Tetratricopeptide repeat;; TPR repeat;; Tetratricopeptide repeat;; Tetratricopeptide repeat;; Tetratricopeptide repeat;; Tetratricopeptide repeat;; Tetratricopeptide repeat;; Tetratricopeptide repeat;; Tetratricopeptide repeat;; Tetratricopeptide repeat;; Anaphase-promoting complex, cyclosome, subunit 3;; Tetratricopeptide repeat;; Soluble NSF attachment protein, SNAP;; Tetratricopeptide repeat;;…	--	Z	Cytoskeleton	PREDICTED: uncharacterized protein LOC103839034 [Brassica rapa]
TRINITY_DN17350_c0_g1	down	--	--	--	--	--	--	--	--	--	--	BnaC01g05840D [Brassica napus]
TRINITY_DN23863_c1_g5	down	--	--	Biological Process: response to oxidative stress (GO:0006979);; Cellular Component: nuclear speck (GO:0016607);; Biological Process: response to cadmium ion (GO:0046686);;	--	[K]	Transcription	--	--	K	Transcription	PREDICTED: uncharacterized protein LOC103856812 [Brassica rapa]
TRINITY_DN22101_c0_g3	down	[P]	Inorganic ion transport and metabolism	Biological Process: regulation of pH (GO:0006885);; Cellular Component: chloroplast (GO:0009507);; Biological Process: plant-type cell wall modification (GO:0009827);; Biological Process: pollen tube growth (GO:0009860);; Molecular Function: sodium:proton antiporter activity (GO:0015385);; Cellular Component: integral component of membrane (GO:0016021);; Biological Process: sodium ion transmembra…	--	[P]	Inorganic ion transport and metabolism	--	Cation/H(+) antiporter 15 GN=CHX15 OS=Arabidopsis thaliana (Mouse-ear cress) PE=2 SV=1	P	Inorganic ion transport and metabolism	PREDICTED: cation/H(+) antiporter 15 [Brassica rapa]
TRINITY_DN23884_c3_g5	down	--	--	Biological Process: transition metal ion transport (GO:0000041);; Molecular Function: ARF guanyl-nucleotide exchange factor activity (GO:0005086);; Cellular Component: cytoplasm (GO:0005737);; Biological Process: vesicle-mediated transport (GO:0016192);; Biological Process: regulation of ARF protein signal transduction (GO:0032012);; Biological Process: regulation of catalytic activity (GO:005079…	K18442|0|brp:103828580|brefeldin A-inhibited guanine nucleotide-exchange protein 4; K18442 brefeldin A-inhibited guanine nucleotide-exchange protein (A)	[U]	Intracellular trafficking, secretion, and vesicular transport	--	Brefeldin A-inhibited guanine nucleotide-exchange protein 4 GN=BIG4 OS=Arabidopsis thaliana (Mouse-ear cress) PE=3 SV=1	U	Intracellular trafficking, secretion, and vesicular transport	PREDICTED: brefeldin A-inhibited guanine nucleotide-exchange protein 4 [Brassica rapa]
TRINITY_DN24252_c0_g1	down	--	--	Cellular Component: plasma membrane (GO:0005886);; Biological Process: membrane fusion (GO:0006944);; Biological Process: cellulose microfibril organization (GO:0010215);; Biological Process: cell growth (GO:0016049);; Cellular Component: anchored component of membrane (GO:0031225);;	--	--	--	COBRA-like protein	COBRA-like protein 11 (Precursor) GN=COBL11 OS=Arabidopsis thaliana (Mouse-ear cress) PE=2 SV=2	R	General function prediction only	PREDICTED: COBRA-like protein 11 [Brassica rapa]
TRINITY_DN26954_c1_g2	down	--	--	--	--	--	--	--	--	--	--	BnaC06g35150D [Brassica napus]
TRINITY_DN27431_c0_g3	down	[GEPR]	--	Molecular Function: sugar:proton symporter activity (GO:0005351);; Molecular Function: monosaccharide transmembrane transporter activity (GO:0015145);; Biological Process: monosaccharide transport (GO:0015749);; Cellular Component: integral component of membrane (GO:0016021);; Biological Process: carbohydrate transmembrane transport (GO:0034219);;	--	[R]	General function prediction only	Sugar (and other) transporter;; Major Facilitator Superfamily	Sugar transport protein 8 GN=STP8 OS=Arabidopsis thaliana (Mouse-ear cress) PE=2 SV=2	R	General function prediction only	BnaA06g28180D [Brassica napus]
TRINITY_DN23217_c2_g2	down	--	--	--	--	--	--	--	--	--	--	PREDICTED: uncharacterized protein LOC103871671 [Brassica rapa]
TRINITY_DN25226_c0_g10	down	--	--	Biological Process: alkaloid biosynthetic process (GO:0009821);; Biological Process: plant-type cell wall modification (GO:0009827);; Biological Process: pollen tube growth (GO:0009860);; Biological Process: pollen exine formation (GO:0010584);; Molecular Function: strictosidine synthase activity (GO:0016844);;	--	[R]	General function prediction only	--	Protein STRICTOSIDINE SYNTHASE-LIKE 13 {ECO:0000303|PubMed:10777701} (Precursor) OS=Arabidopsis thaliana (Mouse-ear cress) PE=1 SV=1	R	General function prediction only	PREDICTED: strictosidine synthase-like [Brassica rapa]
TRINITY_DN25984_c0_g1	down	[P]	Inorganic ion transport and metabolism	--	K12347|0|brp:103861014|metal transporter Nramp5; K12347 natural resistance-associated macrophage protein (A)	[P]	Inorganic ion transport and metabolism	Natural resistance-associated macrophage protein	Metal transporter Nramp5 GN=NRAMP5 OS=Arabidopsis thaliana (Mouse-ear cress) PE=2 SV=1	P	Inorganic ion transport and metabolism	PREDICTED: metal transporter Nramp5 [Brassica rapa]
TRINITY_DN25892_c0_g1	down	--	--	--	--	--	--	Pectinesterase	Probable pectinesterase 67 (Precursor) OS=Arabidopsis thaliana (Mouse-ear cress) PE=2 SV=1	R	General function prediction only	PREDICTED: probable pectinesterase 67 [Brassica rapa]
TRINITY_DN25496_c0_g2	down	--	--	Cellular Component: vacuole (GO:0005773);; Cellular Component: endoplasmic reticulum (GO:0005783);; Biological Process: signal transduction (GO:0007165);; Cellular Component: integral component of membrane (GO:0016021);; Molecular Function: phosphatidylinositol binding (GO:0035091);;	--	[R]	General function prediction only	Putative integral membrane protein conserved region (DUF2404)	--	R	General function prediction only	PREDICTED: uncharacterized protein LOC103872560 [Brassica rapa]
TRINITY_DN26189_c3_g1	down	[L]	Replication, recombination and repair	Molecular Function: RNA binding (GO:0003723);; Molecular Function: RNA-directed DNA polymerase activity (GO:0003964);; Molecular Function: aspartic-type endopeptidase activity (GO:0004190);; Cellular Component: nucleus (GO:0005634);; Biological Process: RNA-dependent DNA replication (GO:0006278);; Biological Process: proteolysis (GO:0006508);; Biological Process: defense response (GO:0006952);; B…	--	[R]	General function prediction only	Integrase core domain;; Chromo (CHRromatin Organisation MOdifier) domain;; Alpha/beta hydrolase family;; alpha/beta hydrolase fold	Embryogenesis-associated protein EMB8 GN=EMB8 OS=Picea glauca (White spruce) PE=2 SV=1	R	General function prediction only	disease resistance protein [Brassica rapa subsp. pekinensis]
TRINITY_DN25119_c3_g2	down	[Q]	Secondary metabolites biosynthesis, transport and catabolism	Biological Process: transition metal ion transport (GO:0000041);; Molecular Function: monooxygenase activity (GO:0004497);; Molecular Function: iron ion binding (GO:0005506);; Cellular Component: endoplasmic reticulum (GO:0005783);; Molecular Function: electron carrier activity (GO:0009055);; Cellular Component: chloroplast (GO:0009507);; Biological Process: suberin biosynthetic process (GO:00103…	K15402|0|brp:103860518|cytochrome P450 86B1; K15402 fatty acid omega-hydroxylase [EC:1.14.-.-] (A)	[QI]	--	Cytochrome P450;; Dormancy/auxin associated protein	Cytochrome P450 86B1 GN=CYP86B1 OS=Arabidopsis thaliana (Mouse-ear cress) PE=2 SV=1	Q	Secondary metabolites biosynthesis, transport and catabolism	BnaA03g39540D [Brassica napus]
TRINITY_DN22549_c1_g6	down	--	--	Molecular Function: monooxygenase activity (GO:0004497);; Molecular Function: iron ion binding (GO:0005506);; Molecular Function: electron carrier activity (GO:0009055);; Cellular Component: chloroplast (GO:0009507);; Molecular Function: oxidoreductase activity, acting on paired donors, with incorporation or reduction of molecular oxygen (GO:0016705);; Molecular Function: oxygen binding (GO:00198…	--	[Q]	Secondary metabolites biosynthesis, transport and catabolism	Cytochrome P450	Cytochrome P450 71B4 GN=CYP71B4 OS=Arabidopsis thaliana (Mouse-ear cress) PE=2 SV=2	U	Intracellular trafficking, secretion, and vesicular transport	PREDICTED: cytochrome P450 71B3-like [Brassica rapa]
TRINITY_DN25992_c1_g2	down	--	--	Molecular Function: inorganic anion exchanger activity (GO:0005452);; Cellular Component: plasma membrane (GO:0005886);; Cellular Component: integral component of membrane (GO:0016021);; Biological Process: borate transport (GO:0046713);; Biological Process: cellular response to boron-containing substance levels (GO:0080029);; Molecular Function: borate efflux transmembrane transporter activity (…	--	[P]	Inorganic ion transport and metabolism	HCO3- transporter family	Boron transporter 4 GN=BOR4 OS=Arabidopsis thaliana (Mouse-ear cress) PE=2 SV=1	A	RNA processing and modification	BnaA06g10160D [Brassica napus]
TRINITY_DN27038_c0_g2	down	--	--	Cellular Component: nucleus (GO:0005634);; Biological Process: jasmonic acid mediated signaling pathway (GO:0009867);; Biological Process: regulation of defense response to fungus (GO:1900150);;	--	--	--	Protein of unknown function DUF260	LOB domain-containing protein 20 GN=F20H23.21 OS=Arabidopsis thaliana (Mouse-ear cress) PE=2 SV=1	R	General function prediction only	PREDICTED: LOB domain-containing protein 20-like [Brassica rapa]
TRINITY_DN27774_c2_g1	down	--	--	Molecular Function: diacylglycerol O-acyltransferase activity (GO:0004144);; Cellular Component: plastoglobule (GO:0010287);; Biological Process: triglyceride biosynthetic process (GO:0019432);; Biological Process: phytol metabolic process (GO:0033306);;	--	--	--	--	Acyltransferase-like protein At3g26840, chloroplastic (Precursor) GN=At3g26840 OS=Arabidopsis thaliana (Mouse-ear cress) PE=2 SV=1	I	Lipid transport and metabolism	PREDICTED: acyltransferase-like protein At3g26840, chloroplastic isoform X3 [Brassica rapa]
TRINITY_DN24471_c1_g5	down	--	--	Molecular Function: nucleotide binding (GO:0000166);; Molecular Function: nucleic acid binding (GO:0003676);; Cellular Component: nucleus (GO:0005634);; Cellular Component: cytosol (GO:0005829);; Biological Process: systemic acquired resistance (GO:0009627);; Biological Process: response to endoplasmic reticulum stress (GO:0034976);;	--	--	--	RNA recognition motif. (a.k.a. RRM, RBD, or RNP domain)	--	R	General function prediction only	PREDICTED: protein vip1 [Brassica rapa]
TRINITY_DN27569_c0_g1	down	--	--	Cellular Component: nucleus (GO:0005634);;	--	--	--	--	--	S	Function unknown	BnaA03g13510D [Brassica napus]
TRINITY_DN23784_c0_g2	down	--	--	Molecular Function: copper ion binding (GO:0005507);; Cellular Component: plasma membrane (GO:0005886);; Molecular Function: electron carrier activity (GO:0009055);; Cellular Component: anchored component of membrane (GO:0031225);;	--	--	--	Plastocyanin-like domain	Early nodulin-like protein 3 (Precursor) GN=At5g25090 OS=Arabidopsis thaliana (Mouse-ear cress) PE=1 SV=2	R	General function prediction only	PREDICTED: mavicyanin-like [Brassica rapa]
TRINITY_DN27680_c1_g1	down	[E]	Amino acid transport and metabolism	Molecular Function: glutamate 5-kinase activity (GO:0004349);; Molecular Function: glutamate-5-semialdehyde dehydrogenase activity (GO:0004350);; Cellular Component: mitochondrion (GO:0005739);; Cellular Component: cytosol (GO:0005829);; Biological Process: proline biosynthetic process (GO:0006561);; Cellular Component: plasmodesma (GO:0009506);; Cellular Component: chloroplast (GO:0009507);; Bio…	K12657|2.21175e-178|brp:103841472|p5cs; delta-1-pyrroline-5-carboxylate synthase B; K12657 delta-1-pyrroline-5-carboxylate synthetase [EC:2.7.2.11 1.2.1.41] (A)	[E]	Amino acid transport and metabolism	--	Gamma-glutamyl phosphate reductase GN=F1I16_20 OS=Arabidopsis thaliana (Mouse-ear cress) PE=2 SV=1	E	Amino acid transport and metabolism	PREDICTED: delta-1-pyrroline-5-carboxylate synthase B [Brassica rapa]
TRINITY_DN22622_c1_g3	down	--	--	Cellular Component: nucleus (GO:0005634);;	--	--	--	Late embryogenesis abundant protein	--	S	Function unknown	BnaA05g11940D [Brassica napus]
TRINITY_DN18734_c0_g1	down	--	--	Molecular Function: purine nucleobase transmembrane transporter activity (GO:0005345);; Biological Process: purine nucleobase transport (GO:0006863);; Biological Process: nucleobase-containing compound transport (GO:0015931);; Cellular Component: integral component of membrane (GO:0016021);;	--	--	--	Triose-phosphate Transporter family;; EamA-like transporter family;; UAA transporter family	Probable purine permease 4 GN=PUP4 OS=Arabidopsis thaliana (Mouse-ear cress) PE=2 SV=1	G	Carbohydrate transport and metabolism	PREDICTED: probable purine permease 4 [Brassica rapa]
TRINITY_DN23084_c0_g1	down	--	--	Cellular Component: mitochondrion (GO:0005739);; Biological Process: viral replication complex formation and maintenance (GO:0046786);; Molecular Function: virion binding (GO:0046790);;	--	--	--	Protein of unknown function (DUF1084);; Protein of unknown function (DUF1084)	Protein TOM THREE HOMOLOG 1 GN=THH1 OS=Arabidopsis thaliana (Mouse-ear cress) PE=2 SV=1	S	Function unknown	PREDICTED: protein TOM THREE HOMOLOG 1 [Brassica rapa]
TRINITY_DN27040_c1_g14	down	--	--	Cellular Component: extracellular region (GO:0005576);; Biological Process: plant-type cell wall modification (GO:0009827);; Molecular Function: pectate lyase activity (GO:0030570);;	K01728|0|brp:103836073|probable pectate lyase 3; K01728 pectate lyase [EC:4.2.2.2] (A)	--	--	Pectate lyase;; Pectate lyase, N terminus	Probable pectate lyase 3 (Precursor) GN=AT59 OS=Arabidopsis thaliana (Mouse-ear cress) PE=2 SV=1	R	General function prediction only	BnaA08g23970D [Brassica napus]
TRINITY_DN27579_c3_g1	down	--	--	Biological Process: reproduction (GO:0000003);; Biological Process: multicellular organismal development (GO:0007275);;	--	--	--	--	--	S	Function unknown	PREDICTED: stress-induced protein KIN2-like [Brassica rapa]
TRINITY_DN26560_c1_g2	down	--	--	Cellular Component: extracellular region (GO:0005576);; Biological Process: membrane fusion (GO:0006944);; Biological Process: plant-type cell wall modification (GO:0009827);; Biological Process: pollen tube growth (GO:0009860);; Biological Process: pollen exine formation (GO:0010584);; Biological Process: vesicle-mediated transport (GO:0016192);;	--	--	--	Protein of unknown function (DUF1216)	--	--	--	PREDICTED: uncharacterized transmembrane protein DDB_G0289901-like isoform X1 [Brassica rapa]
TRINITY_DN22481_c1_g21	down	--	--	Cellular Component: mitochondrion (GO:0005739);; Biological Process: response to brassinosteroid (GO:0009741);;	--	--	--	--	--	S	Function unknown	PREDICTED: uncharacterized protein LOC103846755 [Brassica rapa]
TRINITY_DN25083_c0_g8	down	--	--	--	--	--	--	Leucine Rich Repeat;; Leucine Rich repeats (2 copies);; Leucine rich repeat;; Leucine Rich Repeat;; Leucine rich repeat	Protein SUPPRESSOR OF npr1-1, CONSTITUTIVE 1 OS=Arabidopsis thaliana (Mouse-ear cress) PE=1 SV=3	T	Signal transduction mechanisms	PREDICTED: protein SUPPRESSOR OF npr1-1, CONSTITUTIVE 1-like [Camelina sativa]
TRINITY_DN27594_c1_g1	down	--	--	Molecular Function: calcium ion binding (GO:0005509);; Cellular Component: mitochondrion (GO:0005739);; Cellular Component: vacuole (GO:0005773);; Cellular Component: endoplasmic reticulum (GO:0005783);; Cellular Component: Golgi apparatus (GO:0005794);; Biological Process: protein folding (GO:0006457);; Biological Process: response to heat (GO:0009408);; Cellular Component: chloroplast (GO:00095…	K08057|2.61753e-167|brp:103836348|calreticulin-2; K08057 calreticulin (A)	[O]	Posttranslational modification, protein turnover, chaperones	Calreticulin family	Calreticulin-2 (Precursor) GN=T12M4.8 OS=Arabidopsis thaliana (Mouse-ear cress) PE=1 SV=3	O	Posttranslational modification, protein turnover, chaperones	PREDICTED: calreticulin-2 [Brassica rapa]
TRINITY_DN24479_c3_g7	down	--	--	--	--	[R]	General function prediction only	zinc-binding in reverse transcriptase;; Reverse transcriptase-like;; RNase H	Uncharacterized mitochondrial protein AtMg00310 GN=AtMg00310 OS=Arabidopsis thaliana (Mouse-ear cress) PE=4 SV=1	R	General function prediction only	reverse transcriptase, putative; 16838-20266 [Arabidopsis thaliana]
TRINITY_DN23711_c1_g3	down	--	--	Molecular Function: transporter activity (GO:0005215);; Cellular Component: Golgi apparatus (GO:0005794);; Biological Process: transport (GO:0006810);; Biological Process: response to wounding (GO:0009611);; Biological Process: coumarin biosynthetic process (GO:0009805);;	--	[I]	Lipid transport and metabolism	CRAL/TRIO domain	--	I	Lipid transport and metabolism	PREDICTED: CRAL-TRIO domain-containing protein C23B6.04c-like [Brassica rapa]
TRINITY_DN23751_c1_g1	down	[Z]	Cytoskeleton	Biological Process: microtubule cytoskeleton organization (GO:0000226);; Biological Process: cytokinesis by cell plate formation (GO:0000911);; Molecular Function: microtubule motor activity (GO:0003777);; Molecular Function: ATP binding (GO:0005524);; Cellular Component: kinesin complex (GO:0005871);; Cellular Component: microtubule (GO:0005874);; Cellular Component: plasma membrane (GO:0005886)…	K10406|0|brp:103864196|kinesin-4; K10406 kinesin family member C2/C3 (A)	[Z]	Cytoskeleton	Kinesin motor domain;; Calponin homology (CH) domain	Kinesin-4 GN=F2P16.12 OS=Arabidopsis thaliana (Mouse-ear cress) PE=1 SV=2	Z	Cytoskeleton	PREDICTED: LOW QUALITY PROTEIN: kinesin-4 [Brassica rapa]
TRINITY_DN27796_c0_g1	down	--	--	Cellular Component: cytoplasm (GO:0005737);; Biological Process: multicellular organismal development (GO:0007275);; Biological Process: pollen tube growth (GO:0009860);;	--	--	--	Seed maturation protein	Late embryogenesis abundant protein D-34 OS=Gossypium hirsutum (Upland cotton) PE=4 SV=1	S	Function unknown	BnaA09g03580D [Brassica napus]
TRINITY_DN26891_c4_g4	down	--	--	Biological Process: biosynthetic process (GO:0009058);; Molecular Function: transferase activity (GO:0016740);;	K00968|1.48489e-13|rcu:RCOM_0060990|cholinephosphate cytidylyltransferase, putative (EC:2.7.7.15); K00968 choline-phosphate cytidylyltransferase [EC:2.7.7.15] (A)	[I]	Lipid transport and metabolism	--	Choline-phosphate cytidylyltransferase 2 GN=CCT2 OS=Arabidopsis thaliana (Mouse-ear cress) PE=1 SV=1	I	Lipid transport and metabolism	CTP:phosphocholine cytidylyltransferase [Brassica napus]
TRINITY_DN24537_c0_g7	down	[R]	General function prediction only	Biological Process: metabolic process (GO:0008152);; Cellular Component: chloroplast (GO:0009507);; Molecular Function: transferase activity, transferring acyl groups other than amino-acyl groups (GO:0016747);;	--	--	--	--	Acyltransferase-like protein At3g26840, chloroplastic (Precursor) GN=At3g26840 OS=Arabidopsis thaliana (Mouse-ear cress) PE=2 SV=1	--	--	PREDICTED: acyltransferase-like protein At3g26840, chloroplastic isoform X2 [Brassica rapa]
TRINITY_DN23100_c4_g5	down	--	--	Cellular Component: nucleus (GO:0005634);; Cellular Component: plasma membrane (GO:0005886);; Biological Process: anther development (GO:0048653);;	--	[O]	Posttranslational modification, protein turnover, chaperones	Glutaredoxin;; SH3-binding, glutamic acid-rich protein	Uncharacterized protein At5g39865 GN=At5g39865 OS=Arabidopsis thaliana (Mouse-ear cress) PE=2 SV=1	O	Posttranslational modification, protein turnover, chaperones	PREDICTED: uncharacterized protein At5g39865 [Brassica rapa]
TRINITY_DN24946_c2_g1	down	[C]	Energy production and conversion	Cellular Component: cell wall (GO:0005618);; Cellular Component: cytoplasm (GO:0005737);; Molecular Function: UDP-N-acetylmuramate dehydrogenase activity (GO:0008762);; Molecular Function: electron carrier activity (GO:0009055);; Cellular Component: plasmodesma (GO:0009506);; Biological Process: response to nitrate (GO:0010167);; Biological Process: nitrate transport (GO:0015706);; Molecular Func…	--	--	--	FAD binding domain;; Berberine and berberine like	Tetrahydrocannabinolic acid synthase (Precursor) OS=Cannabis sativa (Hemp) PE=1 SV=1	R	General function prediction only	PREDICTED: tetrahydrocannabinolic acid synthase [Brassica rapa]
TRINITY_DN23453_c3_g5	down	--	--	Cellular Component: nucleus (GO:0005634);; Cellular Component: mitochondrion (GO:0005739);;	--	--	--	--	Uncharacterized protein At1g01500 GN=At1g01500 OS=Arabidopsis thaliana (Mouse-ear cress) PE=2 SV=1	S	Function unknown	PREDICTED: uncharacterized protein At1g01500 [Brassica rapa]
TRINITY_DN18290_c0_g1	down	[F]	Nucleotide transport and metabolism	Biological Process: reproduction (GO:0000003);; Biological Process: vasculature development (GO:0001944);; Molecular Function: methylthioadenosine nucleosidase activity (GO:0008930);; Biological Process: nucleoside metabolic process (GO:0009116);; Biological Process: L-methionine biosynthetic process from methylthioadenosine (GO:0019509);;	K01244|6.23107e-119|aly:ARALYDRAFT_491173|ATMTN2; K01244 5'-methylthioadenosine nucleosidase [EC:3.2.2.16] (A)	--	--	Phosphorylase superfamily;; Phosphorylase superfamily	5&apos;-methylthioadenosine/S-adenosylhomocysteine nucleosidase 2 GN=T11I11.80 OS=Arabidopsis thaliana (Mouse-ear cress) PE=1 SV=1	E	Amino acid transport and metabolism	ATMTN2 [Arabidopsis lyrata subsp. lyrata]
TRINITY_DN26211_c0_g4	down	[R]	General function prediction only	Cellular Component: nucleus (GO:0005634);; Biological Process: pollen development (GO:0009555);; Biological Process: cell redox homeostasis (GO:0045454);;	--	[R]	General function prediction only	TPR repeat;; Tetratricopeptide repeat;; Tetratricopeptide repeat;; Tetratricopeptide repeat;; Tetratricopeptide repeat;; Tetratricopeptide repeat;; Thioredoxin	TPR repeat-containing thioredoxin TTL2 GN=TTL2 OS=Arabidopsis thaliana (Mouse-ear cress) PE=2 SV=2	O	Posttranslational modification, protein turnover, chaperones	PREDICTED: TPR repeat-containing thioredoxin TTL2 isoform X1 [Brassica rapa]
TRINITY_DN24189_c0_g8	down	--	--	Molecular Function: binding (GO:0005488);;	--	[R]	General function prediction only	gag-polypeptide of LTR copia-type;; gag-polypeptide of LTR copia-type;; GAG-pre-integrase domain;; Integrase core domain;; gag-polypeptide of LTR copia-type;; Zinc knuckle	Endonuclease OS=Nicotiana tabacum (Common tobacco) PE=2 SV=1	R	General function prediction only	ty1-copia retrotransposon protein [Cucumis melo subsp. melo]
TRINITY_DN25242_c3_g1	down	[RTKL]	--	Biological Process: MAPK cascade (GO:0000165);; Molecular Function: MAP kinase activity (GO:0004707);; Molecular Function: protein tyrosine kinase activity (GO:0004713);; Molecular Function: calmodulin binding (GO:0005516);; Molecular Function: ATP binding (GO:0005524);; Cellular Component: nucleus (GO:0005634);; Cellular Component: plasma membrane (GO:0005886);; Biological Process: glucose catab…	K04371|0|brp:103830739|mitogen-activated protein kinase 15; K04371 mitogen-activated protein kinase 1/3 [EC:2.7.11.24] (A)	[T]	Signal transduction mechanisms	Protein kinase domain;; Protein tyrosine kinase	Mitogen-activated protein kinase 15 GN=MPK15 OS=Arabidopsis thaliana (Mouse-ear cress) PE=1 SV=3	T	Signal transduction mechanisms	PREDICTED: mitogen-activated protein kinase 15 [Brassica rapa]
TRINITY_DN18586_c0_g1	down	--	--	--	--	--	--	Plant self-incompatibility protein S1	--	--	--	BnaA03g30710D [Brassica napus]
TRINITY_DN26390_c2_g14	down	--	--	Molecular Function: aspartic-type endopeptidase activity (GO:0004190);; Cellular Component: plasma membrane (GO:0005886);; Biological Process: proteolysis (GO:0006508);; Biological Process: plant-type cell wall modification (GO:0009827);; Biological Process: pollen tube growth (GO:0009860);; Cellular Component: anchored component of membrane (GO:0031225);;	--	[O]	Posttranslational modification, protein turnover, chaperones	Xylanase inhibitor N-terminal	Aspartic proteinase-like protein 2 (Precursor) GN=At1g65240 OS=Arabidopsis thaliana (Mouse-ear cress) PE=1 SV=2	O	Posttranslational modification, protein turnover, chaperones	PREDICTED: aspartic proteinase-like protein 2 [Brassica rapa]
TRINITY_DN21339_c0_g1	down	--	--	Molecular Function: enzyme inhibitor activity (GO:0004857);; Cellular Component: extracellular region (GO:0005576);; Cellular Component: plant-type cell wall (GO:0009505);; Molecular Function: pectinesterase activity (GO:0030599);; Biological Process: cell wall modification (GO:0042545);; Biological Process: negative regulation of catalytic activity (GO:0043086);; Molecular Function: aspartyl est…	--	--	--	Pectinesterase;; Plant invertase/pectin methylesterase inhibitor	Pectinesterase 35 (Precursor) GN=F17J16.60 OS=Arabidopsis thaliana (Mouse-ear cress) PE=2 SV=1	R	General function prediction only	PREDICTED: probable pectinesterase/pectinesterase inhibitor 35 [Brassica rapa]
TRINITY_DN26283_c3_g2	down	--	--	Cellular Component: extracellular region (GO:0005576);; Biological Process: lipid transport (GO:0006869);; Molecular Function: lipid binding (GO:0008289);; Biological Process: pollen exine formation (GO:0010584);;	--	--	--	--	--	R	General function prediction only	PREDICTED: non-specific lipid-transfer protein 2-like [Brassica rapa]
TRINITY_DN22508_c0_g2	down	--	--	Biological Process: respiratory burst involved in defense response (GO:0002679);; Cellular Component: mitochondrion (GO:0005739);; Molecular Function: zinc ion binding (GO:0008270);; Biological Process: response to chitin (GO:0010200);; Biological Process: intracellular signal transduction (GO:0035556);;	--	[O]	Posttranslational modification, protein turnover, chaperones	Ring finger domain;; RING-H2 zinc finger;; Zinc finger, C3HC4 type (RING finger);; Zinc finger, C3HC4 type (RING finger);; Glycine zipper	NEP1-interacting protein-like 1 GN=ATL27 OS=Arabidopsis thaliana (Mouse-ear cress) PE=2 SV=1	O	Posttranslational modification, protein turnover, chaperones	PREDICTED: NEP1-interacting protein-like 1 [Brassica rapa]
TRINITY_DN4686_c0_g1	down	[J]	Translation, ribosomal structure and biogenesis	Molecular Function: structural constituent of ribosome (GO:0003735);; Cellular Component: plasma membrane (GO:0005886);; Biological Process: translational elongation (GO:0006414);; Cellular Component: cytosolic ribosome (GO:0022626);;	K02943|7.91453e-38|brp:103863936|60S acidic ribosomal protein P2-5; K02943 large subunit ribosomal protein LP2 (A)	[J]	Translation, ribosomal structure and biogenesis	60s Acidic ribosomal protein	60S acidic ribosomal protein P2-3 GN=RPP2C OS=Arabidopsis thaliana (Mouse-ear cress) PE=1 SV=1	J	Translation, ribosomal structure and biogenesis	PREDICTED: LOW QUALITY PROTEIN: 60S acidic ribosomal protein P2-5 [Brassica rapa]
TRINITY_DN18032_c0_g1	down	--	--	Cellular Component: cytoplasm (GO:0005737);;	--	--	--	Zein-binding	--	S	Function unknown	BnaA10g03030D [Brassica napus]
TRINITY_DN26055_c0_g1	down	--	--	Molecular Function: copper ion binding (GO:0005507);; Cellular Component: extracellular region (GO:0005576);; Biological Process: plant-type cell wall modification (GO:0009827);; Molecular Function: oxidoreductase activity (GO:0016491);; Biological Process: oxidation-reduction process (GO:0055114);;	--	[Q]	Secondary metabolites biosynthesis, transport and catabolism	--	L-ascorbate oxidase homolog (Precursor) GN=Bp10 OS=Brassica napus (Rape) PE=2 SV=1	Q	Secondary metabolites biosynthesis, transport and catabolism	BnaC05g39970D [Brassica napus]
TRINITY_DN24669_c1_g3	down	--	--	Molecular Function: chromatin binding (GO:0003682);; Molecular Function: sequence-specific DNA binding transcription factor activity (GO:0003700);; Cellular Component: extracellular region (GO:0005576);; Biological Process: regulation of transcription, DNA-templated (GO:0006355);; Molecular Function: sequence-specific DNA binding (GO:0043565);; Molecular Function: protein dimerization activity (G…	--	--	--	--	--	--	--	PREDICTED: uncharacterized protein LOC103835843 [Brassica rapa]
TRINITY_DN22652_c0_g9	down	--	--	Cellular Component: nucleus (GO:0005634);;	--	--	--	--	--	S	Function unknown	PREDICTED: uncharacterized protein LOC103846060 [Brassica rapa]
TRINITY_DN23958_c0_g3	down	[G]	Carbohydrate transport and metabolism	Molecular Function: protein binding (GO:0005515);; Cellular Component: plasma membrane (GO:0005886);; Biological Process: acetyl-CoA metabolic process (GO:0006084);; Biological Process: glycolytic process (GO:0006096);; Biological Process: iron ion transport (GO:0006826);; Biological Process: water transport (GO:0006833);; Biological Process: hyperosmotic response (GO:0006972);; Biological Proces…	K09872|2.85128e-144|brp:103861389|probable aquaporin PIP1-5; K09872 aquaporin PIP (A)	[G]	Carbohydrate transport and metabolism	Major intrinsic protein	Probable aquaporin PIP1-5 GN=F16G20.100 OS=Arabidopsis thaliana (Mouse-ear cress) PE=2 SV=2	G	Carbohydrate transport and metabolism	BnaA03g45950D [Brassica napus]
TRINITY_DN26077_c1_g2	down	--	--	Molecular Function: diacylglycerol O-acyltransferase activity (GO:0004144);; Cellular Component: plastoglobule (GO:0010287);; Biological Process: triglyceride biosynthetic process (GO:0019432);; Biological Process: phytol metabolic process (GO:0033306);;	--	--	--	--	Acyltransferase-like protein At3g26840, chloroplastic (Precursor) GN=At3g26840 OS=Arabidopsis thaliana (Mouse-ear cress) PE=2 SV=1	I	Lipid transport and metabolism	PREDICTED: acyltransferase-like protein At3g26840, chloroplastic [Brassica rapa]
TRINITY_DN27809_c2_g6	down	--	--	Molecular Function: calcium-transporting ATPase activity (GO:0005388);; Molecular Function: calmodulin binding (GO:0005516);; Cellular Component: plasma membrane (GO:0005886);; Biological Process: calcium ion transport (GO:0006816);; Biological Process: cellular zinc ion homeostasis (GO:0006882);; Biological Process: single fertilization (GO:0007338);; Biological Process: response to nematode (GO…	K01537|2.19378e-13|brp:103859893|calcium-transporting ATPase 9, plasma membrane-type; K01537 Ca2+-transporting ATPase [EC:3.6.3.8] (A)	[P]	Inorganic ion transport and metabolism	Ca2+-ATPase N terminal autoinhibitory domain	Calcium-transporting ATPase 9, plasma membrane-type GN=ACA9 OS=Arabidopsis thaliana (Mouse-ear cress) PE=2 SV=2	P	Inorganic ion transport and metabolism	PREDICTED: calcium-transporting ATPase 9, plasma membrane-type isoform X1 [Brassica rapa]
TRINITY_DN25917_c0_g4	down	--	--	--	--	[I]	Lipid transport and metabolism	--	Phospholipase A1-IIbeta GN=At2g31100 OS=Arabidopsis thaliana (Mouse-ear cress) PE=1 SV=2	I	Lipid transport and metabolism	BnaA03g14290D [Brassica napus]
TRINITY_DN25229_c2_g1	down	--	--	Cellular Component: chloroplast (GO:0009507);; Molecular Function: pectinesterase activity (GO:0030599);; Biological Process: negative regulation of catalytic activity (GO:0043086);; Molecular Function: pectinesterase inhibitor activity (GO:0046910);; Biological Process: petal development (GO:0048441);; Biological Process: stamen development (GO:0048443);;	--	--	--	Plant invertase/pectin methylesterase inhibitor	Pectinesterase 5 (Precursor) GN=F14M4.13 OS=Arabidopsis thaliana (Mouse-ear cress) PE=2 SV=2	R	General function prediction only	PREDICTED: pectinesterase 5-like [Brassica rapa]
TRINITY_DN26638_c0_g2	down	--	--	Cellular Component: mitochondrial proton-transporting ATP synthase complex, catalytic core F(1) (GO:0000275);; Biological Process: photorespiration (GO:0009853);; Biological Process: ATP synthesis coupled proton transport (GO:0015986);; Molecular Function: proton-transporting ATP synthase activity, rotational mechanism (GO:0046933);; Molecular Function: proton-transporting ATPase activity, rotati…	K02135|6.13683e-43|brp:103832834|ATP synthase subunit epsilon, mitochondrial-like; K02135 F-type H+-transporting ATPase subunit epsilon (A)	[C]	Energy production and conversion	Mitochondrial ATP synthase epsilon chain	ATP synthase subunit epsilon, mitochondrial GN=At1g51650 OS=Arabidopsis thaliana (Mouse-ear cress) PE=1 SV=3	C	Energy production and conversion	BnaA08g01880D [Brassica napus]
TRINITY_DN27222_c0_g5	down	[S]	Function unknown	Cellular Component: extracellular region (GO:0005576);; Cellular Component: membrane (GO:0016020);;	--	[R]	General function prediction only	Domain of unknown function DUF221	CSC1-like protein At4g02900 GN=At4g02900 OS=Arabidopsis thaliana (Mouse-ear cress) PE=3 SV=1	S	Function unknown	BnaC03g30530D [Brassica napus]
TRINITY_DN24016_c0_g2	down	--	--	Molecular Function: Rho GDP-dissociation inhibitor activity (GO:0005094);; Cellular Component: cytoplasm (GO:0005737);; Biological Process: actin filament organization (GO:0007015);;	K12462|5.61695e-155|brp:103848193|rho GDP-dissociation inhibitor 1-like; K12462 Rho GDP-dissociation inhibitor (A)	[T]	Signal transduction mechanisms	RHO protein GDP dissociation inhibitor	Rho GDP-dissociation inhibitor 1 GN=GDI1 OS=Arabidopsis thaliana (Mouse-ear cress) PE=1 SV=1	T	Signal transduction mechanisms	PREDICTED: rho GDP-dissociation inhibitor 1-like [Brassica rapa]
TRINITY_DN21191_c0_g3	down	--	--	Cellular Component: monolayer-surrounded lipid storage body (GO:0012511);; Cellular Component: integral component of membrane (GO:0016021);; Biological Process: lipid storage (GO:0019915);;	--	--	--	Oleosin	Oleosin 16 kDa GN=OLE16 OS=Bromus secalinus (Rye brome) PE=2 SV=1	S	Function unknown	BnaA03g34830D [Brassica napus]
TRINITY_DN25162_c0_g1	down	--	--	Cellular Component: nucleus (GO:0005634);; Cellular Component: cytosol (GO:0005829);;	--	[R]	General function prediction only	--	--	R	General function prediction only	PREDICTED: uncharacterized protein LOC103870199 isoform X3 [Brassica rapa]
TRINITY_DN24417_c0_g8	down	--	--	Biological Process: very long-chain fatty acid metabolic process (GO:0000038);; Biological Process: fatty acid biosynthetic process (GO:0006633);; Cellular Component: chloroplast (GO:0009507);; Cellular Component: membrane (GO:0016020);; Molecular Function: transferase activity, transferring acyl groups other than amino-acyl groups (GO:0016747);; Biological Process: cuticle development (GO:004233…	K15397|1.81153e-66|brp:103830864|3-ketoacyl-CoA synthase 7-like; K15397 3-ketoacyl-CoA synthase [EC:2.3.1.199] (A)	--	--	FAE1/Type III polyketide synthase-like protein	3-ketoacyl-CoA synthase 7 GN=KCS7 OS=Arabidopsis thaliana (Mouse-ear cress) PE=2 SV=1	I	Lipid transport and metabolism	BnaA07g23630D [Brassica napus]
TRINITY_DN26666_c0_g4	down	--	--	Cellular Component: mitochondrion (GO:0005739);; Biological Process: pollen tube growth (GO:0009860);;	--	--	--	Protein of unknown function (DUF810)	--	S	Function unknown	PREDICTED: uncharacterized protein LOC103844253 [Brassica rapa]
TRINITY_DN26005_c4_g6	down	[S]	Function unknown	Cellular Component: chloroplast (GO:0009507);;	--	--	--	Polyketide cyclase / dehydrase and lipid transport;; Polyketide cyclase / dehydrase and lipid transport	--	S	Function unknown	PREDICTED: uncharacterized protein LOC103836796 [Brassica rapa]
TRINITY_DN25665_c0_g2	down	[R]	General function prediction only	Molecular Function: GTP binding (GO:0005525);; Cellular Component: nucleus (GO:0005634);; Cellular Component: spindle (GO:0005819);; Cellular Component: plasma membrane (GO:0005886);; Biological Process: actin filament organization (GO:0007015);; Biological Process: small GTPase mediated signal transduction (GO:0007264);; Cellular Component: phragmoplast (GO:0009524);; Biological Process: auxin-a…	--	[R]	General function prediction only	Ras family;; Miro-like protein	Rac-like GTP-binding protein ARAC1 (Precursor) GN=T17A5.14 OS=Arabidopsis thaliana (Mouse-ear cress) PE=2 SV=1	S	Function unknown	PREDICTED: histone-lysine N-methyltransferase, H3 lysine-79 specific-like [Brassica rapa]
TRINITY_DN26707_c0_g5	down	--	--	--	--	--	--	Weak chloroplast movement under blue light	Protein WEAK CHLOROPLAST MOVEMENT UNDER BLUE LIGHT-like 2 GN=WEL2 OS=Arabidopsis thaliana (Mouse-ear cress) PE=2 SV=1	S	Function unknown	PREDICTED: LOW QUALITY PROTEIN: protein WEAK CHLOROPLAST MOVEMENT UNDER BLUE LIGHT-like 2 [Brassica rapa]
TRINITY_DN23631_c2_g7	down	--	--	Cellular Component: nucleus (GO:0005634);;	--	--	--	--	--	S	Function unknown	BnaA01g10790D [Brassica napus]
TRINITY_DN24948_c0_g2	down	--	--	Cellular Component: mitochondrion (GO:0005739);; Biological Process: pollen exine formation (GO:0010584);;	--	--	--	--	--	--	--	PREDICTED: uncharacterized protein LOC103835329 [Brassica rapa]
TRINITY_DN27020_c1_g2	down	--	--	Cellular Component: nucleus (GO:0005634);; Biological Process: RNA metabolic process (GO:0016070);;	--	[T]	Signal transduction mechanisms	MA3 domain	Eukaryotic translation initiation factor isoform 4G-1 GN=EIF(ISO)4G1 OS=Arabidopsis thaliana (Mouse-ear cress) PE=1 SV=1	T	Signal transduction mechanisms	PREDICTED: uncharacterized protein LOC103840831 [Brassica rapa]
TRINITY_DN21572_c0_g1	down	--	--	Molecular Function: calcium-transporting ATPase activity (GO:0005388);; Molecular Function: calmodulin binding (GO:0005516);; Molecular Function: ATP binding (GO:0005524);; Cellular Component: plasma membrane (GO:0005886);; Biological Process: ATP biosynthetic process (GO:0006754);; Biological Process: cellular zinc ion homeostasis (GO:0006882);; Biological Process: single fertilization (GO:00073…	K01537|1.85586e-61|brp:103859893|calcium-transporting ATPase 9, plasma membrane-type; K01537 Ca2+-transporting ATPase [EC:3.6.3.8] (A)	[P]	Inorganic ion transport and metabolism	Ca2+-ATPase N terminal autoinhibitory domain	Calcium-transporting ATPase 9, plasma membrane-type GN=ACA9 OS=Arabidopsis thaliana (Mouse-ear cress) PE=2 SV=2	P	Inorganic ion transport and metabolism	BnaA03g36090D [Brassica napus]
TRINITY_DN27924_c7_g1	down	--	--	--	--	--	--	--	--	S	Function unknown	PREDICTED: uncharacterized protein LOC103849420 [Brassica rapa]
TRINITY_DN23198_c2_g1	down	--	--	--	--	[R]	General function prediction only	Proteolipid membrane potential modulator	UPF0057 membrane protein At1g57550 GN=At1g57550 OS=Arabidopsis thaliana (Mouse-ear cress) PE=3 SV=1	--	--	PREDICTED: UPF0057 membrane protein At1g57550-like [Brassica rapa]
TRINITY_DN22413_c0_g1	down	[R]	General function prediction only	Cellular Component: extracellular region (GO:0005576);;	--	--	--	--	--	S	Function unknown	PREDICTED: uncharacterized protein LOC103843258 [Brassica rapa]
TRINITY_DN24460_c0_g3	down	--	--	Cellular Component: nucleus (GO:0005634);;	--	--	--	Protein of unknown function (DUF2781)	--	S	Function unknown	PREDICTED: uncharacterized protein LOC103844158 [Brassica rapa]
TRINITY_DN23717_c1_g8	down	--	--	--	--	--	--	F-box associated domain;; F-box domain;; F-box associated	Putative F-box protein At5g50220 GN=At5g50220 OS=Arabidopsis thaliana (Mouse-ear cress) PE=3 SV=1	R	General function prediction only	BnaA04g15660D [Brassica napus]
TRINITY_DN27465_c0_g5	down	--	--	Molecular Function: ATP binding (GO:0005524);; Cellular Component: cytosol (GO:0005829);; Biological Process: endocytosis (GO:0006897);; Biological Process: establishment of tissue polarity (GO:0007164);; Biological Process: plant-type cell wall modification (GO:0009827);; Biological Process: pollen germination (GO:0009846);; Biological Process: pollen tube growth (GO:0009860);; Biological Proces…	K00889|1.52402e-158|brp:103866540|phosphatidylinositol 4-phosphate 5-kinase 5-like; K00889 1-phosphatidylinositol-4-phosphate 5-kinase [EC:2.7.1.68] (A)	[T]	Signal transduction mechanisms	Phosphatidylinositol-4-phosphate 5-Kinase	Phosphatidylinositol 4-phosphate 5-kinase 5 GN=PIP5K5 OS=Arabidopsis thaliana (Mouse-ear cress) PE=2 SV=1	S	Function unknown	PREDICTED: phosphatidylinositol 4-phosphate 5-kinase 5-like [Brassica rapa]
TRINITY_DN23547_c0_g7	down	--	--	Cellular Component: integral component of plasma membrane (GO:0005887);; Biological Process: carbohydrate transport (GO:0008643);; Biological Process: plant-type cell wall modification (GO:0009827);; Biological Process: pollen tube growth (GO:0009860);; Biological Process: pollen exine formation (GO:0010584);; Molecular Function: sugar transmembrane transporter activity (GO:0051119);;	K15382|5.5929e-148|brp:103863968|bidirectional sugar transporter SWEET8; K15382 solute carrier family 50 (sugar transporter) (A)	[R]	General function prediction only	Sugar efflux transporter for intercellular exchange	Bidirectional sugar transporter SWEET8 OS=Arabidopsis thaliana (Mouse-ear cress) PE=2 SV=1	P	Inorganic ion transport and metabolism	PREDICTED: bidirectional sugar transporter SWEET8 [Brassica rapa]
TRINITY_DN23332_c3_g5	down	[Q]	Secondary metabolites biosynthesis, transport and catabolism	Molecular Function: monooxygenase activity (GO:0004497);; Molecular Function: iron ion binding (GO:0005506);; Molecular Function: electron carrier activity (GO:0009055);; Cellular Component: chloroplast (GO:0009507);; Molecular Function: oxidoreductase activity, acting on paired donors, with incorporation or reduction of molecular oxygen (GO:0016705);; Molecular Function: oxygen binding (GO:00198…	--	[Q]	Secondary metabolites biosynthesis, transport and catabolism	Cytochrome P450	Cytochrome P450 78A6 GN=T3A4.4 OS=Arabidopsis thaliana (Mouse-ear cress) PE=2 SV=1	Q	Secondary metabolites biosynthesis, transport and catabolism	BnaA05g01200D [Brassica napus]
TRINITY_DN27160_c1_g1	down	--	--	Cellular Component: intracellular (GO:0005622);; Biological Process: RNA processing (GO:0006396);;	--	--	--	Plant protein of unknown function (DUF946)	--	S	Function unknown	BnaA10g02370D [Brassica napus]
TRINITY_DN22923_c3_g2	down	--	--	Cellular Component: nucleus (GO:0005634);; Cellular Component: cytoplasm (GO:0005737);; Biological Process: protein folding (GO:0006457);; Biological Process: response to heat (GO:0009408);; Biological Process: response to high light intensity (GO:0009644);; Molecular Function: heat shock protein binding (GO:0031072);; Biological Process: response to hydrogen peroxide (GO:0042542);;	--	[O]	Posttranslational modification, protein turnover, chaperones	DnaJ domain	--	O	Posttranslational modification, protein turnover, chaperones	PREDICTED: chaperone protein dnaJ 6 [Brassica rapa]
TRINITY_DN23830_c0_g2	down	--	--	Cellular Component: nucleus (GO:0005634);; Biological Process: plant-type cell wall modification (GO:0009827);; Biological Process: pollen tube growth (GO:0009860);;	--	--	--	Protein of unknown function (DUF620)	--	S	Function unknown	PREDICTED: uncharacterized protein LOC103829573 [Brassica rapa]
TRINITY_DN27527_c2_g3	down	[L]	Replication, recombination and repair	Molecular Function: RNA binding (GO:0003723);; Molecular Function: nuclease activity (GO:0004518);; Cellular Component: cell wall (GO:0005618);; Cellular Component: nuclear envelope (GO:0005635);; Cellular Component: endoplasmic reticulum (GO:0005783);; Cellular Component: cytosol (GO:0005829);; Cellular Component: plasma membrane (GO:0005886);; Biological Process: pentose-phosphate shunt (GO:000…	K15979|0|brp:103855724|staphylococcal nuclease domain-containing protein 1-like; K15979 staphylococcal nuclease domain-containing protein 1 (A)	[K]	Transcription	Staphylococcal nuclease homologue;; Tudor domain	--	K	Transcription	BnaA03g02010D [Brassica napus]
TRINITY_DN22832_c1_g2	down	--	--	Molecular Function: hydrolase activity, acting on ester bonds (GO:0016788);;	--	--	--	--	Staphylococcal-like nuclease CAN2 GN=CAN2 OS=Arabidopsis thaliana (Mouse-ear cress) PE=1 SV=1	C	Energy production and conversion	PREDICTED: uncharacterized protein LOC103841156 [Brassica rapa]
TRINITY_DN23426_c0_g9	down	--	--	Molecular Function: copper ion binding (GO:0005507);; Cellular Component: plasma membrane (GO:0005886);; Molecular Function: electron carrier activity (GO:0009055);; Cellular Component: anchored component of membrane (GO:0031225);;	--	--	--	Plastocyanin-like domain	Early nodulin-like protein 1 (Precursor) GN=At2g25060 OS=Arabidopsis thaliana (Mouse-ear cress) PE=1 SV=2	R	General function prediction only	PREDICTED: mavicyanin-like [Brassica rapa]
TRINITY_DN26130_c0_g1	down	--	--	Cellular Component: endosome (GO:0005768);; Cellular Component: Golgi apparatus (GO:0005794);; Cellular Component: trans-Golgi network (GO:0005802);;	--	--	--	--	Probable methyltransferase PMT20 GN=At1g31850 OS=Arabidopsis thaliana (Mouse-ear cress) PE=2 SV=1	R	General function prediction only	BnaA09g24780D [Brassica napus]
TRINITY_DN24733_c1_g5	down	--	--	--	--	[OE]	--	--	Serine carboxypeptidase-like 17 (Precursor) GN=SCPL17 OS=Arabidopsis thaliana (Mouse-ear cress) PE=2 SV=1	E	Amino acid transport and metabolism	PREDICTED: uncharacterized protein LOC103845673 isoform X1 [Brassica rapa]
TRINITY_DN26543_c0_g8	down	--	--	--	--	--	--	--	--	S	Function unknown	BnaC08g46660D [Brassica napus]
TRINITY_DN26033_c0_g1	down	[RTKL]	--	Molecular Function: protein serine/threonine kinase activity (GO:0004674);; Molecular Function: protein tyrosine kinase activity (GO:0004713);; Molecular Function: ATP binding (GO:0005524);; Cellular Component: nucleus (GO:0005634);; Cellular Component: plasma membrane (GO:0005886);; Biological Process: protein phosphorylation (GO:0006468);; Cellular Component: plasmodesma (GO:0009506);; Biologic…	K13436|5.0921e-51|pop:POPTR_0017s06410g|hypothetical protein; K13436 pto-interacting protein 1 [EC:2.7.11.1] (A)	[T]	Signal transduction mechanisms	Protein tyrosine kinase;; Protein kinase domain	PTI1-like tyrosine-protein kinase 2 GN=PTI12 OS=Arabidopsis thaliana (Mouse-ear cress) PE=1 SV=1	T	Signal transduction mechanisms	hypothetical protein CISIN_1g0206413mg, partial [Citrus sinensis]
TRINITY_DN25151_c0_g5	down	--	--	Molecular Function: DNA binding (GO:0003677);; Molecular Function: sequence-specific DNA binding transcription factor activity (GO:0003700);; Cellular Component: nucleus (GO:0005634);; Biological Process: regulation of transcription, DNA-templated (GO:0006355);; Molecular Function: protein dimerization activity (GO:0046983);; Biological Process: root hair cell development (GO:0080147);;	--	--	--	Helix-loop-helix DNA-binding domain	Transcription factor bHLH69 GN=F6I18.110 OS=Arabidopsis thaliana (Mouse-ear cress) PE=2 SV=2	K	Transcription	BnaA01g06170D [Brassica napus]
TRINITY_DN12610_c0_g1	down	--	--	Cellular Component: nucleus (GO:0005634);;	--	--	--	--	--	S	Function unknown	PREDICTED: uncharacterized protein LOC103866476 [Brassica rapa]
TRINITY_DN23775_c3_g5	down	--	--	--	--	--	--	--	--	--	--	BnaA01g36740D [Brassica napus]
TRINITY_DN22778_c0_g4	down	--	--	Cellular Component: nucleus (GO:0005634);; Cellular Component: cytoplasm (GO:0005737);; Biological Process: plant-type cell wall modification (GO:0009827);; Biological Process: pollen tube growth (GO:0009860);; Biological Process: actin cytoskeleton organization (GO:0030036);; Biological Process: actin filament-based movement (GO:0030048);; Cellular Component: pollen tube tip (GO:0090404);;	--	--	--	Armadillo/beta-catenin-like repeat;; HEAT repeats	--	S	Function unknown	PREDICTED: uncharacterized protein LOC103833399 [Brassica rapa]
TRINITY_DN23077_c2_g6	down	--	--	Biological Process: amino acid transmembrane transport (GO:0003333);; Molecular Function: amine transmembrane transporter activity (GO:0005275);; Cellular Component: vacuolar membrane (GO:0005774);; Cellular Component: plasma membrane (GO:0005886);; Biological Process: phosphatidylinositol biosynthetic process (GO:0006661);; Biological Process: response to sucrose (GO:0009744);; Biological Proces…	--	[E]	Amino acid transport and metabolism	Transmembrane amino acid transporter protein;; Transmembrane amino acid transporter protein;; Tryptophan/tyrosine permease family	--	E	Amino acid transport and metabolism	BnaCnng49870D [Brassica napus]
TRINITY_DN25406_c1_g4	down	--	--	--	--	--	--	Salt stress response/antifungal	Putative cysteine-rich repeat secretory protein 37 (Precursor) GN=CRRSP37 OS=Arabidopsis thaliana (Mouse-ear cress) PE=5 SV=2	--	--	PREDICTED: putative cysteine-rich repeat secretory protein 37 [Brassica rapa]
TRINITY_DN25077_c0_g7	down	[M]	Cell wall/membrane/envelope biogenesis	Biological Process: response to hypoxia (GO:0001666);; Cellular Component: nucleus (GO:0005634);; Cellular Component: cytosol (GO:0005829);; Cellular Component: plasma membrane (GO:0005886);; Biological Process: sucrose metabolic process (GO:0005985);; Biological Process: pollen wall assembly (GO:0010208);; Biological Process: galactolipid biosynthetic process (GO:0019375);; Molecular Function: s…	K00696|9.47652e-108|brp:103874391|probable sucrose-phosphate synthase 2; K00696 sucrose-phosphate synthase [EC:2.4.1.14] (A)	[M]	Cell wall/membrane/envelope biogenesis	--	Probable sucrose-phosphate synthase 2 GN=T5K6.100 OS=Arabidopsis thaliana (Mouse-ear cress) PE=1 SV=1	M	Cell wall/membrane/envelope biogenesis	PREDICTED: probable sucrose-phosphate synthase 2 [Brassica rapa]
TRINITY_DN22618_c1_g5	down	--	--	Molecular Function: copper ion binding (GO:0005507);; Biological Process: cellular copper ion homeostasis (GO:0006878);;	--	[P]	Inorganic ion transport and metabolism	Metallothionein	Metallothionein-like protein 2A GN=MT2A OS=Arabidopsis thaliana (Mouse-ear cress) PE=2 SV=2	--	--	PREDICTED: metallothionein-like protein type 2 [Brassica rapa]
TRINITY_DN25524_c1_g3	down	--	--	Cellular Component: Golgi apparatus (GO:0005794);; Molecular Function: acetylglucosaminyltransferase activity (GO:0008375);; Cellular Component: membrane (GO:0016020);; Biological Process: carbohydrate biosynthetic process (GO:0016051);;	--	[G]	Carbohydrate transport and metabolism	--	--	G	Carbohydrate transport and metabolism	PREDICTED: xylosyltransferase 1 [Brassica rapa]
TRINITY_DN24678_c0_g1	down	--	--	Cellular Component: nucleus (GO:0005634);; Molecular Function: zinc ion binding (GO:0008270);;	--	[O]	Posttranslational modification, protein turnover, chaperones	Ring finger domain;; RING-H2 zinc finger;; Zinc finger, C3HC4 type (RING finger);; Zinc finger, C3HC4 type (RING finger);; Anaphase-promoting complex subunit 11 RING-H2 finger	RING-H2 finger protein ATL81 (Precursor) GN=ATL81 OS=Arabidopsis thaliana (Mouse-ear cress) PE=2 SV=1	O	Posttranslational modification, protein turnover, chaperones	PREDICTED: LOW QUALITY PROTEIN: RING-H2 finger protein ATL81 [Brassica rapa]
TRINITY_DN11222_c0_g1	down	--	--	Cellular Component: plasma membrane (GO:0005886);; Biological Process: plant-type cell wall modification (GO:0009827);;	--	--	--	--	--	S	Function unknown	BnaA06g22250D [Brassica napus]
TRINITY_DN27533_c0_g2	down	[C]	Energy production and conversion	Cellular Component: plasma membrane (GO:0005886);; Biological Process: glycerol metabolic process (GO:0006071);; Biological Process: lipid metabolic process (GO:0006629);; Molecular Function: glycerophosphodiester phosphodiesterase activity (GO:0008889);; Biological Process: pollen tube growth (GO:0009860);; Molecular Function: kinase activity (GO:0016301);; Biological Process: phosphorylation (G…	--	[C]	Energy production and conversion	--	Glycerophosphodiester phosphodiesterase GDPDL7 {ECO:0000305} (Precursor) OS=Arabidopsis thaliana (Mouse-ear cress) PE=2 SV=1	C	Energy production and conversion	PREDICTED: probable glycerophosphoryl diester phosphodiesterase 2 isoform X1 [Brassica rapa]
TRINITY_DN25676_c1_g9	down	--	--	Molecular Function: signal transducer activity (GO:0004871);; Biological Process: cell-cell signaling (GO:0007267);; Biological Process: calcium-mediated signaling (GO:0019722);; Biological Process: cellular metabolic process (GO:0044237);; Biological Process: single-organism metabolic process (GO:0044710);; Cellular Component: apoplast (GO:0048046);; Biological Process: organonitrogen compound m…	--	--	--	Rapid ALkalinization Factor (RALF)	Protein RALF-like 1 (Precursor) GN=F22D16.10 OS=Arabidopsis thaliana (Mouse-ear cress) PE=1 SV=1	T	Signal transduction mechanisms	PREDICTED: protein RALF-like 1 [Brassica rapa]
TRINITY_DN26424_c0_g1	down	--	--	--	--	--	--	--	--	--	--	BnaC07g26510D [Brassica napus]
TRINITY_DN4311_c0_g1	down	--	--	Molecular Function: carboxypeptidase activity (GO:0004180);; Cellular Component: extracellular region (GO:0005576);; Cellular Component: vacuolar membrane (GO:0005774);; Cellular Component: cytosol (GO:0005829);; Biological Process: proteolysis (GO:0006508);; Molecular Function: serine-type peptidase activity (GO:0008236);; Cellular Component: plant-type cell wall (GO:0009505);; Biological Proces…	--	[OR]	--	Serine carboxypeptidase S28	Probable serine protease EDA2 (Precursor) GN=EDA2 OS=Arabidopsis thaliana (Mouse-ear cress) PE=2 SV=2	O	Posttranslational modification, protein turnover, chaperones	PREDICTED: probable serine protease EDA2 [Brassica rapa]
TRINITY_DN22663_c2_g10	down	--	--	--	--	[DR]	--	--	MATH domain and coiled-coil domain-containing protein At3g58260 GN=At3g58260 OS=Arabidopsis thaliana (Mouse-ear cress) PE=3 SV=1	D	Cell cycle control, cell division, chromosome partitioning	PREDICTED: MATH domain and coiled-coil domain-containing protein At3g58260-like [Brassica rapa]
TRINITY_DN27059_c3_g2	down	[G]	Carbohydrate transport and metabolism	Molecular Function: hydrolase activity, hydrolyzing O-glycosyl compounds (GO:0004553);; Cellular Component: cell wall (GO:0005618);; Biological Process: cellular glucan metabolic process (GO:0006073);; Biological Process: plant-type cell wall biogenesis (GO:0009832);; Molecular Function: xyloglucan:xyloglucosyl transferase activity (GO:0016762);; Biological Process: sexual reproduction (GO:001995…	K08235|3.47806e-86|brp:103828587|xyloglucan endotransglucosylase/hydrolase protein 3; K08235 xyloglucan:xyloglucosyl transferase [EC:2.4.1.207] (A)	--	--	Xyloglucan endo-transglycosylase (XET) C-terminus;; Glycosyl hydrolases family 16	Xyloglucan endotransglucosylase/hydrolase protein 3 (Precursor) GN=XTH3 OS=Arabidopsis thaliana (Mouse-ear cress) PE=2 SV=1	G	Carbohydrate transport and metabolism	PREDICTED: xyloglucan endotransglucosylase/hydrolase protein 3 [Brassica rapa]
TRINITY_DN25119_c4_g11	down	[TZDR]	--	Molecular Function: calcium ion binding (GO:0005509);; Molecular Function: protein binding (GO:0005515);; Cellular Component: cytosol (GO:0005829);; Biological Process: calcium-mediated signaling (GO:0019722);;	K02183|3.95861e-26|crb:CARUB_v10024180mg|hypothetical protein; K02183 calmodulin (A)	[T]	Signal transduction mechanisms	--	Calmodulin-related protein GN=CAM53 OS=Petunia hybrida (Petunia) PE=2 SV=2	Z	Cytoskeleton	hypothetical protein CARUB_v10024180mg [Capsella rubella]
TRINITY_DN24484_c3_g1	down	--	--	Molecular Function: ATP binding (GO:0005524);; Cellular Component: chloroplast (GO:0009507);; Biological Process: ATP synthesis coupled proton transport (GO:0015986);; Biological Process: ATP hydrolysis coupled proton transport (GO:0015991);; Cellular Component: integral component of membrane (GO:0016021);; Biological Process: electron transport chain (GO:0022900);; Cellular Component: proton-tra…	--	--	--	--	--	J	Translation, ribosomal structure and biogenesis	BnaC09g29270D [Brassica napus]
TRINITY_DN24940_c2_g5	down	--	--	Molecular Function: DNA binding (GO:0003677);; Molecular Function: sequence-specific DNA binding transcription factor activity (GO:0003700);; Cellular Component: nucleus (GO:0005634);; Biological Process: regulation of transcription, DNA-templated (GO:0006355);; Molecular Function: protein dimerization activity (GO:0046983);;	--	--	--	Helix-loop-helix DNA-binding domain	Transcription factor bHLH89 GN=F9P14.3 OS=Arabidopsis thaliana (Mouse-ear cress) PE=2 SV=1	K	Transcription	BnaA10g04110D [Brassica napus]
TRINITY_DN23489_c1_g1	down	[Q]	Secondary metabolites biosynthesis, transport and catabolism	Biological Process: defense response to insect (GO:0002213);; Molecular Function: monooxygenase activity (GO:0004497);; Molecular Function: iron ion binding (GO:0005506);; Molecular Function: electron carrier activity (GO:0009055);; Biological Process: induced systemic resistance (GO:0009682);; Biological Process: response to ethylene (GO:0009723);; Biological Process: indole glucosinolate biosyn…	--	[Q]	Secondary metabolites biosynthesis, transport and catabolism	Cytochrome P450	Cytochrome P450 81F1 GN=F6G17.80 OS=Arabidopsis thaliana (Mouse-ear cress) PE=2 SV=2	Q	Secondary metabolites biosynthesis, transport and catabolism	BnaA03g10380D [Brassica napus]
TRINITY_DN23658_c2_g1	down	--	--	Molecular Function: nucleic acid binding (GO:0003676);; Molecular Function: sequence-specific DNA binding transcription factor activity (GO:0003700);; Cellular Component: nucleus (GO:0005634);; Biological Process: regulation of transcription, DNA-templated (GO:0006355);; Molecular Function: zinc ion binding (GO:0008270);;	--	[R]	General function prediction only	C2H2-type zinc finger;; Zinc-finger double-stranded RNA-binding;; Zinc-finger of C2H2 type	Zinc finger protein ZAT3 GN=F23E12.160 OS=Arabidopsis thaliana (Mouse-ear cress) PE=2 SV=1	R	General function prediction only	BnaCnng09030D [Brassica napus]
TRINITY_DN22736_c1_g6	down	[G]	Carbohydrate transport and metabolism	Molecular Function: DNA binding (GO:0003677);; Molecular Function: DNA helicase activity (GO:0003678);; Cellular Component: extracellular region (GO:0005576);; Cellular Component: nucleus (GO:0005634);; Biological Process: methylation-dependent chromatin silencing (GO:0006346);; Biological Process: cell proliferation (GO:0008283);; Biological Process: response to auxin (GO:0009733);; Biological P…	--	[R]	General function prediction only	Strictosidine synthase;; SMP-30/Gluconolaconase/LRE-like region;; Strictosidine synthase	Protein STRICTOSIDINE SYNTHASE-LIKE 2 {ECO:0000303|PubMed:10777701} (Precursor) OS=Arabidopsis thaliana (Mouse-ear cress) PE=2 SV=1	R	General function prediction only	PREDICTED: strictosidine synthase 3 [Brassica rapa]
TRINITY_DN6266_c0_g1	down	--	--	--	--	--	--	--	--	--	--	BnaA07g27830D [Brassica napus]
TRINITY_DN26893_c0_g4	down	[P]	Inorganic ion transport and metabolism	Biological Process: transition metal ion transport (GO:0000041);; Cellular Component: plasma membrane (GO:0005886);; Biological Process: oligopeptide transport (GO:0006857);; Molecular Function: secondary active sulfate transmembrane transporter activity (GO:0008271);; Biological Process: sulfate transport (GO:0008272);; Biological Process: response to nitrate (GO:0010167);; Biological Process: n…	K17470|0|brp:103869074|sulfate transporter 1.3; K17470 sulfate transporter 1, high-affinity (A)	[P]	Inorganic ion transport and metabolism	Sulfate transporter family;; STAS domain	Sulfate transporter 1.3 GN=SULTR1;3 OS=Arabidopsis thaliana (Mouse-ear cress) PE=2 SV=1	P	Inorganic ion transport and metabolism	PREDICTED: sulfate transporter 1.3 [Brassica rapa]
TRINITY_DN27873_c1_g1	down	[R]	General function prediction only	Molecular Function: nucleotide binding (GO:0000166);; Molecular Function: sequence-specific DNA binding transcription factor activity (GO:0003700);; Molecular Function: protein binding (GO:0005515);; Cellular Component: chromatin silencing complex (GO:0005677);; Cellular Component: heterotrimeric G-protein complex (GO:0005834);; Biological Process: regulation of gene expression by genetic imprint…	K11462|2.39097e-169|brp:103869280|polycomb group protein FERTILIZATION-INDEPENDENT ENDOSPERM-like; K11462 polycomb protein EED (A)	[K]	Transcription	--	Polycomb group protein FERTILIZATION-INDEPENDENT ENDOSPERM GN=MOE17.5 OS=Arabidopsis thaliana (Mouse-ear cress) PE=1 SV=2	K	Transcription	BnaA05g20150D [Brassica napus]
TRINITY_DN23024_c2_g1	down	--	--	Cellular Component: cytoplasm (GO:0005737);; Biological Process: protein folding (GO:0006457);; Biological Process: response to stress (GO:0006950);; Molecular Function: heat shock protein binding (GO:0031072);; Molecular Function: unfolded protein binding (GO:0051082);;	--	[O]	Posttranslational modification, protein turnover, chaperones	X-domain of DnaJ-containing	Chaperone protein dnaJ 10 GN=F28O16.7 OS=Arabidopsis thaliana (Mouse-ear cress) PE=2 SV=2	O	Posttranslational modification, protein turnover, chaperones	PREDICTED: chaperone protein dnaJ 10 isoform X1 [Brassica rapa]
TRINITY_DN26896_c1_g1	down	--	--	Cellular Component: plasma membrane (GO:0005886);; Biological Process: organ morphogenesis (GO:0009887);; Biological Process: tissue development (GO:0009888);; Biological Process: positive regulation of organelle organization (GO:0010638);; Biological Process: sterol biosynthetic process (GO:0016126);; Biological Process: pentacyclic triterpenoid biosynthetic process (GO:0019745);; Biological Pro…	--	[R]	General function prediction only	C2 domain	Synaptotagmin-4 GN=T5K6.90 OS=Arabidopsis thaliana (Mouse-ear cress) PE=2 SV=1	R	General function prediction only	PREDICTED: synaptotagmin-4 [Brassica rapa]
TRINITY_DN26042_c0_g5	down	--	--	Molecular Function: enzyme inhibitor activity (GO:0004857);; Cellular Component: extracellular region (GO:0005576);; Cellular Component: plant-type cell wall (GO:0009505);; Cellular Component: plasmodesma (GO:0009506);; Biological Process: pollen tube growth (GO:0009860);; Molecular Function: pectinesterase activity (GO:0030599);; Biological Process: cell wall modification (GO:0042545);; Biologic…	--	--	--	Plant invertase/pectin methylesterase inhibitor	Pectinesterase 5 (Precursor) GN=F14M4.13 OS=Arabidopsis thaliana (Mouse-ear cress) PE=2 SV=2	G	Carbohydrate transport and metabolism	PREDICTED: pectinesterase 5-like [Brassica rapa]
TRINITY_DN25736_c1_g2	down	--	--	Molecular Function: actin binding (GO:0003779);; Cellular Component: extracellular region (GO:0005576);; Biological Process: pollen tube growth (GO:0009860);; Biological Process: cytoplasmic transport (GO:0016482);; Biological Process: actin nucleation (GO:0045010);; Biological Process: actin filament bundle assembly (GO:0051017);;	--	[TZ]	--	--	Formin-like protein 3 (Precursor) OS=Arabidopsis thaliana (Mouse-ear cress) PE=2 SV=3	Z	Cytoskeleton	PREDICTED: formin-like protein 3 [Brassica rapa]
TRINITY_DN23814_c0_g1	down	--	--	Cellular Component: nucleus (GO:0005634);;	--	--	--	FBD;; F-box domain	Putative F-box/FBD/LRR-repeat protein At4g03220 GN=At4g03220 OS=Arabidopsis thaliana (Mouse-ear cress) PE=3 SV=1	R	General function prediction only	PREDICTED: putative F-box/FBD/LRR-repeat protein At4g03220 [Brassica rapa]
TRINITY_DN24239_c0_g2	down	--	--	Molecular Function: DNA binding (GO:0003677);; Cellular Component: nucleus (GO:0005634);; Cellular Component: cytosol (GO:0005829);; Biological Process: regulation of floral meristem growth (GO:0010080);; Biological Process: regulation of inflorescence meristem growth (GO:0010081);; Biological Process: floral meristem determinacy (GO:0010582);;	--	--	--	--	Protein ULTRAPETALA 1 GN=ULT1 OS=Arabidopsis thaliana (Mouse-ear cress) PE=1 SV=1	K	Transcription	BnaA03g49100D [Brassica napus]
TRINITY_DN33422_c0_g1	down	--	--	--	--	--	--	--	--	--	--	PREDICTED: uncharacterized protein LOC103837493 [Brassica rapa]
TRINITY_DN25939_c2_g3	down	[TZDR]	--	--	K13448|2.01567e-48|brp:103851111|polcalcin Bra n 1; K13448 calcium-binding protein CML (A)	[T]	Signal transduction mechanisms	EF hand;; EF hand;; EF-hand domain pair;; EF-hand domain pair;; EF-hand domain	Polcalcin Bra n 1 OS=Brassica napus (Rape) PE=1 SV=1	T	Signal transduction mechanisms	PREDICTED: polcalcin Bra n 1 [Brassica rapa]
TRINITY_DN22762_c0_g5	down	[GEPR]	--	Molecular Function: nucleoside transmembrane transporter activity (GO:0005337);; Molecular Function: sugar:proton symporter activity (GO:0005351);; Cellular Component: plant-type vacuole membrane (GO:0009705);; Cellular Component: integral component of membrane (GO:0016021);; Biological Process: carbohydrate transmembrane transport (GO:0034219);;	--	[R]	General function prediction only	Sugar (and other) transporter;; Major Facilitator Superfamily;; Protein of unknown function (DUF791)	Monosaccharide-sensing protein 3 GN=MSSP3 OS=Arabidopsis thaliana (Mouse-ear cress) PE=2 SV=1	R	General function prediction only	PREDICTED: monosaccharide-sensing protein 3 [Brassica rapa]
TRINITY_DN24485_c1_g1	down	--	--	--	--	--	--	Protein of unknown function, DUF538	--	S	Function unknown	PREDICTED: uncharacterized protein LOC103874610 [Brassica rapa]
TRINITY_DN27534_c2_g7	down	--	--	Molecular Function: kinase activity (GO:0016301);; Biological Process: phosphorylation (GO:0016310);; Biological Process: rejection of self pollen (GO:0060320);;	--	--	--	S-locus glycoprotein family;; D-mannose binding lectin	S-locus-specific glycoprotein S6 (Precursor) GN=SLSG OS=Brassica oleracea (Wild cabbage) PE=2 SV=2	T	Signal transduction mechanisms	S glycoprotein [Brassica rapa subsp. oleifera]
TRINITY_DN23703_c0_g8	down	[V]	Defense mechanisms	Molecular Function: ATP binding (GO:0005524);; Cellular Component: nucleus (GO:0005634);; Biological Process: ATP catabolic process (GO:0006200);; Cellular Component: membrane (GO:0016020);; Molecular Function: ATPase activity (GO:0016887);;	--	[Q]	Secondary metabolites biosynthesis, transport and catabolism	ABC-2 type transporter;; Plant PDR ABC transporter associated;; ABC transporter;; ABC-2 family transporter protein;; AAA domain;; ABC transporter;; ABC-transporter extracellular N-terminal	ABC transporter G family member 42 GN=FCAALL.460 OS=Arabidopsis thaliana (Mouse-ear cress) PE=2 SV=1	Q	Secondary metabolites biosynthesis, transport and catabolism	PREDICTED: ABC transporter G family member 42-like [Brassica rapa]
TRINITY_DN20978_c0_g1	down	--	--	Molecular Function: nucleoside transmembrane transporter activity (GO:0005337);; Cellular Component: plasma membrane (GO:0005886);; Biological Process: pyrimidine nucleoside transport (GO:0015864);;	K15014|0|brp:103830809|equilibrative nucleotide transporter 3-like; K15014 solute carrier family 29 (equilibrative nucleoside transporter), member 1/2/3 (A)	[F]	Nucleotide transport and metabolism	Nucleoside transporter	Equilibrative nucleotide transporter 3 OS=Arabidopsis thaliana (Mouse-ear cress) PE=1 SV=1	F	Nucleotide transport and metabolism	PREDICTED: equilibrative nucleotide transporter 3-like isoform X2 [Brassica rapa]
TRINITY_DN23048_c0_g14	down	--	--	Molecular Function: nucleotide binding (GO:0000166);; Cellular Component: nucleus (GO:0005634);; Cellular Component: heterotrimeric G-protein complex (GO:0005834);;	--	[R]	General function prediction only	--	--	R	General function prediction only	PREDICTED: myosin heavy chain kinase B-like [Brassica rapa]
TRINITY_DN25280_c1_g4	down	--	--	Cellular Component: chloroplast (GO:0009507);; Cellular Component: membrane (GO:0016020);; Biological Process: vesicle-mediated transport (GO:0016192);;	--	[U]	Intracellular trafficking, secretion, and vesicular transport	--	--	U	Intracellular trafficking, secretion, and vesicular transport	BnaAnng07510D [Brassica napus]
TRINITY_DN27862_c0_g1	down	--	--	Biological Process: DNA catabolic process, exonucleolytic (GO:0000738);; Molecular Function: nucleic acid binding (GO:0003676);; Molecular Function: exonuclease activity (GO:0004527);; Cellular Component: mitochondrion (GO:0005739);; Cellular Component: plastid (GO:0009536);;	--	[L]	Replication, recombination and repair	--	Exonuclease DPD1, chloroplastic/mitochondrial {ECO:0000303|PubMed:21521697} (Precursor) OS=Arabidopsis thaliana (Mouse-ear cress) PE=1 SV=1	L	Replication, recombination and repair	PREDICTED: uncharacterized protein LOC103874494 [Brassica rapa]
TRINITY_DN22676_c0_g4	down	--	--	Molecular Function: catalytic activity (GO:0003824);; Cellular Component: Golgi apparatus (GO:0005794);; Cellular Component: membrane (GO:0016020);; Biological Process: actin filament-based movement (GO:0030048);;	--	[GMW]	--	Exostosin family	Xyloglucan galactosyltransferase KATAMARI1 GN=F11A3.8 OS=Arabidopsis thaliana (Mouse-ear cress) PE=1 SV=1	W	Extracellular structures	BnaA07g14250D [Brassica napus]
TRINITY_DN23356_c4_g2	down	--	--	Molecular Function: DNA binding (GO:0003677);; Molecular Function: sequence-specific DNA binding transcription factor activity (GO:0003700);; Molecular Function: protein binding (GO:0005515);; Cellular Component: nucleus (GO:0005634);; Cellular Component: mitochondrion (GO:0005739);; Biological Process: cell death (GO:0008219);; Molecular Function: zinc ion binding (GO:0008270);; Biological Proce…	--	--	--	Dof domain, zinc finger	Cyclic dof factor 1 OS=Arabidopsis thaliana (Mouse-ear cress) PE=1 SV=2	K	Transcription	BnaA06g21870D [Brassica napus]
TRINITY_DN24706_c0_g3	down	--	--	--	--	--	--	--	--	--	--	PREDICTED: uncharacterized protein LOC103854861 [Brassica rapa]
TRINITY_DN27120_c5_g1	down	--	--	Molecular Function: triglyceride lipase activity (GO:0004806);; Molecular Function: GTP binding (GO:0005525);; Biological Process: fatty acid beta-oxidation (GO:0006635);; Cellular Component: monolayer-surrounded lipid storage body (GO:0012511);; Biological Process: protein import into peroxisome matrix (GO:0016558);; Biological Process: triglyceride catabolic process (GO:0019433);; Biological Pr…	K14674|0|brp:103850528|triacylglycerol lipase SDP1-like; K14674 TAG lipase / steryl ester hydrolase / phospholipase A2 / LPA acyltransferase [EC:3.1.1.3 3.1.1.13 3.1.1.4 2.3.1.51] (A)	[R]	General function prediction only	Patatin-like phospholipase;; Domain of unknown function (DUF3336)	Triacylglycerol lipase SDP1 GN=SDP1 OS=Arabidopsis thaliana (Mouse-ear cress) PE=1 SV=1	I	Lipid transport and metabolism	PREDICTED: triacylglycerol lipase SDP1-like [Brassica rapa]
TRINITY_DN24656_c0_g1	down	--	--	Cellular Component: extracellular region (GO:0005576);; Biological Process: lipid metabolic process (GO:0006629);; Molecular Function: lipase activity (GO:0016298);;	--	--	--	GDSL-like Lipase/Acylhydrolase	GDSL esterase/lipase At2g19010 (Precursor) GN=At2g19010 OS=Arabidopsis thaliana (Mouse-ear cress) PE=2 SV=1	I	Lipid transport and metabolism	BnaAnng22350D [Brassica napus]
TRINITY_DN27521_c0_g9	down	[V]	Defense mechanisms	Molecular Function: ATP binding (GO:0005524);; Cellular Component: mitochondrion (GO:0005739);; Cellular Component: plasma membrane (GO:0005886);; Biological Process: ATP catabolic process (GO:0006200);; Biological Process: vernalization response (GO:0010048);; Biological Process: auxin efflux (GO:0010315);; Molecular Function: auxin efflux transmembrane transporter activity (GO:0010329);; Biolog…	K05658|3.42554e-33|aly:ARALYDRAFT_888346|PGP10; P-glycoprotein 10; K05658 ATP-binding cassette, subfamily B (MDR/TAP), member 1 [EC:3.6.3.44] (A)	[Q]	Secondary metabolites biosynthesis, transport and catabolism	--	ABC transporter B family member 10 GN=F20B24.12 OS=Arabidopsis thaliana (Mouse-ear cress) PE=1 SV=2	Q	Secondary metabolites biosynthesis, transport and catabolism	BnaA06g06550D [Brassica napus]
TRINITY_DN26702_c0_g1	down	--	--	--	--	[R]	General function prediction only	gag-polypeptide of LTR copia-type;; gag-polypeptide of LTR copia-type;; Retrotransposon gag protein;; GAG-pre-integrase domain	--	S	Function unknown	PREDICTED: uncharacterized protein LOC103863340 [Brassica rapa]
TRINITY_DN25732_c0_g5	down	[R]	General function prediction only	Cellular Component: nucleus (GO:0005634);; Biological Process: plant-type cell wall modification (GO:0009827);; Biological Process: pollen tube growth (GO:0009860);;	--	[R]	General function prediction only	Ankyrin repeats (3 copies);; Ankyrin repeats (many copies);; Ankyrin repeat;; Ankyrin repeats (many copies);; Ankyrin repeat;; Domain of unknown function	Ankyrin repeat-containing protein At3g12360 GN=At3g12360 OS=Arabidopsis thaliana (Mouse-ear cress) PE=2 SV=1	R	General function prediction only	BnaA03g30620D [Brassica napus]
TRINITY_DN27040_c1_g12	down	--	--	Cellular Component: extracellular region (GO:0005576);; Biological Process: plant-type cell wall modification (GO:0009827);; Molecular Function: pectate lyase activity (GO:0030570);;	K01728|1.06097e-52|brp:103872235|probable pectate lyase 3; K01728 pectate lyase [EC:4.2.2.2] (A)	--	--	--	Probable pectate lyase 3 (Precursor) GN=AT59 OS=Arabidopsis thaliana (Mouse-ear cress) PE=2 SV=1	R	General function prediction only	BnaA06g09240D [Brassica napus]
TRINITY_DN19617_c0_g1	down	--	--	Cellular Component: nucleus (GO:0005634);;	--	[J]	Translation, ribosomal structure and biogenesis	--	--	J	Translation, ribosomal structure and biogenesis	BnaA07g11560D [Brassica napus]
TRINITY_DN26166_c0_g1	down	--	--	--	--	[DR]	--	MATH domain	Ubiquitin carboxyl-terminal hydrolase 12 GN=UBP12 OS=Arabidopsis thaliana (Mouse-ear cress) PE=1 SV=2	D	Cell cycle control, cell division, chromosome partitioning	PREDICTED: uncharacterized protein LOC103834883 [Brassica rapa]
TRINITY_DN23941_c3_g1	down	--	--	--	--	--	--	Protein of unknown function (DUF1216);; Protein of unknown function (DUF1216)	--	R	General function prediction only	PREDICTED: uncharacterized protein LOC103860620 [Brassica rapa]
TRINITY_DN24695_c0_g2	down	--	--	Cellular Component: mitochondrion (GO:0005739);;	--	--	--	--	--	R	General function prediction only	PREDICTED: uncharacterized protein LOC103836568 [Brassica rapa]
TRINITY_DN24333_c0_g2	down	--	--	--	--	--	--	--	--	S	Function unknown	PREDICTED: uncharacterized protein LOC103846878 [Brassica rapa]
TRINITY_DN20359_c0_g1	down	--	--	--	--	--	--	--	--	--	--	BnaCnng52220D [Brassica napus]
TRINITY_DN26654_c0_g1	down	--	--	Cellular Component: mitochondrial inner membrane presequence translocase complex (GO:0005744);; Cellular Component: vacuolar membrane (GO:0005774);; Cellular Component: plasma membrane (GO:0005886);; Biological Process: chloroplast organization (GO:0009658);; Cellular Component: chloroplast envelope (GO:0009941);; Biological Process: protein transport (GO:0015031);; Molecular Function: P-P-bond-h…	--	--	--	--	--	R	General function prediction only	PREDICTED: uncharacterized protein LOC103874331 [Brassica rapa]
TRINITY_DN25711_c3_g2	down	--	--	Cellular Component: nucleus (GO:0005634);; Biological Process: ethylene biosynthetic process (GO:0009693);; Biological Process: brassinosteroid biosynthetic process (GO:0016132);; Biological Process: microgametogenesis (GO:0055046);;	--	[R]	General function prediction only	Leucine rich repeat;; Leucine Rich repeats (2 copies);; Leucine Rich Repeat;; Leucine rich repeat	Plant intracellular Ras-group-related LRR protein 1 GN=PIRL1 OS=Arabidopsis thaliana (Mouse-ear cress) PE=2 SV=1	R	General function prediction only	PREDICTED: plant intracellular Ras-group-related LRR protein 1 [Brassica rapa]
TRINITY_DN24585_c5_g2	down	[GEPR]	--	Molecular Function: sugar:proton symporter activity (GO:0005351);; Cellular Component: integral component of plasma membrane (GO:0005887);; Biological Process: pollen exine formation (GO:0010584);; Molecular Function: monosaccharide transmembrane transporter activity (GO:0015145);; Biological Process: monosaccharide transport (GO:0015749);; Molecular Function: oxidoreductase activity (GO:0016491)…	--	[R]	General function prediction only	Sugar (and other) transporter;; Major Facilitator Superfamily;; Fungal trichothecene efflux pump (TRI12)	Sugar transport protein 2 GN=STP2 OS=Arabidopsis thaliana (Mouse-ear cress) PE=1 SV=3	R	General function prediction only	PREDICTED: sugar transport protein 2 [Brassica rapa]
TRINITY_DN23164_c0_g1	down	--	--	Cellular Component: nucleus (GO:0005634);; Biological Process: chloroplast organization (GO:0009658);; Biological Process: regulation of defense response (GO:0031347);; Biological Process: positive regulation of transcription, DNA-templated (GO:0045893);;	--	--	--	--	--	S	Function unknown	PREDICTED: uncharacterized protein LOC103874333 [Brassica rapa]
TRINITY_DN26390_c2_g13	down	--	--	Molecular Function: aspartic-type endopeptidase activity (GO:0004190);; Cellular Component: plasma membrane (GO:0005886);; Biological Process: proteolysis (GO:0006508);; Biological Process: plant-type cell wall modification (GO:0009827);; Biological Process: pollen tube growth (GO:0009860);; Cellular Component: anchored component of membrane (GO:0031225);;	--	[O]	Posttranslational modification, protein turnover, chaperones	Xylanase inhibitor N-terminal;; Eukaryotic aspartyl protease	Aspartic proteinase-like protein 2 (Precursor) GN=At1g65240 OS=Arabidopsis thaliana (Mouse-ear cress) PE=1 SV=2	O	Posttranslational modification, protein turnover, chaperones	PREDICTED: aspartic proteinase-like protein 2 [Brassica rapa]
TRINITY_DN24749_c1_g3	down	--	--	--	--	--	--	Protein of unknown function (DUF1216)	--	--	--	PREDICTED: uncharacterized protein LOC103855243 [Brassica rapa]
TRINITY_DN27288_c1_g7	down	--	--	Cellular Component: membrane (GO:0016020);;	--	--	--	EamA-like transporter family	WAT1-related protein At1g09380 GN=At1g09380 OS=Arabidopsis thaliana (Mouse-ear cress) PE=2 SV=1	S	Function unknown	PREDICTED: WAT1-related protein At1g09380 [Brassica rapa]
TRINITY_DN24787_c0_g1	down	[R]	General function prediction only	Molecular Function: iron ion binding (GO:0005506);; Cellular Component: cytoplasm (GO:0005737);; Biological Process: response to wounding (GO:0009611);; Biological Process: response to fungus (GO:0009620);; Biological Process: jasmonic acid biosynthetic process (GO:0009695);; Biological Process: jasmonic acid mediated signaling pathway (GO:0009867);; Molecular Function: oxidoreductase activity, a…	--	[QR]	--	2OG-Fe(II) oxygenase superfamily	Probable 2-oxoglutarate/Fe(II)-dependent dioxygenase GN=DIOX2 OS=Papaver somniferum (Opium poppy) PE=2 SV=1	R	General function prediction only	PREDICTED: leucoanthocyanidin dioxygenase-like [Brassica rapa]
TRINITY_DN22761_c0_g9	down	[M]	Cell wall/membrane/envelope biogenesis	Molecular Function: polygalacturonase activity (GO:0004650);; Cellular Component: extracellular region (GO:0005576);; Biological Process: carbohydrate metabolic process (GO:0005975);;	--	--	--	Glycosyl hydrolases family 28;; Pectate lyase superfamily protein	Probable polygalacturonase OS=Vitis vinifera (Grape) PE=1 SV=1	F	Nucleotide transport and metabolism	PREDICTED: probable polygalacturonase [Brassica rapa]
TRINITY_DN19569_c0_g1	down	[IQR]	--	Molecular Function: nucleotide binding (GO:0000166);; Cellular Component: cytoplasm (GO:0005737);; Molecular Function: oxidoreductase activity (GO:0016491);; Biological Process: oxidation-reduction process (GO:0055114);;	--	[Q]	Secondary metabolites biosynthesis, transport and catabolism	short chain dehydrogenase;; KR domain;; NAD dependent epimerase/dehydratase family	(+)-neomenthol dehydrogenase GN=MNR1 OS=Capsicum annuum (Bell pepper) PE=1 SV=1	Q	Secondary metabolites biosynthesis, transport and catabolism	PREDICTED: (+)-neomenthol dehydrogenase [Brassica rapa]
TRINITY_DN25268_c1_g8	down	[P]	Inorganic ion transport and metabolism	Biological Process: response to reactive oxygen species (GO:0000302);; Biological Process: iron ion transport (GO:0006826);; Biological Process: cellular iron ion homeostasis (GO:0006879);; Molecular Function: ferric iron binding (GO:0008199);; Cellular Component: chloroplast (GO:0009507);; Biological Process: response to abscisic acid (GO:0009737);; Biological Process: response to iron ion (GO:0…	K00522|8.09784e-114|brp:103870409|ferritin-2, chloroplastic; K00522 ferritin heavy chain [EC:1.16.3.2] (A)	[P]	Inorganic ion transport and metabolism	Ferritin-like domain	Ferritin-2, chloroplastic (Precursor) GN=FER2 OS=Arabidopsis thaliana (Mouse-ear cress) PE=2 SV=1	P	Inorganic ion transport and metabolism	PREDICTED: ferritin-2, chloroplastic [Brassica rapa]
TRINITY_DN23055_c0_g1	down	--	--	--	K07466|2.67333e-43|brp:103858789|uncharacterized LOC103858789; K07466 replication factor A1 (A)	[MOT]	--	--	ERAD-associated E3 ubiquitin-protein ligase component HRD3A {ECO:0000305} (Precursor) OS=Arabidopsis thaliana (Mouse-ear cress) PE=1 SV=1	V	Defense mechanisms	BnaC01g36000D [Brassica napus]
TRINITY_DN25124_c2_g4	down	--	--	Cellular Component: Golgi apparatus (GO:0005794);; Molecular Function: methyltransferase activity (GO:0008168);; Biological Process: methylation (GO:0032259);;	--	--	--	Putative S-adenosyl-L-methionine-dependent methyltransferase;; Methyltransferase domain;; Methyltransferase domain;; Methyltransferase domain	Probable methyltransferase PMT27 GN=At3g51070 OS=Arabidopsis thaliana (Mouse-ear cress) PE=3 SV=1	R	General function prediction only	PREDICTED: probable methyltransferase PMT27 [Brassica rapa]
TRINITY_DN26177_c0_g5	down	[G]	Carbohydrate transport and metabolism	Cellular Component: plant-type vacuole (GO:0000325);; Molecular Function: sucrose alpha-glucosidase activity (GO:0004575);; Biological Process: carbohydrate metabolic process (GO:0005975);; Biological Process: polyamine catabolic process (GO:0006598);; Biological Process: calcium ion transport (GO:0006816);; Biological Process: iron ion transport (GO:0006826);; Biological Process: Golgi organizat…	K01193|0|brp:103838379|acid beta-fructofuranosidase 3, vacuolar; K01193 beta-fructofuranosidase [EC:3.2.1.26] (A)	[G]	Carbohydrate transport and metabolism	Glycosyl hydrolases family 32 N-terminal domain;; Glycosyl hydrolases family 32 C terminal	Acid beta-fructofuranosidase 3, vacuolar (Precursor) OS=Arabidopsis thaliana (Mouse-ear cress) PE=2 SV=1	G	Carbohydrate transport and metabolism	BnaA09g12880D [Brassica napus]
TRINITY_DN23292_c0_g2	down	--	--	Cellular Component: extracellular region (GO:0005576);; Cellular Component: membrane (GO:0016020);;	--	--	--	EamA-like transporter family	WAT1-related protein At2g39510 GN=At2g39510 OS=Arabidopsis thaliana (Mouse-ear cress) PE=2 SV=1	S	Function unknown	PREDICTED: WAT1-related protein At2g39510 [Brassica rapa]
TRINITY_DN23742_c3_g3	down	--	--	Molecular Function: methyltransferase activity (GO:0008168);; Cellular Component: plastoglobule (GO:0010287);; Biological Process: methylation (GO:0032259);; Biological Process: response to karrikin (GO:0080167);;	--	--	--	--	Uncharacterized methyltransferase At2g41040, chloroplastic (Precursor) GN=At2g41040 OS=Arabidopsis thaliana (Mouse-ear cress) PE=2 SV=1	K	Transcription	BnaC04g56820D [Brassica napus]
TRINITY_DN23702_c1_g4	down	--	--	Cellular Component: nucleus (GO:0005634);; Cellular Component: plasma membrane (GO:0005886);;	--	--	--	--	Uncharacterized protein At4g15545 GN=At4g15545 OS=Arabidopsis thaliana (Mouse-ear cress) PE=1 SV=1	S	Function unknown	PREDICTED: uncharacterized protein At4g15545 [Brassica rapa]
TRINITY_DN25666_c2_g1	down	[P]	Inorganic ion transport and metabolism	Molecular Function: magnesium ion binding (GO:0000287);; Molecular Function: phospholipid-translocating ATPase activity (GO:0004012);; Molecular Function: ATP binding (GO:0005524);; Cellular Component: plasma membrane (GO:0005886);; Biological Process: cation transport (GO:0006812);; Biological Process: metabolic process (GO:0008152);; Cellular Component: chloroplast envelope (GO:0009941);; Molec…	K01530|1.58819e-99|brp:103831282|putative phospholipid-transporting ATPase 9; K01530 phospholipid-translocating ATPase [EC:3.6.3.1] (A)	[R]	General function prediction only	Putative hydrolase of sodium-potassium ATPase alpha subunit	Putative phospholipid-transporting ATPase 9 GN=ALA9 OS=Arabidopsis thaliana (Mouse-ear cress) PE=3 SV=1	P	Inorganic ion transport and metabolism	PREDICTED: putative phospholipid-transporting ATPase 9 [Brassica rapa]
TRINITY_DN20424_c1_g1	down	--	--	--	--	--	--	--	--	--	--	PREDICTED: uncharacterized protein LOC103871911 [Brassica rapa]
TRINITY_DN25729_c1_g7	down	[RTKL]	--	Molecular Function: calmodulin-dependent protein kinase activity (GO:0004683);; Molecular Function: ATP binding (GO:0005524);; Cellular Component: cytosol (GO:0005829);; Biological Process: protein phosphorylation (GO:0006468);; Biological Process: signal transduction (GO:0007165);; Biological Process: response to abscisic acid (GO:0009737);;	--	[T]	Signal transduction mechanisms	Protein kinase domain;; Protein tyrosine kinase;; NAF domain;; Kinase-like	CBL-interacting serine/threonine-protein kinase 20 GN=K15I22.2 OS=Arabidopsis thaliana (Mouse-ear cress) PE=1 SV=1	T	Signal transduction mechanisms	BnaA02g24110D [Brassica napus]
TRINITY_DN27546_c0_g5	down	--	--	Molecular Function: protein serine/threonine kinase activity (GO:0004674);; Molecular Function: ATP binding (GO:0005524);; Cellular Component: nucleus (GO:0005634);; Biological Process: protein phosphorylation (GO:0006468);; Biological Process: protein N-linked glycosylation (GO:0006487);;	--	[T]	Signal transduction mechanisms	--	--	T	Signal transduction mechanisms	PREDICTED: uncharacterized protein LOC103842673 [Brassica rapa]
TRINITY_DN23465_c0_g2	down	--	--	Biological Process: protein glycosylation (GO:0006486);; Cellular Component: membrane (GO:0016020);;	--	--	--	--	--	S	Function unknown	BnaC09g16180D [Brassica napus]
TRINITY_DN23277_c1_g12	down	[RTKL]	--	Molecular Function: calmodulin-dependent protein kinase activity (GO:0004683);; Molecular Function: calcium ion binding (GO:0005509);; Molecular Function: ATP binding (GO:0005524);; Cellular Component: nucleus (GO:0005634);; Cellular Component: cytoplasm (GO:0005737);; Cellular Component: plasma membrane (GO:0005886);; Biological Process: membrane fusion (GO:0006944);; Biological Process: protein…	K13412|5.72917e-147|brp:103845759|calcium-dependent protein kinase 34; K13412 calcium-dependent protein kinase [EC:2.7.11.1] (A)	[T]	Signal transduction mechanisms	Protein kinase domain;; Protein tyrosine kinase;; Lipopolysaccharide kinase (Kdo/WaaP) family	Calcium-dependent protein kinase 17 GN=CPK17 OS=Arabidopsis thaliana (Mouse-ear cress) PE=2 SV=1	T	Signal transduction mechanisms	PREDICTED: calcium-dependent protein kinase 34 [Brassica rapa]
TRINITY_DN20230_c0_g1	down	[R]	General function prediction only	Cellular Component: cytoplasm (GO:0005737);; Biological Process: systemic acquired resistance (GO:0009627);; Biological Process: salicylic acid metabolic process (GO:0009696);; Biological Process: defense response to fungus, incompatible interaction (GO:0009817);; Molecular Function: methyl indole-3-acetate esterase activity (GO:0080030);; Molecular Function: methyl salicylate esterase activity (…	K08233|0|brp:103842406|methylesterase 2-like; K08233 polyneuridine-aldehyde esterase [EC:3.1.1.78] (A)	--	--	Alpha/beta hydrolase family;; alpha/beta hydrolase fold;; Alpha/beta hydrolase family	Methylesterase 2 GN=F26B6.25 OS=Arabidopsis thaliana (Mouse-ear cress) PE=1 SV=1	I	Lipid transport and metabolism	PREDICTED: methylesterase 2-like [Brassica rapa]
TRINITY_DN24352_c2_g1	down	[R]	General function prediction only	Molecular Function: zinc ion binding (GO:0008270);;	--	[R]	General function prediction only	DHHC palmitoyltransferase	Probable protein S-acyltransferase 3 GN=PAT03 OS=Arabidopsis thaliana (Mouse-ear cress) PE=2 SV=1	R	General function prediction only	PREDICTED: probable protein S-acyltransferase 3 [Brassica rapa]
TRINITY_DN18516_c0_g1	down	--	--	--	--	--	--	Leucine Rich Repeat;; FBD	Putative F-box/FBD/LRR-repeat protein At4g13965 GN=At4g13965 OS=Arabidopsis thaliana (Mouse-ear cress) PE=4 SV=2	T	Signal transduction mechanisms	BnaA04g14310D [Brassica napus]
TRINITY_DN20668_c0_g1	down	--	--	--	--	--	--	Calmodulin binding protein-like	--	A	RNA processing and modification	PREDICTED: uncharacterized protein LOC103837147 isoform X2 [Brassica rapa]
TRINITY_DN14529_c0_g1	down	--	--	Cellular Component: extracellular region (GO:0005576);; Biological Process: membrane fusion (GO:0006944);; Biological Process: unidimensional cell growth (GO:0009826);; Biological Process: plant-type cell wall loosening (GO:0009828);; Biological Process: plant-type cell wall modification involved in multidimensional cell growth (GO:0009831);; Biological Process: sexual reproduction (GO:0019953);;…	--	--	--	Pollen allergen;; Rare lipoprotein A (RlpA)-like double-psi beta-barrel	Expansin-B5 (Precursor) GN=EXPB5 OS=Arabidopsis thaliana (Mouse-ear cress) PE=2 SV=2	R	General function prediction only	expansin-B5 precursor [Brassica rapa]
TRINITY_DN26005_c3_g1	down	--	--	Biological Process: MAPK cascade (GO:0000165);; Cellular Component: nucleus (GO:0005634);; Biological Process: protein targeting to membrane (GO:0006612);; Molecular Function: oxysterol binding (GO:0008142);; Biological Process: steroid metabolic process (GO:0008202);; Biological Process: response to cold (GO:0009409);; Biological Process: response to ethylene (GO:0009723);; Biological Process: a…	--	[I]	Lipid transport and metabolism	Oxysterol-binding protein;; Pleckstrin homology domain;; PH domain	Oxysterol-binding protein-related protein 1C GN=ORP1C OS=Arabidopsis thaliana (Mouse-ear cress) PE=2 SV=1	T	Signal transduction mechanisms	PREDICTED: oxysterol-binding protein-related protein 1C isoform X1 [Brassica rapa]
TRINITY_DN26886_c0_g1	down	[O]	Posttranslational modification, protein turnover, chaperones	Molecular Function: Rab GDP-dissociation inhibitor activity (GO:0005093);; Cellular Component: cytoplasm (GO:0005737);; Biological Process: N-terminal protein myristoylation (GO:0006499);; Biological Process: protein transport (GO:0015031);; Cellular Component: apoplast (GO:0048046);;	K17255|0|brp:103850372|guanosine nucleotide diphosphate dissociation inhibitor At5g09550-like; K17255 Rab GDP dissociation inhibitor (A)	[O]	Posttranslational modification, protein turnover, chaperones	GDP dissociation inhibitor;; GDP dissociation inhibitor	Guanosine nucleotide diphosphate dissociation inhibitor At5g09550 GN=At5g09550 OS=Arabidopsis thaliana (Mouse-ear cress) PE=3 SV=1	O	Posttranslational modification, protein turnover, chaperones	BnaC02g00820D [Brassica napus]
TRINITY_DN23199_c1_g5	down	--	--	--	--	--	--	Plant self-incompatibility response (SCRL) protein	Putative defensin-like protein 230 (Precursor) GN=SCRL24 OS=Arabidopsis thaliana (Mouse-ear cress) PE=3 SV=2	--	--	BnaC01g04110D [Brassica napus]
TRINITY_DN21146_c0_g4	down	--	--	Molecular Function: binding (GO:0005488);; Biological Process: regulation of transcription, DNA-templated (GO:0006355);;	--	--	--	--	Transcription factor bHLH62 GN=F21O3.5 OS=Arabidopsis thaliana (Mouse-ear cress) PE=2 SV=1	K	Transcription	PREDICTED: transcription factor bHLH62 [Brassica rapa]
TRINITY_DN27094_c0_g2	down	[T]	Signal transduction mechanisms	Molecular Function: phosphatidylinositol-4,5-bisphosphate 5-phosphatase activity (GO:0004439);; Cellular Component: mitochondrion (GO:0005739);; Cellular Component: endoplasmic reticulum (GO:0005783);; Cellular Component: plasmodesma (GO:0009506);; Biological Process: response to wounding (GO:0009611);; Biological Process: response to salt stress (GO:0009651);; Cellular Component: plasma membrane…	--	[I]	Lipid transport and metabolism	SacI homology domain	Phosphoinositide phosphatase SAC6 GN=K2A18.9 OS=Arabidopsis thaliana (Mouse-ear cress) PE=2 SV=1	I	Lipid transport and metabolism	BnaA09g08140D [Brassica napus]
TRINITY_DN21304_c0_g2	down	[D]	Cell cycle control, cell division, chromosome partitioning	Molecular Function: cyclin-dependent protein serine/threonine kinase activity (GO:0004693);; Molecular Function: protein binding (GO:0005515);; Cellular Component: nucleus (GO:0005634);; Biological Process: embryo development (GO:0009790);; Biological Process: regulation of cell cycle (GO:0051726);;	K18813|0|brp:103855446|putative cyclin-D7-1; K18813 cyclin D7, plant (A)	[D]	Cell cycle control, cell division, chromosome partitioning	Cyclin, N-terminal domain	Putative cyclin-D7-1 GN=CYCD7-1 OS=Arabidopsis thaliana (Mouse-ear cress) PE=3 SV=1	D	Cell cycle control, cell division, chromosome partitioning	PREDICTED: putative cyclin-D7-1 [Brassica rapa]
TRINITY_DN23905_c2_g4	down	--	--	Molecular Function: DNA binding (GO:0003677);; Molecular Function: nuclease activity (GO:0004518);; Cellular Component: nucleus (GO:0005634);; Biological Process: regulation of transcription, DNA-templated (GO:0006355);; Biological Process: circadian rhythm (GO:0007623);; Molecular Function: zinc ion binding (GO:0008270);; Biological Process: nucleic acid phosphodiester bond hydrolysis (GO:009030…	--	[R]	General function prediction only	Zinc finger C-x8-C-x5-C-x3-H type (and similar)	Zinc finger CCCH domain-containing protein 26 GN=ZFN2 OS=Arabidopsis thaliana (Mouse-ear cress) PE=1 SV=1	R	General function prediction only	PREDICTED: zinc finger CCCH domain-containing protein 26-like [Brassica rapa]
TRINITY_DN25836_c2_g5	down	[O]	Posttranslational modification, protein turnover, chaperones	Biological Process: nuclear division (GO:0000280);; Biological Process: cytokinesis by cell plate formation (GO:0000911);; Molecular Function: peroxidase activity (GO:0004601);; Cellular Component: nucleus (GO:0005634);; Cellular Component: cytosol (GO:0005829);; Cellular Component: microtubule (GO:0005874);; Cellular Component: plasma membrane (GO:0005886);; Biological Process: DNA replication i…	--	[O]	Posttranslational modification, protein turnover, chaperones	Redoxin;; Redoxin	Peroxiredoxin-2C GN=F12P19.13 OS=Arabidopsis thaliana (Mouse-ear cress) PE=1 SV=1	O	Posttranslational modification, protein turnover, chaperones	PREDICTED: peroxiredoxin-2B-like [Brassica rapa]
TRINITY_DN26212_c0_g1	down	--	--	Cellular Component: nucleus (GO:0005634);;	--	--	--	--	--	S	Function unknown	PREDICTED: LOW QUALITY PROTEIN: uncharacterized protein LOC103870869 [Brassica rapa]
TRINITY_DN27123_c1_g2	down	[MG]	--	Molecular Function: alcohol dehydrogenase (NAD) activity (GO:0004022);; Biological Process: cellular metabolic process (GO:0044237);; Molecular Function: dihydrokaempferol 4-reductase activity (GO:0045552);; Biological Process: cellular process involved in reproduction (GO:0048610);; Biological Process: pollen tube development (GO:0048868);; Molecular Function: coenzyme binding (GO:0050662);; Bio…	--	[V]	Defense mechanisms	NAD dependent epimerase/dehydratase family	Cinnamoyl-CoA reductase 1 GN=T24D18.5 OS=Arabidopsis thaliana (Mouse-ear cress) PE=1 SV=1	V	Defense mechanisms	PREDICTED: cinnamoyl-CoA reductase 1-like isoform X1 [Brassica rapa]
TRINITY_DN26492_c1_g3	down	--	--	--	--	--	--	Salt stress response/antifungal;; Salt stress response/antifungal	Cysteine-rich repeat secretory protein 34 (Precursor) GN=CRRSP34 OS=Arabidopsis thaliana (Mouse-ear cress) PE=2 SV=1	R	General function prediction only	PREDICTED: putative cysteine-rich repeat secretory protein 37 [Brassica rapa]
TRINITY_DN24902_c0_g10	down	--	--	Cellular Component: extracellular region (GO:0005576);; Cellular Component: monolayer-surrounded lipid storage body (GO:0012511);; Cellular Component: integral component of membrane (GO:0016021);; Biological Process: lipid storage (GO:0019915);;	--	--	--	Oleosin	Oleosin 14.9 kDa GN=OL3 OS=Arabidopsis thaliana (Mouse-ear cress) PE=2 SV=2	S	Function unknown	PREDICTED: oleosin S1-2 isoform X3 [Brassica rapa]
TRINITY_DN23059_c0_g1	down	--	--	--	--	--	--	--	--	--	--	BnaA06g38520D [Brassica napus]
TRINITY_DN23716_c3_g1	down	--	--	Biological Process: plant-type cell wall modification (GO:0009827);; Biological Process: pollen tube growth (GO:0009860);; Cellular Component: apoplast (GO:0048046);;	--	--	--	--	Pollen-specific protein-like At4g18596 (Precursor) GN=At4g18596 OS=Arabidopsis thaliana (Mouse-ear cress) PE=2 SV=1	R	General function prediction only	BnaC05g22110D [Brassica napus]
TRINITY_DN23086_c3_g5	down	--	--	Molecular Function: DNA binding (GO:0003677);; Molecular Function: sequence-specific DNA binding transcription factor activity (GO:0003700);; Cellular Component: nucleus (GO:0005634);; Biological Process: regulation of transcription, DNA-templated (GO:0006355);;	--	--	--	B3 DNA binding domain	Putative B3 domain-containing protein REM4 GN=REM4 OS=Arabidopsis thaliana (Mouse-ear cress) PE=3 SV=1	--	--	PREDICTED: putative B3 domain-containing protein REM4 [Brassica rapa]
TRINITY_DN26000_c0_g2	down	[C]	Energy production and conversion	Molecular Function: magnesium ion binding (GO:0000287);; Molecular Function: inorganic diphosphatase activity (GO:0004427);; Cellular Component: nucleus (GO:0005634);; Cellular Component: cytoplasm (GO:0005737);; Biological Process: phosphate-containing compound metabolic process (GO:0006796);; Cellular Component: membrane (GO:0016020);;	K01507|7.08818e-112|brp:103866426|soluble inorganic pyrophosphatase; K01507 inorganic pyrophosphatase [EC:3.6.1.1] (A)	[C]	Energy production and conversion	Inorganic pyrophosphatase	Soluble inorganic pyrophosphatase GN=PPA OS=Solanum tuberosum (Potato) PE=2 SV=1	C	Energy production and conversion	PREDICTED: soluble inorganic pyrophosphatase [Brassica rapa]
TRINITY_DN23085_c0_g3	down	--	--	Cellular Component: extracellular region (GO:0005576);;	--	--	--	Salt stress response/antifungal	Putative cysteine-rich repeat secretory protein 17 (Precursor) GN=CRRSP17 OS=Arabidopsis thaliana (Mouse-ear cress) PE=3 SV=1	--	--	PREDICTED: cysteine-rich repeat secretory protein 18-like [Brassica rapa]
TRINITY_DN27256_c0_g3	down	--	--	Cellular Component: extracellular region (GO:0005576);;	--	--	--	Pollen proteins Ole e I like	--	R	General function prediction only	BnaA06g35370D [Brassica napus]
TRINITY_DN27739_c0_g2	down	--	--	Cellular Component: nucleus (GO:0005634);;	K15077|6.47966e-70|brp:103858028|uncharacterized LOC103858028; K15077 elongin-A (A)	[K]	Transcription	RNA polymerase II transcription factor SIII (Elongin) subunit A	--	K	Transcription	BnaC03g23870D [Brassica napus]
TRINITY_DN21304_c0_g5	down	--	--	Molecular Function: cyclin-dependent protein serine/threonine kinase activity (GO:0004693);; Molecular Function: protein binding (GO:0005515);; Cellular Component: nucleus (GO:0005634);; Biological Process: embryo development (GO:0009790);; Biological Process: regulation of cell cycle (GO:0051726);;	K18813|0|brp:103847476|putative cyclin-D7-1; K18813 cyclin D7, plant (A)	[D]	Cell cycle control, cell division, chromosome partitioning	Cyclin, N-terminal domain	Putative cyclin-D7-1 GN=CYCD7-1 OS=Arabidopsis thaliana (Mouse-ear cress) PE=3 SV=1	D	Cell cycle control, cell division, chromosome partitioning	BnaA10g27360D [Brassica napus]
TRINITY_DN21443_c0_g1	down	--	--	Cellular Component: extracellular region (GO:0005576);; Biological Process: glucuronoxylan metabolic process (GO:0010413);; Biological Process: xylan biosynthetic process (GO:0045492);;	--	--	--	--	--	R	General function prediction only	PREDICTED: uncharacterized protein LOC103867152 [Brassica rapa]
TRINITY_DN23338_c1_g9	down	[MG]	--	Molecular Function: nucleotide binding (GO:0000166);; Cellular Component: cytoplasm (GO:0005737);; Cellular Component: plasma membrane (GO:0005886);; Biological Process: response to oxidative stress (GO:0006979);; Molecular Function: oxidoreductase activity, acting on NAD(P)H (GO:0016651);; Biological Process: response to cadmium ion (GO:0046686);;	K00224|1.49708e-149|brp:103831987|isoflavone reductase homolog P3 (A)	--	--	NmrA-like family;; NADH(P)-binding;; 3-beta hydroxysteroid dehydrogenase/isomerase family;; NAD dependent epimerase/dehydratase family;; Saccharopine dehydrogenase;; KR domain;; short chain dehydrogenase	Isoflavone reductase homolog P3 GN=At1g75280 OS=Arabidopsis thaliana (Mouse-ear cress) PE=2 SV=1	R	General function prediction only	BnaC06g36040D [Brassica napus]
TRINITY_DN20749_c0_g1	down	--	--	--	--	--	--	Domain of unknown function (DUF1985)	--	R	General function prediction only	PREDICTED: uncharacterized protein LOC103855906 [Brassica rapa]
TRINITY_DN22969_c2_g5	down	[R]	General function prediction only	Molecular Function: GTPase activity (GO:0003924);; Molecular Function: GTP binding (GO:0005525);; Cellular Component: endosome (GO:0005768);; Cellular Component: Golgi apparatus (GO:0005794);; Cellular Component: plasma membrane (GO:0005886);; Biological Process: GTP catabolic process (GO:0006184);; Biological Process: protein folding (GO:0006457);; Biological Process: intracellular protein trans…	K07904|5.22509e-108|brp:103836445|ras-related protein RABA2b-like; K07904 Ras-related protein Rab-11A (A)	[U]	Intracellular trafficking, secretion, and vesicular transport	Ras family;; Ras family;; Miro-like protein	Ras-related protein RABA2b GN=RABA2B OS=Arabidopsis thaliana (Mouse-ear cress) PE=2 SV=2	U	Intracellular trafficking, secretion, and vesicular transport	PREDICTED: ras-related protein RABA2b-like [Brassica rapa]
TRINITY_DN16903_c0_g1	down	--	--	Cellular Component: mitochondrial respiratory chain (GO:0005746);;	--	--	--	--	Putative cytochrome c oxidase subunit 5C-4 GN=At5g40382 OS=Arabidopsis thaliana (Mouse-ear cress) PE=3 SV=1	C	Energy production and conversion	PREDICTED: putative cytochrome c oxidase subunit 5C-4 [Brassica rapa]
TRINITY_DN19974_c0_g1	down	--	--	--	--	[L]	Replication, recombination and repair	--	Zinc finger BED domain-containing protein RICESLEEPER 3 GN=OSJNBb0035N21.10 OS=Oryza sativa subsp. japonica (Rice) PE=2 SV=1	S	Function unknown	PREDICTED: zinc finger BED domain-containing protein DAYSLEEPER-like [Brassica rapa]
TRINITY_DN25444_c1_g4	down	[R]	General function prediction only	Molecular Function: alcohol dehydrogenase (NADP+) activity (GO:0008106);; Biological Process: response to cold (GO:0009409);; Biological Process: response to water deprivation (GO:0009414);; Cellular Component: chloroplast (GO:0009507);; Biological Process: response to salt stress (GO:0009651);; Molecular Function: steroid dehydrogenase activity (GO:0016229);; Biological Process: oxidation-reduct…	--	[R]	General function prediction only	Aldo/keto reductase family	Aldo-keto reductase family 4 member C9 GN=AKR4C9 OS=Arabidopsis thaliana (Mouse-ear cress) PE=1 SV=1	R	General function prediction only	BnaA03g17400D [Brassica napus]
TRINITY_DN26838_c1_g2	down	--	--	Molecular Function: polygalacturonase activity (GO:0004650);; Cellular Component: extracellular region (GO:0005576);; Cellular Component: cytoplasm (GO:0005737);; Biological Process: carbohydrate metabolic process (GO:0005975);;	--	--	--	Zein-binding;; Glycosyl hydrolases family 28	Exopolygalacturonase clone GBGE184 (Precursor) GN=PGA3 OS=Arabidopsis thaliana (Mouse-ear cress) PE=2 SV=1	S	Function unknown	BnaA06g05120D [Brassica napus]
TRINITY_DN21889_c0_g1	down	--	--	Molecular Function: signal transducer activity (GO:0004871);; Biological Process: signal transduction (GO:0007165);; Biological Process: cell-cell signaling (GO:0007267);; Cellular Component: apoplast (GO:0048046);;	--	[R]	General function prediction only	Rapid ALkalinization Factor (RALF)	Protein RALF-like 9 (Precursor) GN=RALFL9 OS=Arabidopsis thaliana (Mouse-ear cress) PE=3 SV=1	T	Signal transduction mechanisms	BnaA09g13680D [Brassica napus]
TRINITY_DN27466_c1_g7	down	[R]	General function prediction only	Molecular Function: nucleotide binding (GO:0000166);; Molecular Function: translation initiation factor activity (GO:0003743);; Molecular Function: protein binding (GO:0005515);; Cellular Component: cytosol (GO:0005829);; Biological Process: translational initiation (GO:0006413);; Biological Process: response to cadmium ion (GO:0046686);;	K13126|0|brp:103842418|polyadenylate-binding protein 4-like; K13126 polyadenylate-binding protein (A)	[AJ]	--	RNA recognition motif. (a.k.a. RRM, RBD, or RNP domain);; RNA recognition motif (a.k.a. RRM, RBD, or RNP domain);; RNA recognition motif. (a.k.a. RRM, RBD, or RNP domain);; Poly-adenylate binding protein, unique domain;; Limkain b1;; RNA binding motif	Polyadenylate-binding protein 4 GN=PAB4 OS=Arabidopsis thaliana (Mouse-ear cress) PE=1 SV=1	A	RNA processing and modification	BnaA09g42030D [Brassica napus]
TRINITY_DN22190_c0_g3	down	--	--	Cellular Component: nucleus (GO:0005634);; Biological Process: cellular process involved in reproduction (GO:0048610);; Biological Process: pollen tube development (GO:0048868);;	--	--	--	--	--	S	Function unknown	unknown protein; 56584-54500 [Arabidopsis thaliana]
TRINITY_DN24550_c2_g7	down	--	--	Cellular Component: extracellular region (GO:0005576);;	--	--	--	Jacalin-like lectin domain	Jacalin-related lectin 5 GN=JAL5 OS=Arabidopsis thaliana (Mouse-ear cress) PE=2 SV=1	--	--	PREDICTED: myrosinase-binding protein-like At1g52030 isoform X2 [Brassica rapa]
TRINITY_DN22426_c0_g1	down	--	--	Molecular Function: DNA binding (GO:0003677);; Molecular Function: chromatin binding (GO:0003682);; Cellular Component: nucleus (GO:0005634);;	--	--	--	--	Telomere repeat-binding protein 5 GN=F22G5.8 OS=Arabidopsis thaliana (Mouse-ear cress) PE=1 SV=2	R	General function prediction only	PREDICTED: telomere repeat-binding protein 5-like isoform X1 [Brassica rapa]
TRINITY_DN18932_c0_g1	down	[RTKL]	--	Biological Process: response to molecule of fungal origin (GO:0002238);; Molecular Function: protein serine/threonine kinase activity (GO:0004674);; Molecular Function: ATP binding (GO:0005524);; Cellular Component: nucleus (GO:0005634);; Biological Process: protein phosphorylation (GO:0006468);;	--	[T]	Signal transduction mechanisms	Protein kinase domain;; Protein tyrosine kinase;; Universal stress protein family	Probable receptor-like serine/threonine-protein kinase At5g57670 GN=At5g57670 OS=Arabidopsis thaliana (Mouse-ear cress) PE=2 SV=1	T	Signal transduction mechanisms	PREDICTED: probable receptor-like serine/threonine-protein kinase At5g57670 [Brassica rapa]
TRINITY_DN24068_c3_g2	down	--	--	Molecular Function: aspartic-type endopeptidase activity (GO:0004190);; Cellular Component: endosome (GO:0005768);; Cellular Component: Golgi apparatus (GO:0005794);; Cellular Component: plasma membrane (GO:0005886);; Biological Process: proteolysis (GO:0006508);; Cellular Component: integral component of membrane (GO:0016021);;	--	[R]	General function prediction only	--	Signal peptide peptidase-like 2 (Precursor) GN=SPPL2 OS=Arabidopsis thaliana (Mouse-ear cress) PE=2 SV=1	R	General function prediction only	BnaA09g12360D [Brassica napus]
TRINITY_DN26567_c1_g1	down	[RTKL]	--	Molecular Function: protein serine/threonine kinase activity (GO:0004674);; Molecular Function: protein binding (GO:0005515);; Molecular Function: ATP binding (GO:0005524);; Cellular Component: plasma membrane (GO:0005886);; Biological Process: protein phosphorylation (GO:0006468);; Biological Process: stomatal movement (GO:0010118);; Biological Process: calcium-mediated signaling (GO:0019722);;	--	[T]	Signal transduction mechanisms	Protein kinase domain;; Protein tyrosine kinase;; NAF domain;; Kinase-like	CBL-interacting serine/threonine-protein kinase 12 GN=F28A21.110 OS=Arabidopsis thaliana (Mouse-ear cress) PE=1 SV=1	T	Signal transduction mechanisms	PREDICTED: CBL-interacting serine/threonine-protein kinase 12 [Brassica rapa]
TRINITY_DN23436_c0_g3	down	--	--	--	K15414|0|brp:103857063|uncharacterized protein At2g39795, mitochondrial-like; K15414 complement component 1 Q subcomponent-binding protein, mitochondrial (A)	[C]	Energy production and conversion	Mitochondrial glycoprotein	Uncharacterized protein At2g39795, mitochondrial (Precursor) GN=At2g39795 OS=Arabidopsis thaliana (Mouse-ear cress) PE=2 SV=1	S	Function unknown	PREDICTED: uncharacterized protein At2g39795, mitochondrial-like [Brassica rapa]
TRINITY_DN24152_c0_g2	down	--	--	Cellular Component: plasma membrane (GO:0005886);; Molecular Function: nitrate transmembrane transporter activity (GO:0015112);; Biological Process: nitrate transport (GO:0015706);; Cellular Component: integral component of membrane (GO:0016021);; Biological Process: transmembrane transport (GO:0055085);; Biological Process: cellular response to nitrate (GO:0071249);;	K02575|2.69449e-104|brp:103845492|high affinity nitrate transporter 2.4; K02575 MFS transporter, NNP family, nitrate/nitrite transporter (A)	--	--	--	High affinity nitrate transporter 2.4 GN=NRT2.4 OS=Arabidopsis thaliana (Mouse-ear cress) PE=2 SV=1	G	Carbohydrate transport and metabolism	BnaAnng28170D [Brassica napus]
TRINITY_DN26667_c1_g2	down	[Z]	Cytoskeleton	Molecular Function: ATP binding (GO:0005524);; Cellular Component: cytoplasm (GO:0005737);; Cellular Component: cytoskeleton (GO:0005856);;	K10355|9.16112e-64|osa:9269066|Os01g0964400; K10355 actin, other eukaryote (A)	[Z]	Cytoskeleton	Actin	Actin OS=Gossypium hirsutum (Upland cotton) PE=3 SV=1	Z	Cytoskeleton	PREDICTED: actin-4-like [Camelina sativa]
TRINITY_DN23681_c3_g2	down	--	--	Cellular Component: cytoplasm (GO:0005737);;	--	--	--	Nucleotide-diphospho-sugar transferase	Uncharacterized protein At1g28695 (Precursor) GN=At1g28695 OS=Arabidopsis thaliana (Mouse-ear cress) PE=2 SV=1	S	Function unknown	PREDICTED: uncharacterized protein At1g28695-like isoform X1 [Brassica rapa]
TRINITY_DN23619_c0_g5	down	--	--	Cellular Component: nucleus (GO:0005634);; Biological Process: plant-type cell wall modification (GO:0009827);;	--	[R]	General function prediction only	Protein of unknown function (DUF1685)	--	R	General function prediction only	PREDICTED: uncharacterized protein LOC103874591 [Brassica rapa]
TRINITY_DN23286_c0_g4	down	--	--	Cellular Component: late endosome (GO:0005770);; Biological Process: regulation of pH (GO:0006885);; Cellular Component: chloroplast (GO:0009507);; Molecular Function: sodium:proton antiporter activity (GO:0015385);; Cellular Component: integral component of membrane (GO:0016021);; Biological Process: sodium ion transmembrane transport (GO:0035725);;	--	[P]	Inorganic ion transport and metabolism	--	Cation/H(+) antiporter 19 GN=CHX19 OS=Arabidopsis thaliana (Mouse-ear cress) PE=2 SV=1	P	Inorganic ion transport and metabolism	PREDICTED: cation/H(+) antiporter 19 [Brassica rapa]
TRINITY_DN27575_c1_g5	down	[E]	Amino acid transport and metabolism	Molecular Function: spermidine synthase activity (GO:0004766);; Molecular Function: protein binding (GO:0005515);; Cellular Component: nucleus (GO:0005634);; Cellular Component: cytoplasm (GO:0005737);; Biological Process: polyamine biosynthetic process (GO:0006596);; Molecular Function: spermine synthase activity (GO:0016768);; Biological Process: defense response to bacterium (GO:0042742);;	K00797|0|brp:103844792|spermine synthase-like; K00797 spermidine synthase [EC:2.5.1.16] (A)	[E]	Amino acid transport and metabolism	Spermine/spermidine synthase;; Methyltransferase small domain;; S-adenosyl-L-methionine-dependent methyltransferase	Spermine synthase GN=MFH8.5 OS=Arabidopsis thaliana (Mouse-ear cress) PE=1 SV=1	E	Amino acid transport and metabolism	PREDICTED: spermine synthase-like [Brassica rapa]
TRINITY_DN23700_c1_g5	down	--	--	Biological Process: microsporogenesis (GO:0009556);; Molecular Function: oxidoreductase activity, acting on the CH-CH group of donors (GO:0016627);;	K13356|4.4937e-57|brp:103845550|putative fatty acyl-CoA reductase 7; K13356 fatty acyl-CoA reductase [EC:1.2.1.-] (A)	[I]	Lipid transport and metabolism	Male sterility protein;; Male sterility protein;; Male sterility protein	Putative fatty acyl-CoA reductase 7 GN=FAR7 OS=Arabidopsis thaliana (Mouse-ear cress) PE=3 SV=1	I	Lipid transport and metabolism	PREDICTED: putative fatty acyl-CoA reductase 7 [Brassica rapa]
TRINITY_DN19576_c0_g1	down	--	--	Cellular Component: mitochondrion (GO:0005739);; Biological Process: petal morphogenesis (GO:0048446);;	--	--	--	--	--	S	Function unknown	BnaA03g42610D [Brassica napus]
TRINITY_DN26648_c0_g1	down	[TZDR]	--	Molecular Function: calmodulin-dependent protein kinase activity (GO:0004683);; Molecular Function: calcium ion binding (GO:0005509);; Molecular Function: ATP binding (GO:0005524);; Cellular Component: nucleus (GO:0005634);; Cellular Component: cytoplasm (GO:0005737);; Cellular Component: plasma membrane (GO:0005886);; Biological Process: membrane fusion (GO:0006944);; Biological Process: protein…	K13412|8.1718e-97|brp:103845759|calcium-dependent protein kinase 34; K13412 calcium-dependent protein kinase [EC:2.7.11.1] (A)	[T]	Signal transduction mechanisms	EF hand;; EF-hand domain pair;; EF-hand domain;; EF hand;; EF-hand domain pair;; Ca2+ insensitive EF hand	Calcium-dependent protein kinase 17 GN=CPK17 OS=Arabidopsis thaliana (Mouse-ear cress) PE=2 SV=1	T	Signal transduction mechanisms	PREDICTED: calcium-dependent protein kinase 34 [Brassica rapa]
TRINITY_DN23702_c1_g2	down	--	--	Molecular Function: carboxylic ester hydrolase activity (GO:0004091);; Cellular Component: extracellular region (GO:0005576);; Biological Process: lipid metabolic process (GO:0006629);; Molecular Function: lipase activity (GO:0016298);;	--	--	--	GDSL-like Lipase/Acylhydrolase;; GDSL-like Lipase/Acylhydrolase	GDSL esterase/lipase At1g20120 (Precursor) GN=At1g20120 OS=Arabidopsis thaliana (Mouse-ear cress) PE=2 SV=2	I	Lipid transport and metabolism	PREDICTED: anther-specific proline-rich protein APG [Brassica rapa]
TRINITY_DN27443_c1_g3	down	--	--	Cellular Component: nucleus (GO:0005634);; Cellular Component: cytoplasm (GO:0005737);;	--	--	--	--	--	S	Function unknown	BnaA03g02270D [Brassica napus]
TRINITY_DN21853_c0_g2	down	--	--	--	--	--	--	Transposase family tnp2;; Transposase-associated domain	--	S	Function unknown	PREDICTED: uncharacterized protein LOC103828374 [Brassica rapa]
TRINITY_DN24105_c3_g1	down	--	--	--	--	--	--	--	--	--	--	PREDICTED: uncharacterized protein LOC103860111 [Brassica rapa]
TRINITY_DN27771_c0_g1	down	--	--	Molecular Function: actin binding (GO:0003779);; Cellular Component: cytoplasm (GO:0005737);; Biological Process: cytoskeleton organization (GO:0007010);;	K05768|0|brp:103845171|villin-4-like; K05768 gelsolin (A)	[Z]	Cytoskeleton	Gelsolin repeat	Villin-5 {ECO:0000303|PubMed:20807879} OS=Arabidopsis thaliana (Mouse-ear cress) PE=2 SV=1	Z	Cytoskeleton	PREDICTED: villin-4-like [Brassica rapa]
TRINITY_DN26556_c2_g1	down	--	--	Biological Process: metabolic process (GO:0008152);; Cellular Component: chloroplast (GO:0009507);; Molecular Function: transferase activity, transferring hexosyl groups (GO:0016758);;	--	[GC]	--	UDP-glucoronosyl and UDP-glucosyl transferase	UDP-glycosyltransferase 79B6 GN=UGT79B6 OS=Arabidopsis thaliana (Mouse-ear cress) PE=2 SV=1	G	Carbohydrate transport and metabolism	PREDICTED: UDP-glycosyltransferase 79B6 [Brassica rapa]
TRINITY_DN23882_c1_g3	down	[E]	Amino acid transport and metabolism	Cellular Component: mitochondrion (GO:0005739);; Biological Process: metabolic process (GO:0008152);; Molecular Function: alanine-glyoxylate transaminase activity (GO:0008453);; Molecular Function: pyridoxal phosphate binding (GO:0030170);;	K00827|0|brp:103857781|alanine--glyoxylate aminotransferase 2 homolog 2, mitochondrial; K00827 alanine-glyoxylate transaminase / (R)-3-amino-2-methylpropionate-pyruvate transaminase [EC:2.6.1.44 2.6.1.40] (A)	[E]	Amino acid transport and metabolism	Aminotransferase class-III	Alanine--glyoxylate aminotransferase 2 homolog 2, mitochondrial (Precursor) GN=AGT3 OS=Arabidopsis thaliana (Mouse-ear cress) PE=1 SV=2	E	Amino acid transport and metabolism	BnaA03g56490D [Brassica napus]
TRINITY_DN24377_c2_g2	down	--	--	Cellular Component: extracellular region (GO:0005576);; Biological Process: pollen exine formation (GO:0010584);;	--	--	--	Prolamin-like	--	--	--	PREDICTED: uncharacterized protein LOC103854523 [Brassica rapa]
TRINITY_DN17130_c0_g1	down	--	--	Cellular Component: nucleus (GO:0005634);;	--	--	--	--	--	S	Function unknown	PREDICTED: uncharacterized protein LOC103863149 [Brassica rapa]
TRINITY_DN22673_c4_g2	down	[G]	Carbohydrate transport and metabolism	Molecular Function: fructose-bisphosphate aldolase activity (GO:0004332);; Molecular Function: copper ion binding (GO:0005507);; Cellular Component: mitochondrion (GO:0005739);; Cellular Component: cytosol (GO:0005829);; Cellular Component: plasma membrane (GO:0005886);; Biological Process: glycolytic process (GO:0006096);; Biological Process: pentose-phosphate shunt (GO:0006098);; Cellular Compo…	K01623|0|brp:103847368|fructose-bisphosphate aldolase, cytoplasmic isozyme; K01623 fructose-bisphosphate aldolase, class I [EC:4.1.2.13] (A)	[G]	Carbohydrate transport and metabolism	Fructose-bisphosphate aldolase class-I	Fructose-bisphosphate aldolase, cytoplasmic isozyme 2 OS=Pisum sativum (Garden pea) PE=3 SV=1	G	Carbohydrate transport and metabolism	PREDICTED: fructose-bisphosphate aldolase, cytoplasmic isozyme [Brassica rapa]
TRINITY_DN27060_c0_g8	down	--	--	--	K07466|3.67308e-92|brp:103842451|uncharacterized LOC103842451; K07466 replication factor A1 (A)	--	--	--	--	D	Cell cycle control, cell division, chromosome partitioning	PREDICTED: uncharacterized protein LOC103842451 [Brassica rapa]
TRINITY_DN26607_c4_g5	down	--	--	Molecular Function: sequence-specific DNA binding transcription factor activity (GO:0003700);; Cellular Component: nucleus (GO:0005634);; Biological Process: regulation of transcription, DNA-templated (GO:0006355);; Molecular Function: zinc ion binding (GO:0008270);;	--	--	--	B-box zinc finger	Putative zinc finger protein At1g68190 GN=At1g68190 OS=Arabidopsis thaliana (Mouse-ear cress) PE=2 SV=1	R	General function prediction only	BnaA07g24720D [Brassica napus]
TRINITY_DN26229_c0_g2	down	[U]	Intracellular trafficking, secretion, and vesicular transport	Cellular Component: vacuolar membrane (GO:0005774);; Cellular Component: Golgi apparatus (GO:0005794);; Cellular Component: plasma membrane (GO:0005886);; Biological Process: polyamine catabolic process (GO:0006598);; Biological Process: protein targeting to membrane (GO:0006612);; Biological Process: calcium ion transport (GO:0006816);; Biological Process: membrane fusion (GO:0006944);; Biologic…	K08515|2.79242e-88|brp:103834573|vesicle-associated membrane protein 711; K08515 vesicle-associated membrane protein 7 (A)	[U]	Intracellular trafficking, secretion, and vesicular transport	Synaptobrevin	Vesicle-associated membrane protein 711 GN=F10N7.40 OS=Arabidopsis thaliana (Mouse-ear cress) PE=1 SV=2	U	Intracellular trafficking, secretion, and vesicular transport	PREDICTED: vesicle-associated membrane protein 711 [Brassica rapa]
TRINITY_DN25114_c0_g9	down	[S]	Function unknown	Molecular Function: peptide receptor activity (GO:0001653);; Molecular Function: guanylate cyclase activity (GO:0004383);; Molecular Function: protein serine/threonine kinase activity (GO:0004674);; Molecular Function: protein binding (GO:0005515);; Molecular Function: ATP binding (GO:0005524);; Cellular Component: plasma membrane (GO:0005886);; Biological Process: cGMP biosynthetic process (GO:0…	--	[R]	General function prediction only	Leucine Rich repeats (2 copies);; Leucine rich repeat;; Leucine Rich Repeat;; Leucine Rich repeat;; Leucine rich repeat;; Leucine rich repeat N-terminal domain	Leucine-rich repeat receptor-like protein kinase PEPR1 (Precursor) GN=PEPR1 OS=Arabidopsis thaliana (Mouse-ear cress) PE=1 SV=1	R	General function prediction only	PREDICTED: leucine-rich repeat receptor-like protein kinase PEPR1 [Brassica rapa]
TRINITY_DN27265_c3_g6	down	[OC]	--	Biological Process: maltose metabolic process (GO:0000023);; Molecular Function: enzyme inhibitor activity (GO:0004857);; Cellular Component: cell wall (GO:0005618);; Biological Process: pentose-phosphate shunt (GO:0006098);; Biological Process: regulation of carbohydrate metabolic process (GO:0006109);; Biological Process: tryptophan catabolic process (GO:0006569);; Biological Process: glycerol …	K03671|5.18122e-69|brp:103859618|thioredoxin M4, chloroplastic-like; K03671 thioredoxin 1 (A)	[O]	Posttranslational modification, protein turnover, chaperones	Thioredoxin;; Thioredoxin-like domain	Thioredoxin M4, chloroplastic (Precursor) GN=At3g15360 OS=Arabidopsis thaliana (Mouse-ear cress) PE=2 SV=2	O	Posttranslational modification, protein turnover, chaperones	PREDICTED: thioredoxin M4, chloroplastic-like [Brassica rapa]
TRINITY_DN27079_c1_g5	down	[R]	General function prediction only	Molecular Function: RNA binding (GO:0003723);; Cellular Component: cytoplasm (GO:0005737);;	--	[R]	General function prediction only	RNA recognition motif (a.k.a. RRM, RBD, or RNP domain);; RNA recognition motif. (a.k.a. RRM, RBD, or RNP domain);; RNA recognition motif. (a.k.a. RRM, RBD, or RNP domain)	Polyadenylate-binding protein-interacting protein 9 GN=CID9 OS=Arabidopsis thaliana (Mouse-ear cress) PE=3 SV=1	A	RNA processing and modification	BnaA01g29380D [Brassica napus]
TRINITY_DN26565_c2_g5	down	--	--	Cellular Component: cell wall (GO:0005618);; Biological Process: proteolysis (GO:0006508);; Molecular Function: cysteine-type peptidase activity (GO:0008234);; Cellular Component: chloroplast (GO:0009507);; Biological Process: regulation of meristem growth (GO:0010075);; Biological Process: developmental programmed cell death (GO:0010623);;	K16290|5.65177e-106|brp:103835773|xylem cysteine proteinase 2; K16290 xylem cysteine proteinase [EC:3.4.22.-] (A)	[O]	Posttranslational modification, protein turnover, chaperones	Cathepsin propeptide inhibitor domain (I29);; Papain family cysteine protease	Xylem cysteine proteinase 2 (Precursor) GN=XCP2 OS=Arabidopsis thaliana (Mouse-ear cress) PE=2 SV=2	O	Posttranslational modification, protein turnover, chaperones	PREDICTED: xylem cysteine proteinase 2 [Brassica rapa]
TRINITY_DN26703_c0_g11	down	--	--	Cellular Component: extracellular region (GO:0005576);; Cellular Component: endoplasmic reticulum (GO:0005783);; Biological Process: chromatin assembly or disassembly (GO:0006333);;	--	--	--	--	Uncharacterized membrane protein At1g75140 GN=At1g75140 OS=Arabidopsis thaliana (Mouse-ear cress) PE=1 SV=3	S	Function unknown	PREDICTED: uncharacterized membrane protein At1g75140 [Brassica rapa]
TRINITY_DN26390_c2_g9	down	--	--	Molecular Function: aspartic-type endopeptidase activity (GO:0004190);; Cellular Component: plasma membrane (GO:0005886);; Biological Process: proteolysis (GO:0006508);; Biological Process: plant-type cell wall modification (GO:0009827);; Biological Process: pollen tube growth (GO:0009860);; Cellular Component: anchored component of membrane (GO:0031225);;	--	[O]	Posttranslational modification, protein turnover, chaperones	Xylanase inhibitor N-terminal	Aspartic proteinase-like protein 2 (Precursor) GN=At1g65240 OS=Arabidopsis thaliana (Mouse-ear cress) PE=1 SV=2	O	Posttranslational modification, protein turnover, chaperones	BnaA08g07080D [Brassica napus]
TRINITY_DN23904_c2_g8	down	--	--	Cellular Component: nucleus (GO:0005634);; Biological Process: plant-type cell wall modification (GO:0009827);; Biological Process: pollen tube growth (GO:0009860);;	--	--	--	CCT motif	Zinc finger protein CONSTANS-LIKE 4 GN=COL4 OS=Arabidopsis thaliana (Mouse-ear cress) PE=2 SV=2	S	Function unknown	PREDICTED: two-component response regulator-like APRR5 isoform X1 [Brassica rapa]
TRINITY_DN22644_c1_g7	down	--	--	Cellular Component: mitochondrion (GO:0005739);; Cellular Component: endoplasmic reticulum (GO:0005783);; Biological Process: protein folding (GO:0006457);;	--	[S]	Function unknown	ORMDL family	--	S	Function unknown	PREDICTED: ORM1-like protein 3 [Brassica rapa]
TRINITY_DN25766_c2_g3	down	[K]	Transcription	Biological Process: RNA splicing, via endonucleolytic cleavage and ligation (GO:0000394);; Molecular Function: catalytic activity (GO:0003824);; Molecular Function: ATP binding (GO:0005524);; Cellular Component: transcription factor TFIIF complex (GO:0005674);; Biological Process: transcription initiation from RNA polymerase II promoter (GO:0006367);; Biological Process: carpel morphogenesis (GO:…	K03139|1.69801e-102|brp:103860751|transcription initiation factor IIF subunit beta; K03139 transcription initiation factor TFIIF subunit beta [EC:3.6.4.12] (A)	[K]	Transcription	Transcription initiation factor IIF, beta subunit	--	K	Transcription	PREDICTED: transcription initiation factor IIF subunit beta [Brassica rapa]
TRINITY_DN26052_c1_g8	down	[P]	Inorganic ion transport and metabolism	Molecular Function: peroxidase activity (GO:0004601);; Cellular Component: extracellular region (GO:0005576);; Biological Process: response to oxidative stress (GO:0006979);; Molecular Function: xylan 1,4-beta-xylosidase activity (GO:0009044);; Biological Process: plant-type cell wall modification (GO:0009827);; Biological Process: pollen tube growth (GO:0009860);; Molecular Function: heme bindin…	K00430|0|brp:103855629|peroxidase 41-like; K00430 peroxidase [EC:1.11.1.7] (A)	--	--	Peroxidase	Peroxidase 41 (Precursor) OS=Arabidopsis thaliana (Mouse-ear cress) PE=3 SV=1	G	Carbohydrate transport and metabolism	PREDICTED: peroxidase 41-like [Brassica rapa]
TRINITY_DN24635_c0_g2	down	--	--	--	--	--	--	--	--	--	--	BnaC03g35530D [Brassica napus]
TRINITY_DN25300_c0_g1	down	[I]	Lipid transport and metabolism	Cellular Component: endoplasmic reticulum (GO:0005783);; Biological Process: unsaturated fatty acid biosynthetic process (GO:0006636);; Molecular Function: oxidoreductase activity, acting on paired donors, with oxidation of a pair of donors resulting in the reduction of molecular oxygen to two molecules of water (GO:0016717);; Molecular Function: omega-3 fatty acid desaturase activity (GO:0042389…	K10257|4.64509e-105|brp:103864998|omega-3 fatty acid desaturase, endoplasmic reticulum-like; K10257 omega-3 fatty acid desaturase (delta-15 desaturase) [EC:1.14.19.-] (A)	--	--	Domain of unknown function (DUF3474)	Temperature-sensitive omega-3 fatty acid desaturase, chloroplastic (Precursor) GN=FAD8 OS=Arabidopsis thaliana (Mouse-ear cress) PE=2 SV=1	I	Lipid transport and metabolism	fatty acid desaturase 3 [Brassica juncea]
TRINITY_DN26040_c1_g3	down	--	--	Cellular Component: membrane (GO:0016020);;	--	[S]	Function unknown	Serine incorporator (Serinc)	--	S	Function unknown	PREDICTED: probable serine incorporator isoform X1 [Brassica rapa]
TRINITY_DN25496_c0_g4	down	--	--	Cellular Component: vacuole (GO:0005773);; Cellular Component: endoplasmic reticulum (GO:0005783);; Biological Process: signal transduction (GO:0007165);; Cellular Component: membrane (GO:0016020);; Molecular Function: phosphatidylinositol binding (GO:0035091);;	--	[R]	General function prediction only	Putative integral membrane protein conserved region (DUF2404)	--	R	General function prediction only	PREDICTED: uncharacterized protein LOC103842732 [Brassica rapa]
TRINITY_DN26448_c4_g5	down	--	--	Molecular Function: enzyme inhibitor activity (GO:0004857);; Cellular Component: extracellular region (GO:0005576);; Cellular Component: plant-type cell wall (GO:0009505);; Molecular Function: pectinesterase activity (GO:0030599);; Biological Process: cell wall modification (GO:0042545);; Biological Process: negative regulation of catalytic activity (GO:0043086);; Molecular Function: aspartyl est…	--	--	--	Plant invertase/pectin methylesterase inhibitor	Pectinesterase (Precursor) GN=BP19 OS=Brassica napus (Rape) PE=2 SV=1	G	Carbohydrate transport and metabolism	BnaA09g39720D [Brassica napus]
TRINITY_DN24366_c0_g1	down	[G]	Carbohydrate transport and metabolism	Molecular Function: galactokinase activity (GO:0004335);; Molecular Function: ATP binding (GO:0005524);; Cellular Component: cytosol (GO:0005829);; Biological Process: galactose metabolic process (GO:0006012);; Biological Process: D-galacturonate metabolic process (GO:0046396);; Biological Process: carbohydrate phosphorylation (GO:0046835);; Molecular Function: galacturonokinase activity (GO:0047…	K18677|1.1479e-144|sly:101250610|galacturonokinase; K18677 galacturonokinase [EC:2.7.1.44] (A)	[G]	Carbohydrate transport and metabolism	GHMP kinases N terminal domain;; Galactokinase galactose-binding signature;; GHMP kinases C terminal	Galacturonokinase GN=GALAK OS=Arabidopsis thaliana (Mouse-ear cress) PE=1 SV=1	G	Carbohydrate transport and metabolism	PREDICTED: galacturonokinase isoform X1 [Solanum lycopersicum]
TRINITY_DN22496_c0_g2	down	--	--	Biological Process: GPI anchor metabolic process (GO:0006505);; Biological Process: intracellular protein transport (GO:0006886);; Molecular Function: hydrolase activity, acting on ester bonds (GO:0016788);; Cellular Component: intrinsic component of endoplasmic reticulum membrane (GO:0031227);;	--	--	--	Alpha/beta hydrolase family;; PGAP1-like protein;; Lecithin:cholesterol acyltransferase	--	S	Function unknown	PREDICTED: uncharacterized protein LOC103866185 isoform X1 [Brassica rapa]
TRINITY_DN25326_c0_g1	down	--	--	Biological Process: microtubule cytoskeleton organization (GO:0000226);; Biological Process: cytokinesis (GO:0000910);; Cellular Component: nucleus (GO:0005634);; Cellular Component: microtubule (GO:0005874);; Molecular Function: microtubule binding (GO:0008017);;	K16732|0|brp:103837487|65-kDa microtubule-associated protein 9-like; K16732 protein regulator of cytokinesis 1 (A)	[DZ]	--	Microtubule associated protein (MAP65/ASE1 family)	65-kDa microtubule-associated protein 9 GN=MAP65-9 OS=Arabidopsis thaliana (Mouse-ear cress) PE=2 SV=1	Z	Cytoskeleton	BnaA09g05960D [Brassica napus]
TRINITY_DN23876_c3_g1	down	--	--	--	--	--	--	NYN domain	--	--	--	BnaA03g43480D [Brassica napus]
TRINITY_DN26731_c0_g2	down	--	--	Cellular Component: mitochondrion (GO:0005739);; Biological Process: phosphatidylglycerol biosynthetic process (GO:0006655);; Biological Process: flower development (GO:0009908);; Biological Process: cutin biosynthetic process (GO:0010143);; Biological Process: dephosphorylation (GO:0016311);; Molecular Function: phosphatase activity (GO:0016791);; Molecular Function: glycerol-3-phosphate 2-O-acy…	K13508|1.22022e-91|brp:103865652|glycerol-3-phosphate 2-O-acyltransferase 6-like; K13508 glycerol-3-phosphate acyltransferase [EC:2.3.1.15] (A)	--	--	--	Glycerol-3-phosphate 2-O-acyltransferase 6 GN=GPAT6 OS=Arabidopsis thaliana (Mouse-ear cress) PE=1 SV=1	I	Lipid transport and metabolism	BnaAnng31310D, partial [Brassica napus]
TRINITY_DN23370_c0_g9	down	--	--	Biological Process: defense response (GO:0006952);; Biological Process: signal transduction (GO:0007165);; Molecular Function: ADP binding (GO:0043531);;	--	--	--	Leucine Rich repeats (2 copies);; Leucine rich repeat;; Leucine Rich Repeat;; Leucine rich repeat;; Leucine Rich Repeat	Putative disease resistance protein At4g11170 GN=At4g11170 OS=Arabidopsis thaliana (Mouse-ear cress) PE=2 SV=1	T	Signal transduction mechanisms	BnaA03g46200D [Brassica napus]
TRINITY_DN26820_c1_g5	down	[M]	Cell wall/membrane/envelope biogenesis	Molecular Function: UDP-glucose 6-dehydrogenase activity (GO:0003979);; Cellular Component: nucleus (GO:0005634);; Cellular Component: cytosol (GO:0005829);; Biological Process: glucose catabolic process (GO:0006007);; Biological Process: UDP-glucuronate biosynthetic process (GO:0006065);; Biological Process: Golgi organization (GO:0007030);; Biological Process: vacuole organization (GO:0007033);…	K00012|0|brp:103850139|UDP-glucose 6-dehydrogenase 4; K00012 UDPglucose 6-dehydrogenase [EC:1.1.1.22] (A)	[GT]	--	UDP-glucose/GDP-mannose dehydrogenase family, NAD binding domain;; UDP-glucose/GDP-mannose dehydrogenase family, UDP binding domain;; UDP-glucose/GDP-mannose dehydrogenase family, central domain	UDP-glucose 6-dehydrogenase 4 GN=K3K3.170 OS=Arabidopsis thaliana (Mouse-ear cress) PE=1 SV=1	G	Carbohydrate transport and metabolism	PREDICTED: UDP-glucose 6-dehydrogenase 4 [Brassica rapa]
TRINITY_DN19595_c0_g1	down	--	--	Cellular Component: mitochondrion (GO:0005739);;	--	--	--	--	--	S	Function unknown	PREDICTED: uncharacterized protein LOC103832966 [Brassica rapa]
TRINITY_DN25564_c0_g1	down	--	--	Molecular Function: Rho GDP-dissociation inhibitor activity (GO:0005094);; Cellular Component: cytoplasm (GO:0005737);; Biological Process: actin filament organization (GO:0007015);;	K12462|7.67239e-51|brp:103838393|rho GDP-dissociation inhibitor 1; K12462 Rho GDP-dissociation inhibitor (A)	[T]	Signal transduction mechanisms	RHO protein GDP dissociation inhibitor	Rho GDP-dissociation inhibitor 1 GN=GDI1 OS=Arabidopsis thaliana (Mouse-ear cress) PE=1 SV=1	T	Signal transduction mechanisms	BnaC09g13520D [Brassica napus]
TRINITY_DN24329_c0_g2	down	--	--	Molecular Function: protein serine/threonine kinase activity (GO:0004674);; Molecular Function: ATP binding (GO:0005524);; Cellular Component: plasma membrane (GO:0005886);; Biological Process: protein phosphorylation (GO:0006468);; Biological Process: abscisic acid-activated signaling pathway (GO:0009738);; Biological Process: seed germination (GO:0009845);; Biological Process: calcium-mediated …	--	[T]	Signal transduction mechanisms	--	Proline-rich receptor-like protein kinase PERK4 GN=PERK4 OS=Arabidopsis thaliana (Mouse-ear cress) PE=1 SV=1	T	Signal transduction mechanisms	BnaA07g36140D [Brassica napus]
TRINITY_DN26601_c0_g4	down	--	--	--	--	--	--	--	--	--	--	BnaA09g47530D [Brassica napus]
TRINITY_DN14128_c0_g1	down	--	--	Cellular Component: nucleus (GO:0005634);;	--	--	--	--	--	S	Function unknown	PREDICTED: uncharacterized protein LOC103855742 [Brassica rapa]
TRINITY_DN24464_c2_g4	down	--	--	--	--	--	--	F-box domain	F-box/kelch-repeat protein At4g33290 GN=At4g33290 OS=Arabidopsis thaliana (Mouse-ear cress) PE=3 SV=3	--	--	PREDICTED: F-box protein At2g38590-like [Brassica rapa]
TRINITY_DN18826_c0_g2	down	--	--	Cellular Component: nucleus (GO:0005634);;	--	--	--	--	--	S	Function unknown	PREDICTED: uncharacterized protein LOC103865436 [Brassica rapa]
TRINITY_DN27021_c0_g5	down	[M]	Cell wall/membrane/envelope biogenesis	Molecular Function: nucleotide binding (GO:0000166);; Molecular Function: UDP-glucose 4-epimerase activity (GO:0003978);; Cellular Component: Golgi apparatus (GO:0005794);; Biological Process: galactose metabolic process (GO:0006012);; Biological Process: pollen development (GO:0009555);; Biological Process: cellular metabolic process (GO:0044237);; Molecular Function: protein dimerization activi…	K01784|6.10517e-168|brp:103838293|bifunctional UDP-glucose 4-epimerase and UDP-xylose 4-epimerase 3; K01784 UDP-glucose 4-epimerase [EC:5.1.3.2] (A)	[M]	Cell wall/membrane/envelope biogenesis	NAD dependent epimerase/dehydratase family;; Polysaccharide biosynthesis protein;; 3-beta hydroxysteroid dehydrogenase/isomerase family;; RmlD substrate binding domain;; Male sterility protein;; short chain dehydrogenase;; NADH(P)-binding;; KR domain	Bifunctional UDP-glucose 4-epimerase and UDP-xylose 4-epimerase 3 GN=UGE3 OS=Arabidopsis thaliana (Mouse-ear cress) PE=1 SV=1	M	Cell wall/membrane/envelope biogenesis	BnaA09g10850D [Brassica napus]
TRINITY_DN21556_c0_g1	down	--	--	Cellular Component: nucleus (GO:0005634);; Biological Process: entrainment of circadian clock (GO:0009649);; Biological Process: regulation of flower development (GO:0009909);; Biological Process: red or far-red light signaling pathway (GO:0010017);; Biological Process: response to red light (GO:0010114);; Biological Process: positive regulation of circadian rhythm (GO:0042753);; Molecular Functi…	--	--	--	Protein of unknown function (DUF1313)	Protein EARLY FLOWERING 4 GN=At2g40080 OS=Arabidopsis thaliana (Mouse-ear cress) PE=1 SV=1	R	General function prediction only	PREDICTED: protein EARLY FLOWERING 4-like [Brassica rapa]
TRINITY_DN24786_c4_g3	down	--	--	Molecular Function: protein binding (GO:0005515);; Cellular Component: nucleus (GO:0005634);; Biological Process: positive regulation of cytosolic calcium ion concentration (GO:0007204);; Biological Process: plant-type cell wall modification (GO:0009827);; Biological Process: pollen tube growth (GO:0009860);; Cellular Component: cortical microtubule, transverse to long axis (GO:0010005);; Biologi…	--	--	--	P21-Rho-binding domain	CRIB domain-containing protein RIC3 GN=RIC3 OS=Arabidopsis thaliana (Mouse-ear cress) PE=1 SV=1	Z	Cytoskeleton	PREDICTED: CRIB domain-containing protein RIC3 [Brassica rapa]
TRINITY_DN23034_c2_g4	down	--	--	Molecular Function: lipid transporter activity (GO:0005319);; Cellular Component: endoplasmic reticulum lumen (GO:0005788);; Biological Process: lipid transport (GO:0006869);; Molecular Function: lipid binding (GO:0008289);; Biological Process: pollen exine formation (GO:0010584);; Biological Process: pollen sperm cell differentiation (GO:0048235);;	--	--	--	Protease inhibitor/seed storage/LTP family	--	R	General function prediction only	PREDICTED: non-specific lipid-transfer protein 13 [Brassica rapa]
TRINITY_DN23004_c0_g2	down	[J]	Translation, ribosomal structure and biogenesis	Molecular Function: tyrosine-tRNA ligase activity (GO:0004831);; Molecular Function: ATP binding (GO:0005524);; Cellular Component: cytoplasm (GO:0005737);; Biological Process: tyrosyl-tRNA aminoacylation (GO:0006437);;	K01866|0|brp:103835333|tyrosine--tRNA ligase, cytoplasmic; K01866 tyrosyl-tRNA synthetase [EC:6.1.1.1] (A)	[J]	Translation, ribosomal structure and biogenesis	tRNA synthetases class I (W and Y)	--	J	Translation, ribosomal structure and biogenesis	PREDICTED: tyrosine--tRNA ligase, cytoplasmic [Brassica rapa]
TRINITY_DN26450_c0_g1	down	[M]	Cell wall/membrane/envelope biogenesis	Cellular Component: plasma membrane (GO:0005886);; Molecular Function: zinc ion binding (GO:0008270);; Cellular Component: chloroplast (GO:0009507);; Biological Process: plant-type secondary cell wall biogenesis (GO:0009834);; Biological Process: xylem development (GO:0010089);; Biological Process: vegetative to reproductive phase transition of meristem (GO:0010228);; Biological Process: rhamnoga…	K10999|0|brp:103856249|cellulose synthase A catalytic subunit 7 [UDP-forming]; K10999 cellulose synthase A [EC:2.4.1.12] (A)	--	--	Cellulose synthase;; Zinc-binding RING-finger;; Glycosyl transferase family group 2;; Glycosyltransferase like family 2	Cellulose synthase A catalytic subunit 7 [UDP-forming] GN=T10B6.80 OS=Arabidopsis thaliana (Mouse-ear cress) PE=1 SV=1	O	Posttranslational modification, protein turnover, chaperones	PREDICTED: cellulose synthase A catalytic subunit 7 [UDP-forming] [Brassica rapa]
TRINITY_DN23661_c0_g7	down	--	--	Cellular Component: plasma membrane (GO:0005886);; Biological Process: potassium ion transport (GO:0006813);; Biological Process: lithium ion transport (GO:0010351);; Molecular Function: potassium ion transmembrane transporter activity (GO:0015079);; Molecular Function: sodium:proton antiporter activity (GO:0015385);; Cellular Component: integral component of membrane (GO:0016021);; Biological Pr…	--	[P]	Inorganic ion transport and metabolism	--	Cation/H(+) symporter 13 GN=CHX13 OS=Arabidopsis thaliana (Mouse-ear cress) PE=1 SV=1	P	Inorganic ion transport and metabolism	BnaA03g13810D [Brassica napus]
TRINITY_DN26667_c1_g1	down	[Z]	Cytoskeleton	Molecular Function: glycerol-3-phosphate O-acyltransferase activity (GO:0004366);; Molecular Function: structural constituent of cytoskeleton (GO:0005200);; Molecular Function: ATP binding (GO:0005524);; Cellular Component: cell wall (GO:0005618);; Cellular Component: nucleus (GO:0005634);; Cellular Component: mitochondrion (GO:0005739);; Cellular Component: cytosol (GO:0005829);; Cellular Compon…	--	[Z]	Cytoskeleton	Actin;; Actin	Actin-3 GN=ACT3 OS=Arabidopsis thaliana (Mouse-ear cress) PE=1 SV=1	Z	Cytoskeleton	BnaC04g07770D [Brassica napus]
TRINITY_DN25447_c3_g5	down	[KAD]	--	Molecular Function: DNA binding (GO:0003677);; Molecular Function: chromatin binding (GO:0003682);; Molecular Function: sequence-specific DNA binding transcription factor activity (GO:0003700);; Cellular Component: nucleus (GO:0005634);; Biological Process: response to salicylic acid (GO:0009751);; Biological Process: glucuronoxylan metabolic process (GO:0010413);; Biological Process: xylan biosy…	K09422|2.16169e-168|brp:103850831|transcription factor MYB46-like; K09422 myb proto-oncogene protein, plant (A)	[K]	Transcription	Myb-like DNA-binding domain;; Myb-like DNA-binding domain	Transcription factor MYB46 GN=MYB46 OS=Arabidopsis thaliana (Mouse-ear cress) PE=2 SV=1	K	Transcription	PREDICTED: transcription factor MYB46-like [Brassica rapa]
TRINITY_DN27500_c1_g1	down	--	--	Molecular Function: telomeric template RNA reverse transcriptase activity (GO:0003721);; Molecular Function: protein binding (GO:0005515);; Cellular Component: nucleus (GO:0005634);; Biological Process: nucleolus organization (GO:0007000);; Biological Process: telomere maintenance via telomerase (GO:0007004);; Biological Process: chromosome localization (GO:0050000);;	K11126|6.86838e-121|brp:103846289|telomerase reverse transcriptase; K11126 telomerase reverse transcriptase [EC:2.7.7.49] (A)	[LB]	--	--	Telomerase reverse transcriptase GN=TERT OS=Arabidopsis thaliana (Mouse-ear cress) PE=1 SV=1	L	Replication, recombination and repair	PREDICTED: telomerase reverse transcriptase isoform X2 [Brassica rapa]
TRINITY_DN21496_c0_g1	down	--	--	Biological Process: pollen development (GO:0009555);; Biological Process: pollen tube growth (GO:0009860);; Biological Process: response to zinc ion (GO:0010043);; Biological Process: phloem transport (GO:0010233);; Molecular Function: nicotianamine synthase activity (GO:0030410);; Biological Process: nicotianamine biosynthetic process (GO:0030418);; Biological Process: cellular response to iron …	K05953|0|brp:103866247|nicotianamine synthase 1; K05953 nicotianamine synthase [EC:2.5.1.43] (A)	--	--	Nicotianamine synthase protein	Nicotianamine synthase 2 GN=NAS2 OS=Arabidopsis thaliana (Mouse-ear cress) PE=2 SV=1	H	Coenzyme transport and metabolism	PREDICTED: nicotianamine synthase 1 [Brassica rapa]
TRINITY_DN27535_c0_g1	down	[U]	Intracellular trafficking, secretion, and vesicular transport	Cellular Component: Golgi apparatus (GO:0005794);; Biological Process: postreplication repair (GO:0006301);; Biological Process: intracellular protein transport (GO:0006886);; Molecular Function: protein transporter activity (GO:0008565);; Cellular Component: clathrin vesicle coat (GO:0030125);;	K12403|2.30771e-103|crb:CARUB_v10014752mg|hypothetical protein; K12403 AP-4 complex subunit sigma-1 (A)	[U]	Intracellular trafficking, secretion, and vesicular transport	Clathrin adaptor complex small chain	AP-4 complex subunit sigma GN=At2g19790 OS=Arabidopsis thaliana (Mouse-ear cress) PE=2 SV=1	U	Intracellular trafficking, secretion, and vesicular transport	hypothetical protein CARUB_v10014752mg, partial [Capsella rubella]
TRINITY_DN26033_c0_g3	down	--	--	--	K13436|2.68967e-15|brp:103866053|PTI1-like tyrosine-protein kinase 3; K13436 pto-interacting protein 1 [EC:2.7.11.1] (A)	[T]	Signal transduction mechanisms	--	PTI1-like tyrosine-protein kinase 3 GN=PTI13 OS=Arabidopsis thaliana (Mouse-ear cress) PE=1 SV=1	T	Signal transduction mechanisms	PREDICTED: PTI1-like tyrosine-protein kinase 3 [Brassica rapa]
TRINITY_DN25812_c2_g1	down	--	--	Molecular Function: DNA binding (GO:0003677);; Molecular Function: sequence-specific DNA binding transcription factor activity (GO:0003700);; Cellular Component: nucleus (GO:0005634);; Biological Process: regulation of transcription, DNA-templated (GO:0006355);; Biological Process: pollen development (GO:0009555);; Molecular Function: protein dimerization activity (GO:0046983);;	--	[K]	Transcription	SRF-type transcription factor (DNA-binding and dimerisation domain)	MADS-box transcription factor 16 OS=Oryza sativa subsp. japonica (Rice) PE=1 SV=2	K	Transcription	PREDICTED: agamous-like MADS-box protein AGL8 isoform X1 [Brassica rapa]
TRINITY_DN27839_c5_g6	down	--	--	--	--	--	--	Plant transposon protein	--	S	Function unknown	PREDICTED: uncharacterized protein LOC103838319 [Brassica rapa]
TRINITY_DN23037_c2_g9	down	--	--	Molecular Function: protein binding (GO:0005515);; Cellular Component: nucleus (GO:0005634);;	--	--	--	--	Polyadenylate-binding protein-interacting protein 5 GN=F15N18_30 OS=Arabidopsis thaliana (Mouse-ear cress) PE=2 SV=1	R	General function prediction only	PREDICTED: polyadenylate-binding protein-interacting protein 5-like [Brassica rapa]
TRINITY_DN27087_c0_g2	down	--	--	Molecular Function: phosphoacetylglucosamine mutase activity (GO:0004610);; Cellular Component: cytosol (GO:0005829);; Biological Process: carbohydrate metabolic process (GO:0005975);; Biological Process: UDP-N-acetylglucosamine biosynthetic process (GO:0006048);; Cellular Component: chloroplast stroma (GO:0009570);;	--	[G]	Carbohydrate transport and metabolism	--	--	G	Carbohydrate transport and metabolism	PREDICTED: uncharacterized protein LOC103851114 isoform X1 [Brassica rapa]
TRINITY_DN20771_c0_g2	down	[Q]	Secondary metabolites biosynthesis, transport and catabolism	Biological Process: response to water deprivation (GO:0009414);; Cellular Component: chloroplast (GO:0009507);; Cellular Component: thylakoid (GO:0009579);; Biological Process: abscisic acid biosynthetic process (GO:0009688);; Biological Process: seed dormancy process (GO:0010162);; Molecular Function: 9-cis-epoxycarotenoid dioxygenase activity (GO:0045549);;	K09840|0|brp:103840429|probable 9-cis-epoxycarotenoid dioxygenase NCED5, chloroplastic; K09840 9-cis-epoxycarotenoid dioxygenase [EC:1.13.11.51] (A)	[Q]	Secondary metabolites biosynthesis, transport and catabolism	Retinal pigment epithelial membrane protein	Probable 9-cis-epoxycarotenoid dioxygenase NCED5, chloroplastic (Precursor) GN=NCED5 OS=Arabidopsis thaliana (Mouse-ear cress) PE=1 SV=1	Q	Secondary metabolites biosynthesis, transport and catabolism	PREDICTED: probable 9-cis-epoxycarotenoid dioxygenase NCED5, chloroplastic [Brassica rapa]
TRINITY_DN26127_c1_g3	down	[G]	Carbohydrate transport and metabolism	Cellular Component: extracellular region (GO:0005576);; Molecular Function: pectate lyase activity (GO:0030570);;	K01728|6.74956e-65|aly:ARALYDRAFT_478021|pectate lyase family protein; K01728 pectate lyase [EC:4.2.2.2] (A)	--	--	Pectate lyase	Probable pectate lyase 8 (Precursor) GN=At3g07010 OS=Arabidopsis thaliana (Mouse-ear cress) PE=2 SV=1	G	Carbohydrate transport and metabolism	pectate lyase like protein [Arabidopsis thaliana]
TRINITY_DN22996_c2_g2	down	--	--	Molecular Function: translation initiation factor activity (GO:0003743);; Biological Process: regulation of nuclear-transcribed mRNA poly(A) tail shortening (GO:0060211);;	K13126|6.94706e-25|brp:103835691|polyadenylate-binding protein 3; K13126 polyadenylate-binding protein (A)	[AJ]	--	--	Polyadenylate-binding protein 3 GN=PAB3 OS=Arabidopsis thaliana (Mouse-ear cress) PE=2 SV=1	A	RNA processing and modification	PREDICTED: polyadenylate-binding protein 3 [Brassica rapa]
TRINITY_DN26678_c0_g2	down	--	--	Molecular Function: GTPase activity (GO:0003924);; Molecular Function: GTP binding (GO:0005525);; Cellular Component: nucleus (GO:0005634);; Cellular Component: endoplasmic reticulum membrane (GO:0005789);; Biological Process: GTP catabolic process (GO:0006184);; Cellular Component: integral component of membrane (GO:0016021);;	--	[R]	General function prediction only	Root hair defective 3 GTP-binding protein (RHD3)	Protein ROOT HAIR DEFECTIVE 3 homolog 1 {ECO:0000255|HAMAP-Rule:MF_03109} GN=At1g72960 OS=Arabidopsis thaliana (Mouse-ear cress) PE=2 SV=2	R	General function prediction only	PREDICTED: protein ROOT HAIR DEFECTIVE 3 homolog 1-like [Brassica rapa]
TRINITY_DN24444_c4_g7	down	[O]	Posttranslational modification, protein turnover, chaperones	Molecular Function: ATP binding (GO:0005524);; Cellular Component: endoplasmic reticulum lumen (GO:0005788);;	--	[O]	Posttranslational modification, protein turnover, chaperones	NAD-specific glutamate dehydrogenase;; Hsp70 protein;; Hydantoinase/oxoprolinase	Luminal-binding protein (Precursor) GN=HSC70 OS=Spinacia oleracea (Spinach) PE=2 SV=1	S	Function unknown	PREDICTED: mitochondrial inner membrane protein OXA1 [Brassica rapa]
TRINITY_DN27668_c0_g2	down	--	--	--	--	[R]	General function prediction only	Reverse transcriptase (RNA-dependent DNA polymerase);; Endonuclease/Exonuclease/phosphatase family;; zinc-binding in reverse transcriptase	Uncharacterized mitochondrial protein AtMg00310 GN=AtMg00310 OS=Arabidopsis thaliana (Mouse-ear cress) PE=4 SV=1	R	General function prediction only	PREDICTED: uncharacterized protein LOC103828254 [Brassica rapa]
TRINITY_DN24499_c0_g2	down	--	--	Molecular Function: RNA polymerase II transcription cofactor activity (GO:0001104);; Biological Process: regulation of transcription from RNA polymerase II promoter (GO:0006357);; Cellular Component: mediator complex (GO:0016592);;	--	[K]	Transcription	Transcription factor subunit Med10 of Mediator complex;; Snare region anchored in the vesicle membrane C-terminus	Mediator of RNA polymerase II transcription subunit 10b GN=T24P13.4 OS=Arabidopsis thaliana (Mouse-ear cress) PE=1 SV=1	K	Transcription	PREDICTED: uncharacterized protein LOC103840867 [Brassica rapa]
TRINITY_DN25514_c0_g1	down	--	--	Cellular Component: nucleus (GO:0005634);;	--	--	--	Domain of unknown function DUF220	--	S	Function unknown	PREDICTED: uncharacterized protein LOC103829265 [Brassica rapa]
TRINITY_DN25838_c1_g2	down	[G]	Carbohydrate transport and metabolism	Molecular Function: 6-phosphofructokinase activity (GO:0003872);; Molecular Function: ATP binding (GO:0005524);; Cellular Component: 6-phosphofructokinase complex (GO:0005945);; Biological Process: fructose 6-phosphate metabolic process (GO:0006002);; Biological Process: gluconeogenesis (GO:0006094);; Biological Process: glycolytic process (GO:0006096);; Biological Process: cytoskeleton organizat…	K00850|0|brp:103835074|ATP-dependent 6-phosphofructokinase 5, chloroplastic-like; K00850 6-phosphofructokinase 1 [EC:2.7.1.11] (A)	[G]	Carbohydrate transport and metabolism	Phosphofructokinase	ATP-dependent 6-phosphofructokinase 5, chloroplastic {ECO:0000255|HAMAP-Rule:MF_03186} (Precursor) GN=At2g22480 OS=Arabidopsis thaliana (Mouse-ear cress) PE=1 SV=1	G	Carbohydrate transport and metabolism	PREDICTED: ATP-dependent 6-phosphofructokinase 5, chloroplastic-like [Brassica rapa]
TRINITY_DN24386_c1_g5	down	--	--	Molecular Function: protein serine/threonine kinase activity (GO:0004674);; Molecular Function: ATP binding (GO:0005524);; Cellular Component: extracellular region (GO:0005576);; Cellular Component: Golgi apparatus (GO:0005794);; Cellular Component: cytosol (GO:0005829);; Cellular Component: plasma membrane (GO:0005886);; Biological Process: protein phosphorylation (GO:0006468);; Cellular Compone…	--	--	--	Leucine rich repeat;; Leucine Rich repeats (2 copies);; Leucine Rich Repeat;; Leucine rich repeat N-terminal domain	Probable receptor protein kinase TMK1 (Precursor) GN=TMK1 OS=Arabidopsis thaliana (Mouse-ear cress) PE=1 SV=1	T	Signal transduction mechanisms	PREDICTED: probable receptor protein kinase TMK1 [Brassica rapa]
TRINITY_DN25736_c1_g1	down	--	--	Molecular Function: actin binding (GO:0003779);; Cellular Component: extracellular region (GO:0005576);; Biological Process: pollen tube growth (GO:0009860);; Biological Process: cytoplasmic transport (GO:0016482);; Biological Process: actin nucleation (GO:0045010);; Biological Process: actin filament bundle assembly (GO:0051017);;	--	[TZ]	--	Formin Homology 2 Domain	Formin-like protein 3 (Precursor) OS=Arabidopsis thaliana (Mouse-ear cress) PE=2 SV=3	Z	Cytoskeleton	PREDICTED: formin-like protein 3 [Brassica rapa]
TRINITY_DN27465_c0_g3	down	[S]	Function unknown	Molecular Function: ATP binding (GO:0005524);; Cellular Component: cytosol (GO:0005829);; Biological Process: endocytosis (GO:0006897);; Biological Process: establishment of tissue polarity (GO:0007164);; Biological Process: plant-type cell wall modification (GO:0009827);; Biological Process: pollen germination (GO:0009846);; Biological Process: pollen tube growth (GO:0009860);; Biological Proces…	K00889|4.46451e-111|brp:103857971|phosphatidylinositol 4-phosphate 5-kinase 5; K00889 1-phosphatidylinositol-4-phosphate 5-kinase [EC:2.7.1.68] (A)	[T]	Signal transduction mechanisms	MORN repeat	Phosphatidylinositol 4-phosphate 5-kinase 5 GN=PIP5K5 OS=Arabidopsis thaliana (Mouse-ear cress) PE=2 SV=1	T	Signal transduction mechanisms	BnaC03g23210D [Brassica napus]
TRINITY_DN24197_c1_g2	down	--	--	Molecular Function: pectinesterase inhibitor activity (GO:0046910);;	--	--	--	Plant invertase/pectin methylesterase inhibitor	--	R	General function prediction only	PREDICTED: putative pectinesterase/pectinesterase inhibitor 26 [Brassica rapa]
TRINITY_DN26141_c1_g1	down	--	--	--	--	--	--	F-box associated domain;; F-box associated;; F-box domain	F-box/LRR-repeat protein At2g43260 GN=At2g43260 OS=Arabidopsis thaliana (Mouse-ear cress) PE=2 SV=1	R	General function prediction only	PREDICTED: F-box/LRR-repeat protein At2g43260-like isoform X1 [Brassica rapa]
TRINITY_DN26237_c2_g7	down	[C]	Energy production and conversion	Cellular Component: Golgi apparatus (GO:0005794);; Cellular Component: plasma membrane (GO:0005886);; Molecular Function: UDP-N-acetylmuramate dehydrogenase activity (GO:0008762);; Molecular Function: electron carrier activity (GO:0009055);; Molecular Function: flavin adenine dinucleotide binding (GO:0050660);; Biological Process: oxidation-reduction process (GO:0055114);;	--	--	--	FAD binding domain;; Berberine and berberine like	Reticuline oxidase-like protein (Precursor) GN=At4g20830 OS=Arabidopsis thaliana (Mouse-ear cress) PE=1 SV=2	R	General function prediction only	PREDICTED: reticuline oxidase-like protein [Brassica rapa]
TRINITY_DN27694_c2_g5	down	--	--	Molecular Function: sequence-specific DNA binding transcription factor activity (GO:0003700);; Cellular Component: nucleus (GO:0005634);; Biological Process: response to xenobiotic stimulus (GO:0009410);; Biological Process: abscisic acid-activated signaling pathway (GO:0009738);; Biological Process: endoplasmic reticulum unfolded protein response (GO:0030968);; Molecular Function: activating tra…	K14432|4.55102e-102|brp:103873649|ABSCISIC ACID-INSENSITIVE 5-like protein 1; K14432 ABA responsive element binding factor (A)	--	--	--	ABSCISIC ACID-INSENSITIVE 5-like protein 1 GN=F14L2.10 OS=Arabidopsis thaliana (Mouse-ear cress) PE=1 SV=1	K	Transcription	BnaCnng04010D [Brassica napus]
TRINITY_DN23191_c0_g5	down	[P]	Inorganic ion transport and metabolism	Molecular Function: carbonate dehydratase activity (GO:0004089);; Cellular Component: cytosol (GO:0005829);; Cellular Component: plasma membrane (GO:0005886);; Molecular Function: zinc ion binding (GO:0008270);; Cellular Component: chloroplast envelope (GO:0009941);; Biological Process: response to carbon dioxide (GO:0010037);; Biological Process: regulation of stomatal movement (GO:0010119);; Bi…	K01673|4.75118e-106|brp:103829262|beta carbonic anhydrase 3; K01673 carbonic anhydrase [EC:4.2.1.1] (A)	[P]	Inorganic ion transport and metabolism	Carbonic anhydrase	Beta carbonic anhydrase 3 (Precursor) GN=BCA3 OS=Arabidopsis thaliana (Mouse-ear cress) PE=2 SV=1	P	Inorganic ion transport and metabolism	PREDICTED: beta carbonic anhydrase 3 [Brassica rapa]
TRINITY_DN27313_c1_g4	down	--	--	Molecular Function: voltage-gated potassium channel activity (GO:0005249);; Molecular Function: calmodulin binding (GO:0005516);; Biological Process: potassium ion transport (GO:0006813);; Biological Process: cellular calcium ion homeostasis (GO:0006874);; Biological Process: plant-type cell wall modification (GO:0009827);; Biological Process: pollen tube growth (GO:0009860);; Cellular Component:…	K05391|0|brp:103846453|putative cyclic nucleotide-gated ion channel 18; K05391 cyclic nucleotide gated channel, other eukaryote (A)	[PT]	--	Cyclic nucleotide-binding domain;; Ion transport protein	Putative cyclic nucleotide-gated ion channel 18 GN=CNGC18 OS=Arabidopsis thaliana (Mouse-ear cress) PE=3 SV=1	P	Inorganic ion transport and metabolism	PREDICTED: putative cyclic nucleotide-gated ion channel 18 [Brassica rapa]
TRINITY_DN24560_c1_g1	down	[C]	Energy production and conversion	Molecular Function: 3-chloroallyl aldehyde dehydrogenase activity (GO:0004028);; Molecular Function: aldehyde dehydrogenase (NAD) activity (GO:0004029);; Molecular Function: aldehyde dehydrogenase [NAD(P)+] activity (GO:0004030);; Cellular Component: vacuole (GO:0005773);; Cellular Component: endoplasmic reticulum (GO:0005783);; Cellular Component: Golgi apparatus (GO:0005794);; Biological Proces…	K09519|0|brp:103868728|protein psi1-like; K09519 DnaJ homolog subfamily B member 13 (A)	[C]	Energy production and conversion	DnaJ C terminal domain;; Aldehyde dehydrogenase family;; Aldehyde dehydrogenase family	Aldehyde dehydrogenase family 3 member H1 GN=T7O23.15 OS=Arabidopsis thaliana (Mouse-ear cress) PE=1 SV=2	O	Posttranslational modification, protein turnover, chaperones	PREDICTED: protein psi1-like [Brassica rapa]
TRINITY_DN25251_c1_g4	down	--	--	Cellular Component: plasma membrane (GO:0005886);;	--	--	--	Protein of unknown function (DUF1070)	Arabinogalactan peptide 22 (Precursor) GN=AGP22 OS=Arabidopsis thaliana (Mouse-ear cress) PE=3 SV=1	R	General function prediction only	PREDICTED: arabinogalactan peptide 22-like [Brassica rapa]
TRINITY_DN25515_c1_g4	down	[QR]	--	Cellular Component: nucleus (GO:0005634);; Cellular Component: cytosol (GO:0005829);; Molecular Function: O-methyltransferase activity (GO:0008171);; Biological Process: lignin biosynthetic process (GO:0009809);; Biological Process: methylation (GO:0032259);; Molecular Function: protein dimerization activity (GO:0046983);;	K13066|6.71243e-165|brp:103834597|caffeic acid 3-O-methyltransferase-like; K13066 caffeic acid 3-O-methyltransferase [EC:2.1.1.68] (A)	[R]	General function prediction only	O-methyltransferase;; Dimerisation domain	Caffeic acid 3-O-methyltransferase 1 GN=HOMT1 OS=Populus kitakamiensis (Aspen) PE=3 SV=1	R	General function prediction only	BnaA08g12410D [Brassica napus]
TRINITY_DN16898_c0_g1	down	--	--	--	--	--	--	Protein of unknown function (DUF1191)	--	S	Function unknown	PREDICTED: uncharacterized protein LOC103836874 [Brassica rapa]
TRINITY_DN27079_c1_g3	down	[R]	General function prediction only	Molecular Function: RNA binding (GO:0003723);; Cellular Component: cytoplasm (GO:0005737);;	--	[R]	General function prediction only	RNA recognition motif (a.k.a. RRM, RBD, or RNP domain);; RNA recognition motif. (a.k.a. RRM, RBD, or RNP domain);; RNA recognition motif. (a.k.a. RRM, RBD, or RNP domain)	Polyadenylate-binding protein-interacting protein 9 GN=CID9 OS=Arabidopsis thaliana (Mouse-ear cress) PE=3 SV=1	R	General function prediction only	BnaC03g38560D [Brassica napus]
TRINITY_DN24899_c2_g1	down	[U]	Intracellular trafficking, secretion, and vesicular transport	Molecular Function: DNA binding (GO:0003677);; Cellular Component: nucleus (GO:0005634);; Cellular Component: cytoplasm (GO:0005737);; Molecular Function: ARF GTPase activator activity (GO:0008060);; Molecular Function: zinc ion binding (GO:0008270);; Biological Process: regulation of ARF GTPase activity (GO:0032312);;	K12486|1.13455e-132|brp:103839113|probable ADP-ribosylation factor GTPase-activating protein AGD15; K12486 stromal membrane-associated protein (A)	[T]	Signal transduction mechanisms	Putative GTPase activating protein for Arf	Probable ADP-ribosylation factor GTPase-activating protein AGD15 GN=AGD15 OS=Arabidopsis thaliana (Mouse-ear cress) PE=2 SV=1	T	Signal transduction mechanisms	PREDICTED: probable ADP-ribosylation factor GTPase-activating protein AGD15 [Brassica rapa]
TRINITY_DN24697_c0_g5	down	--	--	--	--	--	--	Weak chloroplast movement under blue light	WEB family protein At1g12150 GN=At1g12150 OS=Arabidopsis thaliana (Mouse-ear cress) PE=2 SV=1	S	Function unknown	PREDICTED: WEB family protein At1g12150 [Brassica rapa]
TRINITY_DN23007_c1_g6	down	--	--	Cellular Component: nucleus (GO:0005634);;	--	--	--	--	--	R	General function prediction only	BnaC08g05140D [Brassica napus]
TRINITY_DN23863_c1_g14	down	--	--	Biological Process: response to oxidative stress (GO:0006979);; Cellular Component: nuclear speck (GO:0016607);; Biological Process: response to cadmium ion (GO:0046686);;	--	[K]	Transcription	--	--	K	Transcription	PREDICTED: uncharacterized protein LOC103851817 [Brassica rapa]
TRINITY_DN26567_c1_g5	down	[RTKL]	--	Molecular Function: protein serine/threonine kinase activity (GO:0004674);; Molecular Function: protein binding (GO:0005515);; Molecular Function: ATP binding (GO:0005524);; Cellular Component: plasma membrane (GO:0005886);; Biological Process: protein phosphorylation (GO:0006468);; Biological Process: plant-type cell wall modification (GO:0009827);; Biological Process: pollen tube growth (GO:000…	K07198|0|brp:103827770|CBL-interacting serine/threonine-protein kinase 19; K07198 5'-AMP-activated protein kinase, catalytic alpha subunit [EC:2.7.11.11] (A)	[T]	Signal transduction mechanisms	Protein kinase domain;; Protein tyrosine kinase;; NAF domain;; Kinase-like	CBL-interacting serine/threonine-protein kinase 19 GN=K15I22.1 OS=Arabidopsis thaliana (Mouse-ear cress) PE=2 SV=1	T	Signal transduction mechanisms	BnaCnng68520D [Brassica napus]
TRINITY_DN21548_c0_g1	down	[OC]	--	Cellular Component: cytosol (GO:0005829);; Biological Process: glycerol ether metabolic process (GO:0006662);; Molecular Function: enzyme activator activity (GO:0008047);; Molecular Function: electron carrier activity (GO:0009055);; Molecular Function: protein disulfide oxidoreductase activity (GO:0015035);; Molecular Function: oxidoreductase activity, acting on a sulfur group of donors, disulfid…	K03671|1.01619e-76|brp:103860686|thioredoxin H1-like; K03671 thioredoxin 1 (A)	[O]	Posttranslational modification, protein turnover, chaperones	Thioredoxin;; Thioredoxin-like domain;; Thioredoxin-like;; Redoxin	Thioredoxin H1 GN=TRX1 OS=Arabidopsis thaliana (Mouse-ear cress) PE=1 SV=1	O	Posttranslational modification, protein turnover, chaperones	BnaC08g22510D [Brassica napus]
TRINITY_DN24462_c0_g1	down	--	--	Cellular Component: cytosol (GO:0005829);; Biological Process: response to auxin (GO:0009733);; Biological Process: pollen exine formation (GO:0010584);;	K14487|0|brp:103850862|indole-3-acetic acid-amido synthetase GH3.17-like; K14487 auxin responsive GH3 gene family (A)	--	--	GH3 auxin-responsive promoter;; GH3 auxin-responsive promoter	Indole-3-acetic acid-amido synthetase GH3.17 OS=Arabidopsis thaliana (Mouse-ear cress) PE=1 SV=1	R	General function prediction only	PREDICTED: indole-3-acetic acid-amido synthetase GH3.17-like [Brassica rapa]
TRINITY_DN26016_c0_g6	down	[G]	Carbohydrate transport and metabolism	Cellular Component: extracellular region (GO:0005576);; Biological Process: carbohydrate metabolic process (GO:0005975);; Molecular Function: xylan 1,4-beta-xylosidase activity (GO:0009044);; Biological Process: plant-type cell wall modification (GO:0009827);;	K05349|0|brp:103862781|lysosomal beta glucosidase; K05349 beta-glucosidase [EC:3.2.1.21] (A)	--	--	Glycosyl hydrolase family 3 N terminal domain;; Glycosyl hydrolase family 3 C-terminal domain	Probable beta-D-xylosidase 6 (Precursor) GN=BXL6 OS=Arabidopsis thaliana (Mouse-ear cress) PE=2 SV=1	R	General function prediction only	PREDICTED: lysosomal beta glucosidase [Brassica rapa]
TRINITY_DN27653_c0_g1	down	--	--	Molecular Function: aspartic-type endopeptidase activity (GO:0004190);; Cellular Component: extracellular region (GO:0005576);; Cellular Component: nucleus (GO:0005634);; Biological Process: carbohydrate metabolic process (GO:0005975);; Biological Process: proteolysis (GO:0006508);; Cellular Component: chloroplast (GO:0009507);; Biological Process: chloroplast-nucleus signaling pathway (GO:001001…	--	[O]	Posttranslational modification, protein turnover, chaperones	Xylanase inhibitor C-terminal	--	O	Posttranslational modification, protein turnover, chaperones	PREDICTED: aspartic proteinase CDR1-like [Brassica rapa]
TRINITY_DN23670_c0_g1	down	[T]	Signal transduction mechanisms	Molecular Function: protein serine/threonine phosphatase activity (GO:0004722);; Biological Process: metabolic process (GO:0008152);;	K17506|4.33036e-103|brp:103869944|probable protein phosphatase 2C 39; K17506 protein phosphatase 1L [EC:3.1.3.16] (A)	[T]	Signal transduction mechanisms	Protein phosphatase 2C	Probable protein phosphatase 2C 39 GN=At3g15260 OS=Arabidopsis thaliana (Mouse-ear cress) PE=2 SV=1	T	Signal transduction mechanisms	BnaC05g38360D [Brassica napus]
TRINITY_DN27831_c1_g1	down	--	--	--	--	--	--	--	--	--	--	PREDICTED: uncharacterized protein LOC103833559 [Brassica rapa]
TRINITY_DN25871_c1_g4	down	--	--	--	--	[GE]	--	Triose-phosphate Transporter family	Probable sugar phosphate/phosphate translocator At5g25400 GN=At5g25400 OS=Arabidopsis thaliana (Mouse-ear cress) PE=2 SV=1	G	Carbohydrate transport and metabolism	BnaA06g27680D [Brassica napus]
TRINITY_DN22898_c0_g1	down	--	--	Cellular Component: nucleus (GO:0005634);;	--	--	--	Arabidopsis protein of unknown function	--	S	Function unknown	PREDICTED: uncharacterized protein LOC103832073 [Brassica rapa]
TRINITY_DN26616_c1_g2	down	--	--	--	--	[R]	General function prediction only	Reverse transcriptase (RNA-dependent DNA polymerase);; Endonuclease/Exonuclease/phosphatase family;; Domain of unknown function (DUF4283);; Zinc knuckle	Uncharacterized protein At4g02000 GN=At4g02000 OS=Arabidopsis thaliana (Mouse-ear cress) PE=2 SV=1	R	General function prediction only	RNA-directed DNA polymerase-like protein [Arabidopsis thaliana]
TRINITY_DN25971_c1_g4	down	--	--	--	--	--	--	Protein of unknown function (DUF620)	--	S	Function unknown	BnaA10g24720D [Brassica napus]
TRINITY_DN24524_c1_g3	down	--	--	Cellular Component: extracellular region (GO:0005576);; Cellular Component: mitochondrion (GO:0005739);; Cellular Component: plasma membrane (GO:0005886);;	--	--	--	--	--	S	Function unknown	PREDICTED: uncharacterized protein LOC103870315 [Brassica rapa]
TRINITY_DN25932_c0_g2	down	[V]	Defense mechanisms	--	--	[Q]	Secondary metabolites biosynthesis, transport and catabolism	Rab-GTPase-TBC domain;; ABC-2 type transporter	ABC transporter G family member 33 GN=F3G5.7 OS=Arabidopsis thaliana (Mouse-ear cress) PE=2 SV=1	U	Intracellular trafficking, secretion, and vesicular transport	PREDICTED: ecotropic viral integration site 5 protein homolog [Brassica rapa]
TRINITY_DN27309_c1_g1	down	--	--	--	--	--	--	Extensin-like region;; Pollen proteins Ole e I like	--	--	--	PREDICTED: extensin-2-like [Brassica rapa]
TRINITY_DN24550_c2_g13	down	--	--	Molecular Function: calcium ion binding (GO:0005509);; Molecular Function: protein binding (GO:0005515);; Cellular Component: plasma membrane (GO:0005886);; Biological Process: trichome branching (GO:0010091);; Biological Process: response to cadmium ion (GO:0046686);;	K13448|3.4305e-44|brp:103861199|calcium-binding protein CML42-like; K13448 calcium-binding protein CML (A)	[T]	Signal transduction mechanisms	EF-hand domain;; EF hand;; EF hand;; EF-hand domain pair;; EF-hand domain pair	Calcium-binding protein CML42 GN=CML42 OS=Arabidopsis thaliana (Mouse-ear cress) PE=1 SV=1	T	Signal transduction mechanisms	BnaA03g44570D [Brassica napus]
TRINITY_DN24578_c1_g9	down	--	--	Molecular Function: nucleotide binding (GO:0000166);; Molecular Function: inositol-3-phosphate synthase activity (GO:0004512);; Molecular Function: protein binding (GO:0005515);; Cellular Component: cytoplasm (GO:0005737);; Biological Process: inositol biosynthetic process (GO:0006021);; Biological Process: phospholipid biosynthetic process (GO:0008654);; Biological Process: response to heat (GO:…	K01858|2.11313e-21|crb:CARUB_v10023027mg|hypothetical protein; K01858 myo-inositol-1-phosphate synthase [EC:5.5.1.4] (A)	[I]	Lipid transport and metabolism	--	Inositol-3-phosphate synthase GN=MIPS OS=Triticum aestivum (Wheat) PE=2 SV=1	I	Lipid transport and metabolism	myo-inositol 1-phosphate synthase type 3 [Brassica napus]
TRINITY_DN25121_c0_g1	down	[P]	Inorganic ion transport and metabolism	Molecular Function: magnesium ion binding (GO:0000287);; Molecular Function: phospholipid-translocating ATPase activity (GO:0004012);; Molecular Function: ATP binding (GO:0005524);; Biological Process: cation transport (GO:0006812);; Biological Process: metabolic process (GO:0008152);; Molecular Function: zinc ion binding (GO:0008270);; Molecular Function: ATPase activity, coupled to transmembran…	K01530|0|brp:103832753|phospholipid-transporting ATPase 6-like; K01530 phospholipid-translocating ATPase [EC:3.6.3.1] (A)	[R]	General function prediction only	--	Phospholipid-transporting ATPase 6 GN=ALA6 OS=Arabidopsis thaliana (Mouse-ear cress) PE=1 SV=2	P	Inorganic ion transport and metabolism	PREDICTED: phospholipid-transporting ATPase 6-like [Brassica rapa]
TRINITY_DN22750_c0_g8	down	--	--	Cellular Component: nucleus (GO:0005634);;	--	--	--	--	--	S	Function unknown	PREDICTED: protein YLS9-like [Brassica rapa]
TRINITY_DN27322_c1_g1	down	[GER]	--	Cellular Component: Golgi membrane (GO:0000139);; Molecular Function: nucleotide-sugar transmembrane transporter activity (GO:0005338);; Molecular Function: sugar:proton symporter activity (GO:0005351);; Biological Process: carbohydrate transport (GO:0008643);; Cellular Component: chloroplast (GO:0009507);; Biological Process: nucleotide-sugar transport (GO:0015780);; Cellular Component: integral…	--	[G]	Carbohydrate transport and metabolism	Nucleotide-sugar transporter	CMP-sialic acid transporter 3 GN=UTR6 OS=Arabidopsis thaliana (Mouse-ear cress) PE=2 SV=1	P	Inorganic ion transport and metabolism	PREDICTED: CMP-sialic acid transporter 3 [Brassica rapa]
TRINITY_DN24361_c0_g3	down	[G]	Carbohydrate transport and metabolism	Cellular Component: extracellular region (GO:0005576);; Biological Process: plant-type cell wall modification (GO:0009827);; Molecular Function: pectate lyase activity (GO:0030570);;	K01728|0|brp:103850968|probable pectate lyase 19; K01728 pectate lyase [EC:4.2.2.2] (A)	--	--	Pectate lyase;; Pectate lyase, N terminus	Probable pectate lyase 19 (Precursor) GN=At5g15110 OS=Arabidopsis thaliana (Mouse-ear cress) PE=2 SV=1	G	Carbohydrate transport and metabolism	PREDICTED: probable pectate lyase 19 [Brassica rapa]
TRINITY_DN27222_c0_g1	down	[S]	Function unknown	Cellular Component: extracellular region (GO:0005576);; Cellular Component: membrane (GO:0016020);;	--	[R]	General function prediction only	Late exocytosis, associated with Golgi transport;; Domain of unknown function (DUF4463)	CSC1-like protein At4g02900 GN=At4g02900 OS=Arabidopsis thaliana (Mouse-ear cress) PE=3 SV=1	S	Function unknown	PREDICTED: CSC1-like protein At4g02900 [Brassica rapa]
TRINITY_DN23205_c0_g7	down	[RTKL]	--	Molecular Function: protein serine/threonine kinase activity (GO:0004674);; Molecular Function: protein tyrosine kinase activity (GO:0004713);; Molecular Function: ATP binding (GO:0005524);; Cellular Component: plasma membrane (GO:0005886);; Biological Process: protein phosphorylation (GO:0006468);; Biological Process: cellular process involved in reproduction (GO:0048610);; Biological Process: r…	--	[T]	Signal transduction mechanisms	Protein tyrosine kinase;; Protein kinase domain	Proline-rich receptor-like protein kinase PERK12 OS=Arabidopsis thaliana (Mouse-ear cress) PE=2 SV=2	T	Signal transduction mechanisms	BnaA09g30960D [Brassica napus]
TRINITY_DN22176_c0_g2	down	[R]	General function prediction only	Molecular Function: acid phosphatase activity (GO:0003993);; Molecular Function: protein serine/threonine phosphatase activity (GO:0004722);; Cellular Component: extracellular region (GO:0005576);; Cellular Component: cell surface (GO:0009986);; Biological Process: cellular response to phosphate starvation (GO:0016036);; Biological Process: dephosphorylation (GO:0016311);; Biological Process: gal…	--	[O]	Posttranslational modification, protein turnover, chaperones	--	Purple acid phosphatase 17 (Precursor) GN=MEB5.10 OS=Arabidopsis thaliana (Mouse-ear cress) PE=2 SV=1	O	Posttranslational modification, protein turnover, chaperones	purple acid phosphatase 17 [Brassica napus]
TRINITY_DN24360_c3_g3	down	--	--	Molecular Function: polygalacturonase activity (GO:0004650);; Cellular Component: extracellular region (GO:0005576);; Biological Process: carbohydrate metabolic process (GO:0005975);;	--	--	--	Glycosyl hydrolases family 28	Exopolygalacturonase clone GBGE184 (Precursor) GN=PGA3 OS=Arabidopsis thaliana (Mouse-ear cress) PE=2 SV=1	G	Carbohydrate transport and metabolism	PREDICTED: exopolygalacturonase clone GBGE184-like [Brassica rapa]
TRINITY_DN23779_c1_g1	down	--	--	Cellular Component: mitochondrial respiratory chain complex III (GO:0005750);; Molecular Function: ubiquinol-cytochrome-c reductase activity (GO:0008121);; Biological Process: electron transport chain (GO:0022900);; Molecular Function: metal ion binding (GO:0046872);; Molecular Function: 2 iron, 2 sulfur cluster binding (GO:0051537);;	K00411|4.21074e-76|brp:103856015|cytochrome b-c1 complex subunit Rieske-4, mitochondrial-like; K00411 ubiquinol-cytochrome c reductase iron-sulfur subunit [EC:1.10.2.2] (A)	[C]	Energy production and conversion	Ubiquinol cytochrome reductase transmembrane region	Cytochrome b-c1 complex subunit Rieske, mitochondrial (Precursor) OS=Zea mays (Maize) PE=2 SV=1	C	Energy production and conversion	BnaA03g04320D [Brassica napus]
TRINITY_DN23323_c1_g3	down	--	--	--	--	--	--	--	--	S	Function unknown	PREDICTED: glutamic acid-rich protein [Brassica rapa]
TRINITY_DN23646_c1_g1	down	--	--	Molecular Function: actin binding (GO:0003779);; Cellular Component: cytosol (GO:0005829);; Biological Process: polyamine catabolic process (GO:0006598);; Biological Process: phenylpropanoid metabolic process (GO:0009698);; Biological Process: cellular modified amino acid biosynthetic process (GO:0042398);; Biological Process: negative regulation of cellular process (GO:0048523);; Biological Proc…	--	[Z]	Cytoskeleton	Gelsolin repeat	Villin-2 {ECO:0000303|PubMed:10631247} OS=Arabidopsis thaliana (Mouse-ear cress) PE=1 SV=2	Z	Cytoskeleton	PREDICTED: villin-2-like, partial [Camelina sativa]
TRINITY_DN26919_c1_g5	down	--	--	Cellular Component: nucleus (GO:0005634);;	--	--	--	--	Reticulon-like protein B21 GN=RTNLB21 OS=Arabidopsis thaliana (Mouse-ear cress) PE=2 SV=2	S	Function unknown	PREDICTED: reticulon-like protein B21 [Brassica rapa]
TRINITY_DN23087_c2_g1	down	--	--	Biological Process: mitotic cell cycle (GO:0000278);; Molecular Function: protein serine/threonine phosphatase activity (GO:0004722);; Cellular Component: extracellular region (GO:0005576);; Cellular Component: plasma membrane (GO:0005886);; Biological Process: RNA processing (GO:0006396);; Biological Process: protein dephosphorylation (GO:0006470);; Biological Process: signal transduction (GO:00…	--	--	--	FHA domain;; Protein phosphatase 2C	Protein phosphatase 2C 70 GN=KAPP OS=Arabidopsis thaliana (Mouse-ear cress) PE=1 SV=2	T	Signal transduction mechanisms	PREDICTED: protein phosphatase 2C 70 [Brassica rapa]
TRINITY_DN27515_c2_g1	down	--	--	Molecular Function: 1-phosphatidylinositol-3-phosphate 5-kinase activity (GO:0000285);; Molecular Function: ATP binding (GO:0005524);; Cellular Component: endosome (GO:0005768);; Biological Process: vacuole organization (GO:0007033);; Molecular Function: zinc ion binding (GO:0008270);; Biological Process: pollen development (GO:0009555);; Biological Process: organ morphogenesis (GO:0009887);; Bio…	K00921|7.44949e-49|brp:103848812|1-phosphatidylinositol-3-phosphate 5-kinase FAB1A; K00921 1-phosphatidylinositol-3-phosphate 5-kinase [EC:2.7.1.150] (A)	[T]	Signal transduction mechanisms	FYVE zinc finger	1-phosphatidylinositol-3-phosphate 5-kinase FAB1A GN=FAB1A OS=Arabidopsis thaliana (Mouse-ear cress) PE=2 SV=1	T	Signal transduction mechanisms	BnaC01g04950D [Brassica napus]
TRINITY_DN23479_c1_g5	down	--	--	Cellular Component: mitochondrion (GO:0005739);;	--	[R]	General function prediction only	PPR repeat family;; PPR repeat;; PPR repeat;; Pentatricopeptide repeat domain;; Region in Clathrin and VPS;; Anaphase-promoting complex, cyclosome, subunit 3;; Replication factor C C-terminal domain;; Tetratricopeptide repeat;; Protein tyrosine kinase;; Protein kinase domain	Pentatricopeptide repeat-containing protein At1g06710, mitochondrial (Precursor) GN=At1g06710 OS=Arabidopsis thaliana (Mouse-ear cress) PE=3 SV=1	R	General function prediction only	PREDICTED: pentatricopeptide repeat-containing protein At1g06710, mitochondrial [Brassica rapa]
TRINITY_DN26659_c0_g1	down	--	--	Cellular Component: mitochondrion (GO:0005739);; Biological Process: embryo sac egg cell differentiation (GO:0009560);; Biological Process: embryo development ending in seed dormancy (GO:0009793);;	--	[R]	General function prediction only	PPR repeat family;; PPR repeat;; Pentatricopeptide repeat domain;; PPR repeat	Pentatricopeptide repeat-containing protein At1g79490, mitochondrial (Precursor) GN=EMB2217 OS=Arabidopsis thaliana (Mouse-ear cress) PE=2 SV=1	R	General function prediction only	PREDICTED: pentatricopeptide repeat-containing protein At1g79490, mitochondrial [Brassica rapa]
TRINITY_DN23780_c1_g1	down	--	--	Cellular Component: extracellular region (GO:0005576);; Biological Process: lipid metabolic process (GO:0006629);; Molecular Function: lipase activity (GO:0016298);;	--	--	--	GDSL-like Lipase/Acylhydrolase	GDSL esterase/lipase At5g63170 (Precursor) GN=At5g63170 OS=Arabidopsis thaliana (Mouse-ear cress) PE=3 SV=1	I	Lipid transport and metabolism	BnaAnng14660D [Brassica napus]
TRINITY_DN23059_c0_g3	down	--	--	--	--	--	--	--	--	--	--	PREDICTED: LOW QUALITY PROTEIN: defensin-like protein 147 [Brassica rapa]
TRINITY_DN23354_c1_g10	down	--	--	Molecular Function: binding (GO:0005488);; Molecular Function: kinase activity (GO:0016301);;	--	[R]	General function prediction only	Reverse transcriptase (RNA-dependent DNA polymerase)	Endonuclease OS=Nicotiana tabacum (Common tobacco) PE=2 SV=1	R	General function prediction only	Putative retroelement polyprotein [Arabidopsis thaliana]
TRINITY_DN25911_c0_g7	down	--	--	--	--	[R]	General function prediction only	Kelch motif;; Kelch motif;; Kelch motif;; F-box domain;; Galactose oxidase, central domain	F-box/kelch-repeat protein At4g39590 GN=At4g39590 OS=Arabidopsis thaliana (Mouse-ear cress) PE=2 SV=1	S	Function unknown	BnaA01g05580D [Brassica napus]
TRINITY_DN22719_c3_g3	down	--	--	Cellular Component: cytoplasm (GO:0005737);;	--	[R]	General function prediction only	--	--	R	General function prediction only	hypothetical protein EUTSA_v10002234mg [Eutrema salsugineum]
TRINITY_DN24677_c1_g7	down	[TZDR]	--	Molecular Function: calmodulin-dependent protein kinase activity (GO:0004683);; Molecular Function: calcium ion binding (GO:0005509);; Molecular Function: ATP binding (GO:0005524);; Cellular Component: nucleus (GO:0005634);; Cellular Component: plasma membrane (GO:0005886);; Biological Process: protein phosphorylation (GO:0006468);; Biological Process: signal transduction (GO:0007165);; Cellular …	K13412|9.92868e-108|brp:103845907|calcium-dependent protein kinase 16; K13412 calcium-dependent protein kinase [EC:2.7.11.1] (A)	[T]	Signal transduction mechanisms	EF hand;; EF hand;; EF-hand domain;; EF-hand domain pair;; EF-hand domain pair;; Secreted protein acidic and rich in cysteine Ca binding region;; Cytoskeletal-regulatory complex EF hand	Calcium-dependent protein kinase 16 GN=CPK16 OS=Arabidopsis thaliana (Mouse-ear cress) PE=3 SV=1	T	Signal transduction mechanisms	PREDICTED: calcium-dependent protein kinase 16 isoform X1 [Brassica rapa]
TRINITY_DN25406_c1_g6	down	--	--	--	--	--	--	Salt stress response/antifungal	Putative cysteine-rich repeat secretory protein 17 (Precursor) GN=CRRSP17 OS=Arabidopsis thaliana (Mouse-ear cress) PE=3 SV=1	R	General function prediction only	BnaCnng30270D [Brassica napus]
TRINITY_DN27470_c0_g2	down	[KL]	--	Biological Process: microtubule cytoskeleton organization (GO:0000226);; Biological Process: cytokinesis by cell plate formation (GO:0000911);; Molecular Function: DNA binding (GO:0003677);; Molecular Function: helicase activity (GO:0004386);; Molecular Function: protein binding (GO:0005515);; Molecular Function: ATP binding (GO:0005524);; Cellular Component: nucleus (GO:0005634);; Cellular Compo…	K11654|8.94875e-141|brp:103845818|putative chromatin-remodeling complex ATPase chain; K11654 SWI/SNF-related matrix-associated actin-dependent regulator of chromatin subfamily A member 5 [EC:3.6.4.-] (A)	[K]	Transcription	SNF2 family N-terminal domain;; DNA-binding domain	Putative chromatin-remodeling complex ATPase chain GN=At3g06400 OS=Arabidopsis thaliana (Mouse-ear cress) PE=2 SV=3	K	Transcription	BnaA10g16340D [Brassica napus]
TRINITY_DN23005_c3_g1	down	[J]	Translation, ribosomal structure and biogenesis	Molecular Function: GTPase activity (GO:0003924);; Molecular Function: GTP binding (GO:0005525);; Cellular Component: cytosol (GO:0005829);; Cellular Component: plasma membrane (GO:0005886);; Biological Process: GTP catabolic process (GO:0006184);; Molecular Function: translation factor activity, nucleic acid binding (GO:0008135);;	K03243|0|brp:103835756|eukaryotic translation initiation factor 5B; K03243 translation initiation factor 5B (A)	[J]	Translation, ribosomal structure and biogenesis	Translation-initiation factor 2;; Elongation factor Tu domain 2;; Elongation factor Tu GTP binding domain	Translation initiation factor IF-2, chloroplastic GN=infB OS=Pyropia yezoensis (Red alga) PE=3 SV=1	J	Translation, ribosomal structure and biogenesis	PREDICTED: eukaryotic translation initiation factor 5B [Brassica rapa]
TRINITY_DN26381_c1_g1	down	[C]	Energy production and conversion	Cellular Component: extracellular region (GO:0005576);; Cellular Component: vacuole (GO:0005773);; Molecular Function: primary amine oxidase activity (GO:0008131);; Molecular Function: UDP-N-acetylmuramate dehydrogenase activity (GO:0008762);; Biological Process: cytokinin catabolic process (GO:0009823);; Molecular Function: cytokinin dehydrogenase activity (GO:0019139);; Molecular Function: flav…	K00279|0|brp:103249171|CKX3; cytokinin dehydrogenase 3; K00279 cytokinin dehydrogenase [EC:1.5.99.12] (A)	[C]	Energy production and conversion	Cytokinin dehydrogenase 1, FAD and cytokinin binding;; FAD binding domain;; Cytokinin dehydrogenase 1, FAD and cytokinin binding	Cytokinin dehydrogenase 3 (Precursor) GN=CKX3 OS=Arabidopsis thaliana (Mouse-ear cress) PE=1 SV=1	C	Energy production and conversion	PREDICTED: cytokinin dehydrogenase 3 [Brassica rapa]
TRINITY_DN22572_c1_g4	down	[RTKL]	--	Biological Process: response to molecule of fungal origin (GO:0002238);; Molecular Function: protein serine/threonine kinase activity (GO:0004674);; Molecular Function: protein tyrosine kinase activity (GO:0004713);; Molecular Function: ATP binding (GO:0005524);; Cellular Component: nucleus (GO:0005634);; Cellular Component: plasma membrane (GO:0005886);; Biological Process: protein phosphorylati…	--	[T]	Signal transduction mechanisms	Protein tyrosine kinase;; Protein kinase domain;; Universal stress protein family	Serine/threonine-protein kinase OS=Arabidopsis thaliana (Mouse-ear cress) PE=1 SV=2	T	Signal transduction mechanisms	PREDICTED: U-box domain-containing protein 51 [Brassica rapa]
TRINITY_DN15180_c0_g1	down	--	--	--	--	--	--	--	--	--	--	BnaA01g20170D [Brassica napus]
TRINITY_DN25886_c2_g2	down	--	--	--	--	--	--	Protease inhibitor/seed storage/LTP family	Non-specific lipid-transfer protein 12 (Precursor) OS=Arabidopsis thaliana (Mouse-ear cress) PE=3 SV=1	--	--	E2B-like protein [Brassica juncea]
TRINITY_DN26674_c3_g3	down	[R]	General function prediction only	Molecular Function: nucleotide binding (GO:0000166);; Biological Process: mRNA splicing, via spliceosome (GO:0000398);; Molecular Function: RNA binding (GO:0003723);; Molecular Function: zinc ion binding (GO:0008270);;	K14411|0|brp:103853827|heterogeneous nuclear ribonucleoprotein 1-like; K14411 RNA-binding protein Musashi (A)	[A]	RNA processing and modification	RNA recognition motif. (a.k.a. RRM, RBD, or RNP domain);; Ring finger domain;; RING-H2 zinc finger;; Zinc finger, C3HC4 type (RING finger);; Zinc finger, C3HC4 type (RING finger);; Zinc finger, C3HC4 type (RING finger);; Anaphase-promoting complex subunit 11 RING-H2 finger;; RNA recognition motif. (a.k.a. RRM, RBD, or RNP domain);; RNA recognition motif (a.k.a. RRM, RBD, or RNP domain)	RING-H2 finger protein ATL79 (Precursor) GN=ATL79 OS=Arabidopsis thaliana (Mouse-ear cress) PE=2 SV=1	A	RNA processing and modification	BnaA02g25580D [Brassica napus]
TRINITY_DN23876_c1_g1	down	--	--	Cellular Component: mitochondrion (GO:0005739);; Cellular Component: chloroplast (GO:0009507);;	--	--	--	--	--	S	Function unknown	PREDICTED: uncharacterized protein LOC103856121 [Brassica rapa]
TRINITY_DN26465_c1_g4	down	--	--	Molecular Function: copper ion binding (GO:0005507);; Cellular Component: plasma membrane (GO:0005886);; Molecular Function: electron carrier activity (GO:0009055);; Biological Process: glucuronoxylan metabolic process (GO:0010413);; Cellular Component: anchored component of membrane (GO:0031225);; Biological Process: xylan biosynthetic process (GO:0045492);;	--	--	--	Plastocyanin-like domain	Blue copper protein (Precursor) OS=Pisum sativum (Garden pea) PE=2 SV=1	R	General function prediction only	PREDICTED: blue copper protein [Brassica rapa]
TRINITY_DN26448_c4_g4	down	--	--	Molecular Function: enzyme inhibitor activity (GO:0004857);; Cellular Component: nucleus (GO:0005634);; Cellular Component: plant-type cell wall (GO:0009505);; Biological Process: plant-type cell wall modification (GO:0009827);; Molecular Function: pectinesterase activity (GO:0030599);; Biological Process: negative regulation of catalytic activity (GO:0043086);; Molecular Function: aspartyl ester…	K01051|5.49762e-63|brp:103859103|probable pectinesterase/pectinesterase inhibitor 21; K01051 pectinesterase [EC:3.1.1.11] (A)	--	--	IlvGEDA operon leader peptide	Pectinesterase 21 GN=F18C1.12 OS=Arabidopsis thaliana (Mouse-ear cress) PE=2 SV=2	G	Carbohydrate transport and metabolism	PREDICTED: probable pectinesterase/pectinesterase inhibitor 21 isoform X1 [Brassica rapa]
TRINITY_DN24822_c2_g6	down	--	--	Molecular Function: RNA binding (GO:0003723);; Cellular Component: intracellular part (GO:0044424);;	K15191|4.34382e-23|brp:103869493|la-related protein 6C-like; K15191 La-related protein 7 (A)	[R]	General function prediction only	Ataxin-2 C-terminal region	La-related protein 6C GN=LARP6C OS=Arabidopsis thaliana (Mouse-ear cress) PE=3 SV=1	R	General function prediction only	PREDICTED: la-related protein 6C-like [Brassica rapa]
TRINITY_DN22735_c3_g3	down	--	--	Molecular Function: enzyme inhibitor activity (GO:0004857);; Biological Process: membrane fusion (GO:0006944);; Cellular Component: plant-type cell wall (GO:0009505);; Molecular Function: pectinesterase activity (GO:0030599);; Biological Process: cell wall modification (GO:0042545);; Biological Process: negative regulation of catalytic activity (GO:0043086);; Molecular Function: aspartyl esterase…	K01051|0|brp:103859184|probable pectinesterase/pectinesterase inhibitor 23; K01051 pectinesterase [EC:3.1.1.11] (A)	--	--	Pectinesterase;; Plant invertase/pectin methylesterase inhibitor	Pectinesterase 23 (Precursor) GN=F3E22.3 OS=Arabidopsis thaliana (Mouse-ear cress) PE=2 SV=3	G	Carbohydrate transport and metabolism	BnaA03g29690D [Brassica napus]
TRINITY_DN27097_c1_g6	down	--	--	Biological Process: formation of translation preinitiation complex (GO:0001731);; Molecular Function: translation initiation factor activity (GO:0003743);; Cellular Component: nucleus (GO:0005634);; Cellular Component: cytosol (GO:0005829);; Cellular Component: eukaryotic translation initiation factor 3 complex (GO:0005852);; Biological Process: regulation of translational initiation (GO:0006446)…	K03252|9.91128e-133|brp:103841725|eukaryotic translation initiation factor 3 subunit C-like; K03252 translation initiation factor 3 subunit C (A)	[J]	Translation, ribosomal structure and biogenesis	PCI domain	Eukaryotic translation initiation factor 3 subunit C {ECO:0000255|HAMAP-Rule:MF_03002} GN=TIF3C1 OS=Arabidopsis thaliana (Mouse-ear cress) PE=1 SV=2	J	Translation, ribosomal structure and biogenesis	PREDICTED: eukaryotic translation initiation factor 3 subunit C-like [Brassica rapa]
TRINITY_DN14492_c0_g1	down	--	--	--	--	--	--	S locus-related glycoprotein 1 binding pollen coat protein (SLR1-BP)	--	R	General function prediction only	BnaC02g13510D [Brassica napus]
TRINITY_DN26230_c0_g14	down	[U]	Intracellular trafficking, secretion, and vesicular transport	Cellular Component: endosome (GO:0005768);; Cellular Component: plasma membrane (GO:0005886);; Cellular Component: cell plate (GO:0009504);; Cellular Component: plasmodesma (GO:0009506);; Cellular Component: chloroplast (GO:0009507);; Biological Process: cell plate formation involved in plant-type cell wall biogenesis (GO:0009920);; Cellular Component: integral component of membrane (GO:0016021);…	K08511|2.04861e-90|brp:103867620|putative vesicle-associated membrane protein 726; K08511 vesicle-associated membrane protein 72 (A)	[U]	Intracellular trafficking, secretion, and vesicular transport	Synaptobrevin;; Regulated-SNARE-like domain	Putative vesicle-associated membrane protein 726 GN=VAMP726 OS=Arabidopsis thaliana (Mouse-ear cress) PE=3 SV=2	U	Intracellular trafficking, secretion, and vesicular transport	BnaAnng16140D [Brassica napus]
TRINITY_DN25488_c1_g1	down	[P]	Inorganic ion transport and metabolism	Biological Process: MAPK cascade (GO:0000165);; Molecular Function: carbonate dehydratase activity (GO:0004089);; Biological Process: pentose-phosphate shunt (GO:0006098);; Biological Process: protein targeting to membrane (GO:0006612);; Molecular Function: zinc ion binding (GO:0008270);; Biological Process: response to cold (GO:0009409);; Cellular Component: chloroplast thylakoid membrane (GO:00…	K01673|2.08291e-46|eus:EUTSA_v10020995mg|hypothetical protein; K01673 carbonic anhydrase [EC:4.2.1.1] (A)	[P]	Inorganic ion transport and metabolism	Carbonic anhydrase	Beta carbonic anhydrase 1, chloroplastic {ECO:0000303|PubMed:17407539} (Precursor) OS=Arabidopsis thaliana (Mouse-ear cress) PE=1 SV=2	P	Inorganic ion transport and metabolism	hypothetical protein EUTSA_v10020995mg [Eutrema salsugineum]
TRINITY_DN21318_c0_g2	down	--	--	--	--	--	--	--	--	--	--	BnaC04g39980D [Brassica napus]
TRINITY_DN26588_c0_g5	down	--	--	Cellular Component: mitochondrion (GO:0005739);;	K07555|1.74963e-13|brp:103867491|ATP synthase mitochondrial F1 complex assembly factor 1; K07555 ATP synthase mitochondrial F1 complex assembly factor 1 (A)	[O]	Posttranslational modification, protein turnover, chaperones	--	--	--	--	PREDICTED: ATP synthase mitochondrial F1 complex assembly factor 1 [Brassica rapa]
TRINITY_DN22736_c1_g4	down	[G]	Carbohydrate transport and metabolism	Molecular Function: DNA binding (GO:0003677);; Molecular Function: DNA helicase activity (GO:0003678);; Cellular Component: extracellular region (GO:0005576);; Cellular Component: nucleus (GO:0005634);; Biological Process: methylation-dependent chromatin silencing (GO:0006346);; Biological Process: cell proliferation (GO:0008283);; Biological Process: response to auxin (GO:0009733);; Biological P…	--	[R]	General function prediction only	Strictosidine synthase;; SMP-30/Gluconolaconase/LRE-like region;; NHL repeat	Protein STRICTOSIDINE SYNTHASE-LIKE 2 {ECO:0000303|PubMed:10777701} (Precursor) OS=Arabidopsis thaliana (Mouse-ear cress) PE=2 SV=1	R	General function prediction only	PREDICTED: strictosidine synthase 3-like [Brassica rapa]
TRINITY_DN24243_c1_g3	down	--	--	--	--	--	--	S locus-related glycoprotein 1 binding pollen coat protein (SLR1-BP)	--	R	General function prediction only	BnaA08g00750D [Brassica napus]
TRINITY_DN24568_c1_g1	down	[RTKL]	--	Molecular Function: protein serine/threonine kinase activity (GO:0004674);; Molecular Function: ATP binding (GO:0005524);; Cellular Component: nucleus (GO:0005634);; Biological Process: protein phosphorylation (GO:0006468);;	--	[R]	General function prediction only	Protein kinase domain;; Protein tyrosine kinase;; Protein kinase C terminal domain;; gag-polypeptide of LTR copia-type	Probable serine/threonine protein kinase IRE {ECO:0000305} OS=Arabidopsis thaliana (Mouse-ear cress) PE=2 SV=1	T	Signal transduction mechanisms	PREDICTED: serine/threonine-protein kinase tricorner-like [Brassica rapa]
TRINITY_DN27010_c1_g4	down	[DZ]	--	Molecular Function: chromatin binding (GO:0003682);; Cellular Component: Golgi apparatus (GO:0005794);; Cellular Component: cell cortex (GO:0005938);; Biological Process: signal transduction (GO:0007165);; Molecular Function: Ran GTPase binding (GO:0008536);; Biological Process: plant-type cell wall modification (GO:0009827);; Biological Process: pollen tube growth (GO:0009860);; Biological Proce…	--	--	--	Regulator of chromosome condensation (RCC1) repeat;; Regulator of chromosome condensation (RCC1) repeat;; Transcription factor regulating root and shoot growth via Pin3;; FYVE zinc finger;; Transcription factor BRX N-terminal domain	Ultraviolet-B receptor UVR8 GN=UVR8 OS=Arabidopsis thaliana (Mouse-ear cress) PE=1 SV=1	Z	Cytoskeleton	BnaA07g06720D [Brassica napus]
TRINITY_DN25272_c1_g2	down	[Z]	Cytoskeleton	Molecular Function: ATP binding (GO:0005524);; Cellular Component: cytoplasm (GO:0005737);; Cellular Component: cytoskeleton (GO:0005856);;	--	[Z]	Cytoskeleton	Actin	Actin-85C (Fragment) GN=AC85C OS=Solanum tuberosum (Potato) PE=3 SV=1	Z	Cytoskeleton	PREDICTED: actin-4-like [Camelina sativa]
TRINITY_DN26934_c0_g1	down	--	--	Cellular Component: extracellular region (GO:0005576);; Cellular Component: mitochondrial proton-transporting ATP synthase complex (GO:0005753);; Cellular Component: vacuolar membrane (GO:0005774);; Biological Process: defense response (GO:0006952);; Biological Process: ATP synthesis coupled proton transport (GO:0015986);; Biological Process: ATP hydrolysis coupled proton transport (GO:0015991);;…	--	--	--	--	Defensin-like protein 35 (Precursor) GN=At1g64195 OS=Arabidopsis thaliana (Mouse-ear cress) PE=2 SV=2	C	Energy production and conversion	PREDICTED: defensin-like protein 35 [Brassica rapa]
TRINITY_DN26904_c2_g4	down	--	--	Molecular Function: methyltransferase activity (GO:0008168);; Biological Process: pollen exine formation (GO:0010584);; Biological Process: methylation (GO:0032259);;	--	--	--	Putative S-adenosyl-L-methionine-dependent methyltransferase	Probable methyltransferase PMT17 GN=At4g10440 OS=Arabidopsis thaliana (Mouse-ear cress) PE=3 SV=1	R	General function prediction only	PREDICTED: probable methyltransferase PMT17 [Brassica rapa]
TRINITY_DN26177_c0_g9	down	[G]	Carbohydrate transport and metabolism	Cellular Component: plant-type vacuole (GO:0000325);; Molecular Function: sucrose alpha-glucosidase activity (GO:0004575);; Biological Process: carbohydrate metabolic process (GO:0005975);; Biological Process: polyamine catabolic process (GO:0006598);; Biological Process: calcium ion transport (GO:0006816);; Biological Process: iron ion transport (GO:0006826);; Biological Process: Golgi organizat…	K01193|4.80487e-139|brp:103838379|acid beta-fructofuranosidase 3, vacuolar; K01193 beta-fructofuranosidase [EC:3.2.1.26] (A)	[G]	Carbohydrate transport and metabolism	Glycosyl hydrolases family 32 N-terminal domain;; Domain of unknown function (DUF3357)	Acid beta-fructofuranosidase 3, vacuolar (Precursor) OS=Arabidopsis thaliana (Mouse-ear cress) PE=2 SV=1	G	Carbohydrate transport and metabolism	PREDICTED: acid beta-fructofuranosidase 3, vacuolar [Brassica rapa]
TRINITY_DN26115_c0_g1	down	--	--	Cellular Component: nucleus (GO:0005634);; Cellular Component: Golgi apparatus (GO:0005794);; Biological Process: starch metabolic process (GO:0005982);; Biological Process: plant-type secondary cell wall biogenesis (GO:0009834);; Biological Process: glucuronoxylan biosynthetic process (GO:0010417);; Molecular Function: glucuronoxylan glucuronosyltransferase activity (GO:0080116);;	--	[G]	Carbohydrate transport and metabolism	--	UDP-glucuronate:xylan alpha-glucuronosyltransferase 1 GN=MVE11.2 OS=Arabidopsis thaliana (Mouse-ear cress) PE=2 SV=1	G	Carbohydrate transport and metabolism	PREDICTED: UDP-glucuronate:xylan alpha-glucuronosyltransferase 1 isoform X2 [Brassica rapa]
TRINITY_DN27298_c0_g4	down	--	--	Cellular Component: nucleus (GO:0005634);;	--	--	--	PB1 domain	--	S	Function unknown	PREDICTED: uncharacterized protein LOC103858422 [Brassica rapa]
TRINITY_DN26586_c0_g9	down	--	--	--	--	--	--	--	Pollen-specific leucine-rich repeat extensin-like protein 3 (Precursor) GN=PEX3 OS=Arabidopsis thaliana (Mouse-ear cress) PE=2 SV=1	R	General function prediction only	BnaC01g04350D [Brassica napus]
TRINITY_DN23189_c1_g1	down	--	--	Molecular Function: ATP binding (GO:0005524);; Cellular Component: vacuolar membrane (GO:0005774);; Cellular Component: plasma membrane (GO:0005886);; Biological Process: ATP catabolic process (GO:0006200);; Biological Process: ATP biosynthetic process (GO:0006754);; Molecular Function: hydrogen-exporting ATPase activity, phosphorylative mechanism (GO:0008553);; Biological Process: proton transpo…	K01535|5.68805e-38|brp:103830447|ATPase 9, plasma membrane-type; K01535 H+-transporting ATPase [EC:3.6.3.6] (A)	[P]	Inorganic ion transport and metabolism	Cation transporter/ATPase, N-terminus	ATPase 9, plasma membrane-type GN=AHA9 OS=Arabidopsis thaliana (Mouse-ear cress) PE=2 SV=2	P	Inorganic ion transport and metabolism	PREDICTED: ATPase 9, plasma membrane-type [Brassica rapa]
TRINITY_DN26838_c1_g1	down	--	--	Molecular Function: polygalacturonase activity (GO:0004650);; Cellular Component: extracellular region (GO:0005576);; Biological Process: carbohydrate metabolic process (GO:0005975);;	--	--	--	--	Exopolygalacturonase clone GBGE184 (Precursor) GN=PGA3 OS=Arabidopsis thaliana (Mouse-ear cress) PE=2 SV=1	G	Carbohydrate transport and metabolism	BnaC03g58640D [Brassica napus]
TRINITY_DN26903_c0_g8	down	--	--	Biological Process: plant-type cell wall modification (GO:0009827);; Biological Process: pollen tube growth (GO:0009860);; Biological Process: response to cadmium ion (GO:0046686);;	--	--	--	--	--	S	Function unknown	PREDICTED: golgin subfamily A member 6-like protein 1 isoform X1 [Brassica rapa]
TRINITY_DN5989_c0_g1	down	[L]	Replication, recombination and repair	Biological Process: macromolecule metabolic process (GO:0043170);; Biological Process: primary metabolic process (GO:0044238);;	--	[R]	General function prediction only	Integrase core domain;; Chromo (CHRromatin Organisation MOdifier) domain	--	L	Replication, recombination and repair	PREDICTED: uncharacterized protein LOC104733878 [Camelina sativa]
TRINITY_DN23670_c0_g2	down	[T]	Signal transduction mechanisms	Molecular Function: protein serine/threonine phosphatase activity (GO:0004722);; Biological Process: metabolic process (GO:0008152);;	K17506|4.34912e-70|brp:103869944|probable protein phosphatase 2C 39; K17506 protein phosphatase 1L [EC:3.1.3.16] (A)	[T]	Signal transduction mechanisms	Protein phosphatase 2C	Probable protein phosphatase 2C 39 GN=At3g15260 OS=Arabidopsis thaliana (Mouse-ear cress) PE=2 SV=1	T	Signal transduction mechanisms	BnaA05g24350D [Brassica napus]
TRINITY_DN27507_c1_g2	down	--	--	Cellular Component: endoplasmic reticulum (GO:0005783);; Cellular Component: plasma membrane (GO:0005886);; Cellular Component: plasmodesma (GO:0009506);;	--	[U]	Intracellular trafficking, secretion, and vesicular transport	Reticulon	Reticulon-like protein B6 GN=RTNLB6 OS=Arabidopsis thaliana (Mouse-ear cress) PE=1 SV=1	U	Intracellular trafficking, secretion, and vesicular transport	BnaC06g42920D [Brassica napus]
TRINITY_DN25368_c0_g2	down	[Z]	Cytoskeleton	Molecular Function: nucleotide binding (GO:0000166);; Molecular Function: microtubule motor activity (GO:0003777);; Cellular Component: microtubule associated complex (GO:0005875);;	K10406|8.49106e-126|brp:103831861|kinesin-4; K10406 kinesin family member C2/C3 (A)	[Z]	Cytoskeleton	Kinesin motor domain	Kinesin KP1 GN=KP1 OS=Arabidopsis thaliana (Mouse-ear cress) PE=1 SV=2	Z	Cytoskeleton	PREDICTED: kinesin-4 [Brassica rapa]
TRINITY_DN27041_c0_g1	down	[E]	Amino acid transport and metabolism	Molecular Function: tyrosine decarboxylase activity (GO:0004837);; Cellular Component: cytoplasm (GO:0005737);; Biological Process: L-phenylalanine catabolic process (GO:0006559);; Biological Process: response to wounding (GO:0009611);; Molecular Function: pyridoxal phosphate binding (GO:0030170);; Molecular Function: phenylacetaldehyde synthase activity (GO:1990055);;	K01592|0|brp:103842606|tyrosine decarboxylase 1-like; K01592 tyrosine decarboxylase [EC:4.1.1.25] (A)	[E]	Amino acid transport and metabolism	Pyridoxal-dependent decarboxylase conserved domain;; Beta-eliminating lyase	Tyrosine decarboxylase 1 GN=ELI5 OS=Arabidopsis thaliana (Mouse-ear cress) PE=2 SV=1	E	Amino acid transport and metabolism	PREDICTED: tyrosine decarboxylase 1-like [Brassica rapa]
TRINITY_DN23150_c2_g2	down	--	--	--	--	[R]	General function prediction only	--	--	--	--	PREDICTED: uncharacterized protein LOC103868780 [Brassica rapa]
TRINITY_DN26055_c0_g2	down	--	--	Molecular Function: copper ion binding (GO:0005507);; Cellular Component: extracellular region (GO:0005576);; Molecular Function: oxidoreductase activity (GO:0016491);; Biological Process: oxidation-reduction process (GO:0055114);;	--	[Q]	Secondary metabolites biosynthesis, transport and catabolism	Multicopper oxidase	L-ascorbate oxidase homolog (Precursor) GN=Bp10 OS=Brassica napus (Rape) PE=2 SV=1	Q	Secondary metabolites biosynthesis, transport and catabolism	BnaA01g29830D [Brassica napus]
TRINITY_DN25197_c1_g6	down	--	--	Biological Process: carbohydrate metabolic process (GO:0005975);; Biological Process: cellular macromolecule metabolic process (GO:0044260);; Biological Process: single-organism cellular process (GO:0044763);; Biological Process: cellular component organization or biogenesis (GO:0071840);;	--	--	--	--	--	S	Function unknown	PREDICTED: uncharacterized protein LOC103875359 [Brassica rapa]
TRINITY_DN25701_c0_g1	down	--	--	Molecular Function: nucleotide binding (GO:0000166);; Cellular Component: nucleus (GO:0005634);;	--	[R]	General function prediction only	Root hair defective 3 GTP-binding protein (RHD3);; Dynamin family;; 50S ribosome-binding GTPase	Protein ROOT HAIR DEFECTIVE 3 homolog 1 {ECO:0000255|HAMAP-Rule:MF_03109} GN=At1g72960 OS=Arabidopsis thaliana (Mouse-ear cress) PE=2 SV=2	R	General function prediction only	BnaA07g30530D [Brassica napus]
TRINITY_DN27628_c1_g6	down	--	--	Cellular Component: vacuole (GO:0005773);; Molecular Function: zinc ion binding (GO:0008270);; Molecular Function: ubiquitin binding (GO:0043130);; Biological Process: protein polymerization (GO:0051258);;	K17987|3.65901e-33|brp:103834897|uncharacterized LOC103834897; K17987 next to BRCA1 gene 1 protein (A)	[S]	Function unknown	--	--	R	General function prediction only	PREDICTED: uncharacterized protein LOC103834897 [Brassica rapa]
TRINITY_DN26842_c1_g2	down	[RTKL]	--	Cellular Component: nucleus (GO:0005634);; Cellular Component: plasma membrane (GO:0005886);; Biological Process: pollen tube growth (GO:0009860);; Molecular Function: kinase activity (GO:0016301);;	K08819|0|brp:103870946|WRKY58; probable WRKY transcription factor 58; K08819 cyclin-dependent kinase 12/13 [EC:2.7.11.22 2.7.11.23] (A)	[D]	Cell cycle control, cell division, chromosome partitioning	Protein kinase domain;; Protein tyrosine kinase;; Kinase-like	Probable serine/threonine-protein kinase At1g54610 GN=At1g54610 OS=Arabidopsis thaliana (Mouse-ear cress) PE=1 SV=1	T	Signal transduction mechanisms	probable WRKY transcription factor 58 [Brassica rapa]
TRINITY_DN26776_c1_g1	down	--	--	--	K10669|9.91768e-06|eus:EUTSA_v10001570mg|hypothetical protein; K10669 2'-phosphotransferase [EC:2.7.1.160] (A)	--	--	--	--	--	--	--
TRINITY_DN25463_c0_g1	down	--	--	--	--	[R]	General function prediction only	--	--	O	Posttranslational modification, protein turnover, chaperones	PREDICTED: auxilin-related protein 1 isoform X1 [Brassica rapa]
TRINITY_DN23846_c0_g5	down	[KAD]	--	Molecular Function: DNA binding (GO:0003677);; Molecular Function: chromatin binding (GO:0003682);; Molecular Function: sequence-specific DNA binding transcription factor activity (GO:0003700);; Cellular Component: nucleus (GO:0005634);; Biological Process: regulation of transcription, DNA-templated (GO:0006355);; Biological Process: regulation of secondary cell wall biogenesis (GO:2000652);;	K09422|2.71499e-161|brp:103852846|transcription factor MYB44-like; K09422 myb proto-oncogene protein, plant (A)	[K]	Transcription	Myb-like DNA-binding domain;; Myb-like DNA-binding domain	Transcription factor MYB44 GN=K8K14.2 OS=Arabidopsis thaliana (Mouse-ear cress) PE=2 SV=1	K	Transcription	PREDICTED: transcription factor WER-like isoform X1 [Brassica rapa]
TRINITY_DN26122_c0_g3	down	[E]	Amino acid transport and metabolism	Biological Process: transition metal ion transport (GO:0000041);; Molecular Function: glutamate decarboxylase activity (GO:0004351);; Molecular Function: calmodulin binding (GO:0005516);; Cellular Component: cytosol (GO:0005829);; Biological Process: glutamate metabolic process (GO:0006536);; Biological Process: response to nitrate (GO:0010167);; Biological Process: regulation of anion channel ac…	K01580|0|brp:103856243|glutamate decarboxylase 1; K01580 glutamate decarboxylase [EC:4.1.1.15] (A)	[E]	Amino acid transport and metabolism	Pyridoxal-dependent decarboxylase conserved domain	Glutamate decarboxylase 1 OS=Arabidopsis thaliana (Mouse-ear cress) PE=1 SV=2	E	Amino acid transport and metabolism	BnaC09g40620D [Brassica napus]
TRINITY_DN25939_c1_g2	down	[O]	Posttranslational modification, protein turnover, chaperones	--	--	--	--	Subtilase family;; PA domain;; Peptidase inhibitor I9	Cucumisin (Precursor) OS=Cucumis melo (Muskmelon) PE=1 SV=1	O	Posttranslational modification, protein turnover, chaperones	PREDICTED: cucumisin-like [Brassica rapa]
TRINITY_DN22618_c1_g2	down	--	--	Molecular Function: copper ion binding (GO:0005507);; Biological Process: cellular copper ion homeostasis (GO:0006878);;	--	[P]	Inorganic ion transport and metabolism	Metallothionein	Metallothionein-like protein type 2 OS=Brassica campestris (Field mustard) PE=3 SV=1	S	Function unknown	PREDICTED: metallothionein-like protein type 2 [Brassica rapa]
TRINITY_DN23063_c0_g3	down	[G]	Carbohydrate transport and metabolism	Molecular Function: hydrolase activity, hydrolyzing O-glycosyl compounds (GO:0004553);; Biological Process: carbohydrate metabolic process (GO:0005975);; Cellular Component: chloroplast (GO:0009507);; Cellular Component: membrane (GO:0016020);; Molecular Function: cation binding (GO:0043169);; Biological Process: positive regulation of transcription, DNA-templated (GO:0045893);; Biological Proces…	K01188|0|brp:103866802|beta-glucosidase 29; K01188 beta-glucosidase [EC:3.2.1.21] (A)	[G]	Carbohydrate transport and metabolism	Glycosyl hydrolase family 1;; Glycosyl hydrolase family 1	Beta-glucosidase 29 (Precursor) GN=BGLU29 OS=Arabidopsis thaliana (Mouse-ear cress) PE=2 SV=2	G	Carbohydrate transport and metabolism	PREDICTED: beta-glucosidase 29 isoform X1 [Brassica rapa]
TRINITY_DN25951_c0_g3	down	[OU]	--	--	K10950|0|brp:103831735|endoplasmic reticulum oxidoreductin-1; K10950 ERO1-like protein alpha [EC:1.8.4.-] (A)	[OU]	--	Endoplasmic Reticulum Oxidoreductin 1 (ERO1)	Endoplasmic reticulum oxidoreductin-1 (Precursor) GN=T9N14.18 OS=Arabidopsis thaliana (Mouse-ear cress) PE=1 SV=1	O	Posttranslational modification, protein turnover, chaperones	PREDICTED: endoplasmic reticulum oxidoreductin-1 [Brassica rapa]
TRINITY_DN21969_c0_g1	down	[IQ]	--	Cellular Component: mitochondrion (GO:0005739);; Biological Process: butyrate metabolic process (GO:0019605);; Molecular Function: butyrate-CoA ligase activity (GO:0047760);;	--	[I]	Lipid transport and metabolism	AMP-binding enzyme;; AMP-binding enzyme;; AMP-binding enzyme C-terminal domain;; AMP-binding enzyme	Butyrate--CoA ligase AAE11, peroxisomal GN=AAE11 OS=Arabidopsis thaliana (Mouse-ear cress) PE=1 SV=1	I	Lipid transport and metabolism	PREDICTED: butyrate--CoA ligase AAE11, peroxisomal [Brassica rapa]
TRINITY_DN22619_c4_g5	down	--	--	Molecular Function: protein binding (GO:0005515);; Biological Process: anthocyanin-containing compound biosynthetic process (GO:0009718);; Cellular Component: plastoglobule (GO:0010287);; Molecular Function: oxidoreductase activity, acting on single donors with incorporation of molecular oxygen, incorporation of two atoms of oxygen (GO:0016702);; Molecular Function: 9,9'-dicis-carotene:quinone ox…	K09840|2.03194e-22|brp:103857159|probable carotenoid cleavage dioxygenase 4, chloroplastic; K09840 9-cis-epoxycarotenoid dioxygenase [EC:1.13.11.51] (A)	[Q]	Secondary metabolites biosynthesis, transport and catabolism	Retinal pigment epithelial membrane protein	Probable carotenoid cleavage dioxygenase 4, chloroplastic (Precursor) GN=T18B16.140 OS=Arabidopsis thaliana (Mouse-ear cress) PE=1 SV=1	Q	Secondary metabolites biosynthesis, transport and catabolism	neoxanthin cleavage enzyme-like protein [Brassica rapa]
TRINITY_DN27312_c0_g2	down	[V]	Defense mechanisms	Molecular Function: ATP binding (GO:0005524);; Biological Process: ATP catabolic process (GO:0006200);; Biological Process: drug transmembrane transport (GO:0006855);; Cellular Component: plasmodesma (GO:0009506);; Cellular Component: membrane (GO:0016020);; Molecular Function: ATPase activity, coupled to transmembrane movement of substances (GO:0042626);;	--	[Q]	Secondary metabolites biosynthesis, transport and catabolism	ABC transporter;; ABC-transporter extracellular N-terminal;; AAA domain;; ATPase family associated with various cellular activities (AAA)	ABC transporter G family member 31 GN=F23F1.14 OS=Arabidopsis thaliana (Mouse-ear cress) PE=1 SV=1	R	General function prediction only	PREDICTED: ABC transporter G family member 31 [Brassica rapa]
TRINITY_DN27503_c1_g1	down	[Z]	Cytoskeleton	Molecular Function: actin binding (GO:0003779);; Molecular Function: calcium ion binding (GO:0005509);; Cellular Component: vacuole (GO:0005773);; Biological Process: circadian rhythm (GO:0007623);; Biological Process: actin filament-based movement (GO:0030048);; Biological Process: Golgi localization (GO:0051645);; Biological Process: mitochondrion localization (GO:0051646);; Biological Process:…	--	[Z]	Cytoskeleton	Calponin homology (CH) domain;; CAMSAP CH domain	Fimbrin-1 {ECO:0000303|PubMed:11123801} OS=Arabidopsis thaliana (Mouse-ear cress) PE=1 SV=2	T	Signal transduction mechanisms	PREDICTED: fimbrin-1 [Brassica rapa]
TRINITY_DN14035_c0_g1	down	--	--	Cellular Component: mitochondrion (GO:0005739);; Biological Process: chloroplast organization (GO:0009658);;	--	--	--	Staygreen protein	Protein STAY-GREEN LIKE, chloroplastic (Precursor) GN=SGRL OS=Arabidopsis thaliana (Mouse-ear cress) PE=2 SV=1	S	Function unknown	PREDICTED: protein STAY-GREEN LIKE, chloroplastic [Brassica rapa]
TRINITY_DN27345_c0_g4	down	--	--	Cellular Component: cytoplasm (GO:0005737);; Cellular Component: plasma membrane (GO:0005886);; Biological Process: circadian rhythm (GO:0007623);;	K13024|7.70025e-34|brp:103858920|inositol hexakisphosphate and diphosphoinositol-pentakisphosphate kinase 2; K13024 inositol hexakisphosphate/diphosphoinositol-pentakisphosphate kinase [EC:2.7.4.21 2.7.4.24] (A)	[Z]	Cytoskeleton	--	--	Z	Cytoskeleton	BnaA09g14850D [Brassica napus]
TRINITY_DN22762_c0_g7	down	--	--	Cellular Component: endosome (GO:0005768);; Cellular Component: Golgi apparatus (GO:0005794);; Cellular Component: trans-Golgi network (GO:0005802);; Cellular Component: integral component of membrane (GO:0016021);; Molecular Function: transferase activity, transferring hexosyl groups (GO:0016758);;	--	[GM]	--	galactosyl transferase GMA12/MNN10 family	Glycosyltransferase 6 GN=GT6 OS=Arabidopsis thaliana (Mouse-ear cress) PE=2 SV=1	M	Cell wall/membrane/envelope biogenesis	PREDICTED: glycosyltransferase 6 [Brassica rapa]
TRINITY_DN22852_c0_g1	down	--	--	Cellular Component: mitochondrion (GO:0005739);; Cellular Component: endosome (GO:0005768);; Cellular Component: Golgi apparatus (GO:0005794);; Cellular Component: trans-Golgi network (GO:0005802);; Biological Process: homogalacturonan biosynthetic process (GO:0010289);; Molecular Function: transferase activity (GO:0016740);;	K13648|1.56942e-34|pop:POPTR_0002s24790g|POPTRDRAFT_553206; hypothetical protein; K13648 alpha-1,4-galacturonosyltransferase [EC:2.4.1.43] (A)	--	--	--	Galacturonosyltransferase 8 GN=MJL12.8 OS=Arabidopsis thaliana (Mouse-ear cress) PE=1 SV=1	G	Carbohydrate transport and metabolism	PREDICTED: galacturonosyltransferase 8 [Tarenaya hassleriana]
TRINITY_DN23215_c0_g1	down	--	--	--	--	--	--	Retrotransposon gag protein	--	S	Function unknown	PREDICTED: uncharacterized protein LOC103832297 [Brassica rapa]
TRINITY_DN24974_c1_g6	down	--	--	--	--	--	--	--	--	S	Function unknown	BnaCnng68960D [Brassica napus]
TRINITY_DN25020_c0_g6	down	--	--	Molecular Function: hydrolase activity, hydrolyzing O-glycosyl compounds (GO:0004553);; Cellular Component: extracellular region (GO:0005576);; Biological Process: carbohydrate metabolic process (GO:0005975);;	--	--	--	Glycosyl hydrolase family 9;; Glycosyl hydrolase family 9	Endoglucanase 2 (Precursor) GN=At1g19940 OS=Arabidopsis thaliana (Mouse-ear cress) PE=2 SV=1	R	General function prediction only	PREDICTED: endoglucanase 2 [Brassica rapa]
TRINITY_DN27634_c2_g4	down	--	--	Molecular Function: aspartic-type endopeptidase activity (GO:0004190);; Cellular Component: extracellular region (GO:0005576);; Cellular Component: vacuole (GO:0005773);; Cellular Component: cytosol (GO:0005829);; Biological Process: glycolytic process (GO:0006096);; Biological Process: proteolysis (GO:0006508);; Biological Process: protein targeting to vacuole (GO:0006623);; Biological Process: …	K08245|7.99374e-179|brp:103848160|aspartic proteinase A2; K08245 phytepsin [EC:3.4.23.40] (A)	[O]	Posttranslational modification, protein turnover, chaperones	Eukaryotic aspartyl protease;; Xylanase inhibitor N-terminal	Aspartic proteinase A2 (Precursor) GN=APA2 OS=Arabidopsis thaliana (Mouse-ear cress) PE=2 SV=1	O	Posttranslational modification, protein turnover, chaperones	PREDICTED: aspartic proteinase A2 isoform X1 [Brassica rapa]
TRINITY_DN24416_c3_g1	down	--	--	--	--	--	--	--	--	--	--	BnaA08g03860D [Brassica napus]
TRINITY_DN23919_c1_g2	down	--	--	Cellular Component: Golgi apparatus (GO:0005794);; Molecular Function: acetylglucosaminyltransferase activity (GO:0008375);; Cellular Component: membrane (GO:0016020);; Biological Process: carbohydrate biosynthetic process (GO:0016051);;	--	[G]	Carbohydrate transport and metabolism	Core-2/I-Branching enzyme	--	G	Carbohydrate transport and metabolism	BnaA03g48620D [Brassica napus]
TRINITY_DN24421_c0_g1	down	--	--	Biological Process: maltose metabolic process (GO:0000023);; Biological Process: MAPK cascade (GO:0000165);; Cellular Component: nucleus (GO:0005634);; Biological Process: regulation of transcription, DNA-templated (GO:0006355);; Biological Process: protein targeting to membrane (GO:0006612);; Molecular Function: zinc ion binding (GO:0008270);; Biological Process: response to bacterium (GO:000961…	--	[A]	RNA processing and modification	--	--	A	RNA processing and modification	BnaA10g22730D [Brassica napus]
TRINITY_DN25508_c0_g2	down	--	--	Cellular Component: nucleus (GO:0005634);;	--	--	--	--	--	S	Function unknown	PREDICTED: uncharacterized protein LOC103834197 [Brassica rapa]
TRINITY_DN27868_c1_g7	down	--	--	Molecular Function: copper ion binding (GO:0005507);; Cellular Component: extracellular region (GO:0005576);; Molecular Function: L-ascorbate oxidase activity (GO:0008447);; Biological Process: oxidation-reduction process (GO:0055114);;	--	[Q]	Secondary metabolites biosynthesis, transport and catabolism	Multicopper oxidase;; Multicopper oxidase	L-ascorbate oxidase homolog (Precursor) GN=Bp10 OS=Brassica napus (Rape) PE=2 SV=1	Q	Secondary metabolites biosynthesis, transport and catabolism	RecName: Full=L-ascorbate oxidase homolog; Flags: Precursor [Brassica napus]
TRINITY_DN21189_c0_g1	down	[RTKL]	--	Molecular Function: protein serine/threonine kinase activity (GO:0004674);; Molecular Function: ATP binding (GO:0005524);; Biological Process: protein phosphorylation (GO:0006468);; Cellular Component: chloroplast (GO:0009507);;	--	[T]	Signal transduction mechanisms	Protein kinase domain;; Protein tyrosine kinase	Protein kinase 2B, chloroplastic (Precursor) GN=APK2B OS=Arabidopsis thaliana (Mouse-ear cress) PE=2 SV=1	T	Signal transduction mechanisms	BnaA07g22210D [Brassica napus]
TRINITY_DN24316_c3_g6	down	--	--	Molecular Function: protein binding (GO:0005515);; Biological Process: negative regulation of abscisic acid-activated signaling pathway (GO:0009788);; Biological Process: regulation of stomatal movement (GO:0010119);; Biological Process: cellular response to water deprivation (GO:0042631);;	--	--	--	F-box associated domain;; F-box domain;; F-box-like	F-box protein DOR GN=DOR OS=Arabidopsis thaliana (Mouse-ear cress) PE=1 SV=2	--	--	PREDICTED: F-box protein DOR-like [Brassica rapa]
TRINITY_DN22361_c0_g11	down	--	--	Cellular Component: anchored component of membrane (GO:0031225);;	--	--	--	--	Non-specific lipid-transfer protein-like protein At5g64080 (Precursor) GN=At5g64080 OS=Arabidopsis thaliana (Mouse-ear cress) PE=1 SV=1	R	General function prediction only	PREDICTED: non-specific lipid-transfer protein-like protein At5g64080 [Brassica rapa]
TRINITY_DN22550_c0_g1	down	--	--	--	--	--	--	--	--	--	--	PREDICTED: uncharacterized protein LOC103832542 isoform X1 [Brassica rapa]
TRINITY_DN26657_c1_g2	down	--	--	Molecular Function: ATP binding (GO:0005524);; Cellular Component: integral component of membrane (GO:0016021);; Molecular Function: cation-transporting ATPase activity (GO:0019829);; Biological Process: metal ion transport (GO:0030001);; Molecular Function: metal ion binding (GO:0046872);;	K01534|2.93163e-61|brp:103828345|cadmium/zinc-transporting ATPase HMA3-like; K01534 Cd2+/Zn2+-exporting ATPase [EC:3.6.3.3 3.6.3.5] (A)	[P]	Inorganic ion transport and metabolism	--	Putative cadmium/zinc-transporting ATPase HMA4 GN=HMA4 OS=Arabidopsis thaliana (Mouse-ear cress) PE=1 SV=2	P	Inorganic ion transport and metabolism	BnaAnng31630D, partial [Brassica napus]
TRINITY_DN27243_c0_g12	down	[Z]	Cytoskeleton	Molecular Function: GTPase activity (GO:0003924);; Molecular Function: structural constituent of cytoskeleton (GO:0005200);; Molecular Function: GTP binding (GO:0005525);; Cellular Component: vacuolar membrane (GO:0005774);; Cellular Component: Golgi apparatus (GO:0005794);; Cellular Component: microtubule (GO:0005874);; Cellular Component: plasma membrane (GO:0005886);; Biological Process: gluco…	K07375|1.19561e-84|brp:103858467|tubulin beta-9 chain; K07375 tubulin beta (A)	[Z]	Cytoskeleton	Tubulin/FtsZ family, GTPase domain;; Misato Segment II tubulin-like domain	Tubulin beta-9 chain GN=T13K14.50 OS=Arabidopsis thaliana (Mouse-ear cress) PE=1 SV=1	Z	Cytoskeleton	BnaC01g12380D [Brassica napus]
TRINITY_DN25332_c0_g3	down	--	--	Cellular Component: nucleus (GO:0005634);;	--	--	--	--	Protein EARLY FLOWERING 3 OS=Arabidopsis thaliana (Mouse-ear cress) PE=1 SV=1	S	Function unknown	PREDICTED: protein EARLY FLOWERING 3 [Brassica rapa]
TRINITY_DN27866_c0_g3	down	[E]	Amino acid transport and metabolism	Molecular Function: 5-methyltetrahydropteroyltriglutamate-homocysteine S-methyltransferase activity (GO:0003871);; Molecular Function: zinc ion binding (GO:0008270);; Biological Process: methionine biosynthetic process (GO:0009086);;	K00549|8.06884e-59|brp:103859011|5-methyltetrahydropteroyltriglutamate--homocysteine methyltransferase 2; K00549 5-methyltetrahydropteroyltriglutamate--homocysteine methyltransferase [EC:2.1.1.14] (A)	[E]	Amino acid transport and metabolism	Cobalamin-independent synthase, Catalytic domain	5-methyltetrahydropteroyltriglutamate--homocysteine methyltransferase 1 GN=MS1 OS=Arabidopsis thaliana (Mouse-ear cress) PE=1 SV=1	E	Amino acid transport and metabolism	PREDICTED: 5-methyltetrahydropteroyltriglutamate--homocysteine methyltransferase 1-like [Camelina sativa]
TRINITY_DN24916_c1_g5	down	--	--	Molecular Function: sequence-specific DNA binding transcription factor activity (GO:0003700);; Cellular Component: nucleus (GO:0005634);; Biological Process: regulation of transcription, DNA-templated (GO:0006355);; Molecular Function: zinc ion binding (GO:0008270);;	--	--	--	CCT motif	Zinc finger protein CONSTANS-LIKE 12 GN=COL12 OS=Arabidopsis thaliana (Mouse-ear cress) PE=2 SV=2	R	General function prediction only	BnaA01g36580D [Brassica napus]
TRINITY_DN26227_c0_g4	down	--	--	Molecular Function: translation elongation factor activity (GO:0003746);; Cellular Component: vacuole (GO:0005773);; Biological Process: translational elongation (GO:0006414);; Biological Process: amino acid transport (GO:0006865);; Biological Process: response to chitin (GO:0010200);;	--	--	--	Rubber elongation factor protein (REF);; Rubber elongation factor protein (REF)	REF/SRPP-like protein At3g05500 GN=At3g05500 OS=Arabidopsis thaliana (Mouse-ear cress) PE=1 SV=1	S	Function unknown	PREDICTED: REF/SRPP-like protein At3g05500 [Brassica rapa]
TRINITY_DN17640_c0_g1	down	--	--	--	--	--	--	--	--	S	Function unknown	PREDICTED: serine/arginine repetitive matrix protein 5 [Brassica rapa]
TRINITY_DN22645_c0_g3	down	--	--	Cellular Component: extracellular region (GO:0005576);; Cellular Component: endoplasmic reticulum (GO:0005783);; Biological Process: intracellular protein transport (GO:0006886);; Molecular Function: protein transmembrane transporter activity (GO:0008320);; Cellular Component: integral component of membrane (GO:0016021);;	--	[U]	Intracellular trafficking, secretion, and vesicular transport	emp24/gp25L/p24 family/GOLD	Transmembrane emp24 domain-containing protein p24delta9 (Precursor) GN=At1g26690 OS=Arabidopsis thaliana (Mouse-ear cress) PE=2 SV=1	U	Intracellular trafficking, secretion, and vesicular transport	PREDICTED: transmembrane emp24 domain-containing protein p24delta9-like [Brassica rapa]
TRINITY_DN24158_c1_g5	down	[R]	General function prediction only	Molecular Function: GTPase activity (GO:0003924);; Molecular Function: GTP binding (GO:0005525);; Cellular Component: intracellular (GO:0005622);; Cellular Component: plasma membrane (GO:0005886);; Biological Process: GTP catabolic process (GO:0006184);; Biological Process: intracellular protein transport (GO:0006886);; Biological Process: nucleocytoplasmic transport (GO:0006913);; Biological Pro…	K07976|3.46793e-101|brp:103838945|ras-related protein RABA1i; K07976 Rab family, other (A)	[U]	Intracellular trafficking, secretion, and vesicular transport	Ras family;; Miro-like protein	Ras-related protein RABA1i GN=RABA1I OS=Arabidopsis thaliana (Mouse-ear cress) PE=2 SV=1	U	Intracellular trafficking, secretion, and vesicular transport	PREDICTED: ras-related protein RABA1i [Brassica rapa]
TRINITY_DN27549_c0_g2	down	[LKJ]	--	Molecular Function: translation initiation factor activity (GO:0003743);; Molecular Function: protein binding (GO:0005515);; Molecular Function: ATP binding (GO:0005524);; Cellular Component: cell wall (GO:0005618);; Cellular Component: nucleolus (GO:0005730);; Cellular Component: vacuolar membrane (GO:0005774);; Cellular Component: Golgi apparatus (GO:0005794);; Cellular Component: cytosol (GO:0…	K03257|1.10667e-51|brp:103832621|eukaryotic initiation factor 4A-1-like; K03257 translation initiation factor 4A (A)	[J]	Translation, ribosomal structure and biogenesis	--	Eukaryotic initiation factor 4A-2 OS=Arabidopsis thaliana (Mouse-ear cress) PE=1 SV=1	J	Translation, ribosomal structure and biogenesis	AT3G13920 [Arabidopsis thaliana]
TRINITY_DN27524_c1_g3	down	[Z]	Cytoskeleton	Molecular Function: structural constituent of cytoskeleton (GO:0005200);; Molecular Function: ATP binding (GO:0005524);; Cellular Component: cell wall (GO:0005618);; Cellular Component: nucleus (GO:0005634);; Cellular Component: mitochondrion (GO:0005739);; Cellular Component: cytoskeleton (GO:0005856);; Cellular Component: plasma membrane (GO:0005886);; Biological Process: gluconeogenesis (GO:00…	--	[Z]	Cytoskeleton	Actin	Actin-12 GN=ACT12 OS=Arabidopsis thaliana (Mouse-ear cress) PE=1 SV=1	Z	Cytoskeleton	PREDICTED: actin-12-like [Brassica rapa]
TRINITY_DN26296_c0_g5	down	--	--	--	--	--	--	--	--	R	General function prediction only	PREDICTED: uncharacterized protein LOC103829797 [Brassica rapa]
TRINITY_DN26272_c0_g6	down	--	--	--	--	[M]	Cell wall/membrane/envelope biogenesis	Pectinacetylesterase;; Pectinacetylesterase;; Pectinacetylesterase	--	M	Cell wall/membrane/envelope biogenesis	PREDICTED: protein notum homolog [Brassica rapa]
TRINITY_DN24724_c2_g8	down	--	--	Biological Process: fatty acid beta-oxidation (GO:0006635);;	--	--	--	Plant protein 1589 of unknown function (A_thal_3526)	--	S	Function unknown	PREDICTED: uncharacterized protein LOC103855476 [Brassica rapa]
TRINITY_DN23956_c0_g1	down	--	--	--	--	--	--	Zinc knuckle	--	--	--	PREDICTED: uncharacterized protein LOC103849420 [Brassica rapa]
TRINITY_DN27059_c1_g2	down	[O]	Posttranslational modification, protein turnover, chaperones	Biological Process: response to hypoxia (GO:0001666);; Molecular Function: ATP:ADP antiporter activity (GO:0005471);; Molecular Function: ATP binding (GO:0005524);; Cellular Component: mitochondrion (GO:0005739);; Cellular Component: endoplasmic reticulum (GO:0005783);; Cellular Component: plasma membrane (GO:0005886);; Biological Process: response to ethylene (GO:0009723);; Biological Process: r…	--	[O]	Posttranslational modification, protein turnover, chaperones	Domain associated at C-terminal with AAA;; ATPase family associated with various cellular activities (AAA)	26S protease regulatory subunit 6A homolog OS=Oryza sativa subsp. japonica (Rice) PE=2 SV=2	O	Posttranslational modification, protein turnover, chaperones	PREDICTED: probable mitochondrial chaperone BCS1-B [Brassica rapa]
TRINITY_DN23868_c1_g2	down	--	--	Cellular Component: nuclear chromosome (GO:0000228);; Biological Process: double-strand break repair (GO:0006302);; Biological Process: mitotic recombination (GO:0006312);; Biological Process: chromatin organization (GO:0006325);; Biological Process: synapsis (GO:0007129);; Biological Process: reciprocal meiotic recombination (GO:0007131);; Cellular Component: cohesin complex (GO:0008278);; Biolo…	K06670|0|brp:103846898|sister chromatid cohesion 1 protein 1; K06670 cohesin complex subunit SCC1 (A)	[D]	Cell cycle control, cell division, chromosome partitioning	N terminus of Rad21 / Rec8 like protein;; Conserved region of Rad21 / Rec8 like protein	Sister chromatid cohesion 1 protein 1 GN=MOP10.3 OS=Arabidopsis thaliana (Mouse-ear cress) PE=2 SV=2	D	Cell cycle control, cell division, chromosome partitioning	PREDICTED: sister chromatid cohesion 1 protein 1 [Brassica rapa]
TRINITY_DN24703_c0_g1	down	--	--	Biological Process: long-chain fatty acid metabolic process (GO:0001676);; Biological Process: defense response to insect (GO:0002213);; Molecular Function: transcription cofactor activity (GO:0003712);; Cellular Component: nucleus (GO:0005634);; Biological Process: regulation of transcription, DNA-templated (GO:0006355);; Biological Process: fatty acid biosynthetic process (GO:0006633);; Biologi…	K14972|2.33262e-105|brp:103842885|mediator of RNA polymerase II transcription subunit 15a-like; K14972 PAX-interacting protein 1 (A)	--	--	--	Mediator of RNA polymerase II transcription subunit 15a GN=F7H2.12 OS=Arabidopsis thaliana (Mouse-ear cress) PE=1 SV=1	S	Function unknown	PREDICTED: mediator of RNA polymerase II transcription subunit 15a-like isoform X1 [Brassica rapa]
TRINITY_DN19059_c0_g1	down	--	--	Molecular Function: triglyceride lipase activity (GO:0004806);; Biological Process: lipid metabolic process (GO:0006629);; Molecular Function: phosphatidylcholine 1-acylhydrolase activity (GO:0008970);; Cellular Component: chloroplast (GO:0009507);; Biological Process: response to wounding (GO:0009611);; Biological Process: jasmonic acid biosynthetic process (GO:0009695);; Biological Process: ant…	K16818|0|brp:103866837|phospholipase A(1) DAD1, chloroplastic; K16818 phospholipase A1 [EC:3.1.1.32] (A)	[I]	Lipid transport and metabolism	Lipase (class 3);; Protein of unknown function (DUF2974)	Phospholipase A(1) DAD1, chloroplastic (Precursor) GN=DAD1 OS=Arabidopsis thaliana (Mouse-ear cress) PE=1 SV=1	I	Lipid transport and metabolism	DAD1 [Brassica rapa]
TRINITY_DN25293_c0_g1	down	[I]	Lipid transport and metabolism	--	--	[R]	General function prediction only	Reverse transcriptase (RNA-dependent DNA polymerase);; Integrase core domain;; Fatty acid desaturase	Palmitoyl-monogalactosyldiacylglycerol delta-7 desaturase, chloroplastic (Precursor) GN=ADS3 OS=Arabidopsis thaliana (Mouse-ear cress) PE=2 SV=2	R	General function prediction only	contains similarity to reverse transcriptases (Pfam; rvt.hmm, score: 11.19) [Arabidopsis thaliana]
TRINITY_DN26941_c0_g4	down	[F]	Nucleotide transport and metabolism	Molecular Function: iron ion binding (GO:0005506);; Cellular Component: nucleus (GO:0005634);; Cellular Component: cytosol (GO:0005829);; Molecular Function: electron carrier activity (GO:0009055);; Biological Process: abscisic acid biosynthetic process (GO:0009688);; Molecular Function: abscisic aldehyde oxidase activity (GO:0010293);; Molecular Function: oxidoreductase activity, acting on CH-OH…	K09842|0|brp:103864755|abscisic-aldehyde oxidase; K09842 abscisic-aldehyde oxidase [EC:1.2.3.14] (A)	[F]	Nucleotide transport and metabolism	Molybdopterin-binding domain of aldehyde dehydrogenase;; FAD binding domain in molybdopterin dehydrogenase;; Aldehyde oxidase and xanthine dehydrogenase, a/b hammerhead domain;; [2Fe-2S] binding domain;; CO dehydrogenase flavoprotein C-terminal domain;; 2Fe-2S iron-sulfur cluster binding domain	Abscisic-aldehyde oxidase GN=F20F1.2 OS=Arabidopsis thaliana (Mouse-ear cress) PE=1 SV=1	F	Nucleotide transport and metabolism	PREDICTED: abscisic-aldehyde oxidase [Brassica rapa]
TRINITY_DN26741_c4_g6	down	--	--	Cellular Component: nucleus (GO:0005634);; Cellular Component: cytoplasm (GO:0005737);; Cellular Component: plasma membrane (GO:0005886);; Biological Process: amino acid transport (GO:0006865);;	--	--	--	Protein of unknown function (DUF1399)	--	S	Function unknown	PREDICTED: uncharacterized protein LOC103835056 [Brassica rapa]
TRINITY_DN25197_c0_g1	down	--	--	--	--	--	--	Protein of unknown function (DUF1218);; Protein of unknown function (DUF1218)	--	S	Function unknown	PREDICTED: uncharacterized protein LOC103833800 isoform X2 [Brassica rapa]
TRINITY_DN27245_c0_g4	down	--	--	--	--	--	--	--	--	--	--	BnaA05g33930D [Brassica napus]
TRINITY_DN25923_c0_g7	down	--	--	--	--	--	--	--	--	K	Transcription	PREDICTED: uncharacterized protein LOC103853232 [Brassica rapa]
TRINITY_DN23904_c2_g11	down	--	--	--	--	--	--	Plant self-incompatibility protein S1	--	--	--	BnaA02g28510D [Brassica napus]
TRINITY_DN27012_c0_g1	down	--	--	--	--	--	--	--	--	--	--	BnaA09g05740D [Brassica napus]
TRINITY_DN22896_c0_g2	down	--	--	Molecular Function: sugar:proton symporter activity (GO:0005351);; Molecular Function: monosaccharide transmembrane transporter activity (GO:0015145);; Biological Process: monosaccharide transport (GO:0015749);; Cellular Component: integral component of membrane (GO:0016021);; Biological Process: carbohydrate transmembrane transport (GO:0034219);;	--	[R]	General function prediction only	Sugar (and other) transporter	Sugar transport protein 6 GN=STP6 OS=Arabidopsis thaliana (Mouse-ear cress) PE=1 SV=1	R	General function prediction only	BnaAnng03010D [Brassica napus]
TRINITY_DN27020_c0_g1	down	--	--	--	--	--	--	--	Putative defensin-like protein 39 (Precursor) GN=At2g24625 OS=Arabidopsis thaliana (Mouse-ear cress) PE=3 SV=1	--	--	BnaA04g10960D [Brassica napus]
TRINITY_DN21692_c0_g1	down	--	--	--	--	--	--	F-box domain	F-box/kelch-repeat protein At3g04660 GN=At3g04660 OS=Arabidopsis thaliana (Mouse-ear cress) PE=1 SV=1	R	General function prediction only	PREDICTED: F-box/kelch-repeat protein At3g04660-like [Brassica rapa]
TRINITY_DN20453_c0_g1	down	--	--	--	--	[R]	General function prediction only	--	--	R	General function prediction only	PREDICTED: putative ribonuclease H protein At1g65750 [Brassica rapa]
TRINITY_DN22675_c0_g12	down	[G]	Carbohydrate transport and metabolism	Cellular Component: extracellular region (GO:0005576);; Biological Process: plant-type cell wall modification (GO:0009827);; Molecular Function: pectate lyase activity (GO:0030570);;	K01728|4.20735e-68|brp:103842969|probable pectate lyase 3; K01728 pectate lyase [EC:4.2.2.2] (A)	--	--	Pectate lyase	Probable pectate lyase 3 (Precursor) GN=AT59 OS=Arabidopsis thaliana (Mouse-ear cress) PE=2 SV=1	R	General function prediction only	PREDICTED: probable pectate lyase 3 [Brassica rapa]
TRINITY_DN23928_c1_g5	down	[C]	Energy production and conversion	Cellular Component: vacuolar proton-transporting V-type ATPase, V0 domain (GO:0000220);; Biological Process: cell morphogenesis (GO:0000902);; Cellular Component: mitochondrion (GO:0005739);; Cellular Component: Golgi apparatus (GO:0005794);; Cellular Component: plasma membrane (GO:0005886);; Biological Process: ATP catabolic process (GO:0006200);; Biological Process: calcium ion transport (GO:00…	K02154|8.57869e-82|brp:103835147|vacuolar proton ATPase a3; K02154 V-type H+-transporting ATPase subunit a (A)	[C]	Energy production and conversion	V-type ATPase 116kDa subunit family	V-type proton ATPase subunit a3 GN=VHA-a3 OS=Arabidopsis thaliana (Mouse-ear cress) PE=1 SV=1	C	Energy production and conversion	BnaC03g60340D [Brassica napus]
TRINITY_DN25053_c1_g5	down	--	--	Molecular Function: binding (GO:0005488);; Molecular Function: kinase activity (GO:0016301);;	--	[R]	General function prediction only	Reverse transcriptase (RNA-dependent DNA polymerase)	Endonuclease OS=Nicotiana tabacum (Common tobacco) PE=2 SV=1	R	General function prediction only	Putative retroelement polyprotein [Arabidopsis thaliana]
TRINITY_DN23319_c1_g9	down	--	--	Molecular Function: zinc ion binding (GO:0008270);;	--	[O]	Posttranslational modification, protein turnover, chaperones	zinc-finger	--	O	Posttranslational modification, protein turnover, chaperones	BnaA03g18700D [Brassica napus]
TRINITY_DN22652_c0_g3	down	--	--	Cellular Component: nucleus (GO:0005634);;	--	--	--	--	--	S	Function unknown	PREDICTED: uncharacterized protein LOC103870319 [Brassica rapa]
TRINITY_DN24094_c2_g3	down	--	--	Biological Process: pollen exine formation (GO:0010584);;	--	--	--	--	--	--	--	BnaC06g29740D [Brassica napus]
TRINITY_DN22429_c1_g10	down	[R]	General function prediction only	Molecular Function: nucleotide binding (GO:0000166);; Cellular Component: nucleus (GO:0005634);; Cellular Component: heterotrimeric G-protein complex (GO:0005834);;	--	[R]	General function prediction only	WD domain, G-beta repeat;; Nup133 N terminal like;; PQQ-like domain	Zinc finger CCCH domain-containing protein 59 GN=ZFWD3 OS=Arabidopsis thaliana (Mouse-ear cress) PE=2 SV=1	R	General function prediction only	PREDICTED: myosin heavy chain kinase B-like [Brassica rapa]
TRINITY_DN24955_c1_g2	down	--	--	--	--	--	--	--	--	--	--	BnaA07g10660D [Brassica napus]
TRINITY_DN23122_c4_g1	down	--	--	Cellular Component: extracellular region (GO:0005576);; Biological Process: membrane fusion (GO:0006944);; Biological Process: plant-type cell wall modification (GO:0009827);; Biological Process: pollen tube growth (GO:0009860);; Biological Process: pollen exine formation (GO:0010584);; Biological Process: vesicle-mediated transport (GO:0016192);;	--	--	--	Protein of unknown function (DUF1216)	--	R	General function prediction only	PREDICTED: putative per-hexamer repeat protein 5 isoform X1 [Brassica rapa]
TRINITY_DN25912_c0_g3	down	--	--	--	--	--	--	Protein of unknown function (DUF1216);; Protein of unknown function (DUF1216)	--	--	--	BnaC02g37530D [Brassica napus]
TRINITY_DN23332_c3_g1	down	--	--	Biological Process: regulation of anthocyanin biosynthetic process (GO:0031540);;	--	--	--	--	--	S	Function unknown	PREDICTED: uncharacterized protein LOC103863774 [Brassica rapa]
TRINITY_DN26666_c0_g1	down	--	--	Cellular Component: mitochondrion (GO:0005739);; Biological Process: pollen tube growth (GO:0009860);;	--	--	--	Protein of unknown function (DUF810)	--	S	Function unknown	PREDICTED: uncharacterized protein LOC103843649 [Brassica rapa]
TRINITY_DN23413_c0_g2	down	--	--	Cellular Component: Golgi apparatus (GO:0005794);; Molecular Function: transferase activity, transferring glycosyl groups (GO:0016757);;	--	--	--	GDP-fucose protein O-fucosyltransferase	Uncharacterized protein At1g04910 GN=At1g04910 OS=Arabidopsis thaliana (Mouse-ear cress) PE=2 SV=1	S	Function unknown	PREDICTED: uncharacterized protein At1g04910 [Brassica rapa]
TRINITY_DN23198_c3_g3	down	--	--	Molecular Function: signal transducer activity (GO:0004871);; Biological Process: signal transduction (GO:0007165);; Biological Process: cell-cell signaling (GO:0007267);; Biological Process: plant-type cell wall modification (GO:0009827);; Biological Process: pollen tube growth (GO:0009860);; Cellular Component: apoplast (GO:0048046);;	--	--	--	Rapid ALkalinization Factor (RALF)	Protein RALF-like 4 (Precursor) GN=RALFL4 OS=Arabidopsis thaliana (Mouse-ear cress) PE=3 SV=1	R	General function prediction only	PREDICTED: protein RALF-like 4 [Brassica rapa]
TRINITY_DN26368_c1_g3	down	--	--	Molecular Function: DNA binding (GO:0003677);; Molecular Function: chromatin binding (GO:0003682);; Cellular Component: nucleus (GO:0005634);; Cellular Component: cytosol (GO:0005829);; Cellular Component: plasma membrane (GO:0005886);; Biological Process: gluconeogenesis (GO:0006094);; Biological Process: glycolytic process (GO:0006096);; Biological Process: nucleosome assembly (GO:0006334);; Bi…	--	--	--	--	--	S	Function unknown	PREDICTED: uncharacterized protein LOC103875429 [Brassica rapa]
TRINITY_DN25660_c0_g6	down	--	--	Cellular Component: chloroplast (GO:0009507);; Biological Process: response to chitin (GO:0010200);;	--	[R]	General function prediction only	Protein of unknown function, DUF607	Calcium uniporter protein 3, mitochondrial (Precursor) OS=Arabidopsis thaliana (Mouse-ear cress) PE=2 SV=1	S	Function unknown	BnaA09g07780D [Brassica napus]
TRINITY_DN24869_c0_g1	down	--	--	Cellular Component: nucleus (GO:0005634);; Biological Process: plant-type cell wall modification (GO:0009827);;	--	--	--	--	--	S	Function unknown	PREDICTED: uncharacterized protein LOC103834057 [Brassica rapa]
TRINITY_DN22840_c4_g5	down	[GEPR]	--	Molecular Function: inorganic phosphate transmembrane transporter activity (GO:0005315);; Molecular Function: sugar:proton symporter activity (GO:0005351);; Cellular Component: extracellular region (GO:0005576);; Cellular Component: nucleus (GO:0005634);; Cellular Component: vacuole (GO:0005773);; Cellular Component: Golgi apparatus (GO:0005794);; Cellular Component: plasma membrane (GO:0005886);…	K08176|0|brp:103841373|probable inorganic phosphate transporter 1-7; K08176 MFS transporter, PHS family, inorganic phosphate transporter (A)	[P]	Inorganic ion transport and metabolism	Sugar (and other) transporter;; Major Facilitator Superfamily	Probable inorganic phosphate transporter 1-7 GN=PHT1-7 OS=Arabidopsis thaliana (Mouse-ear cress) PE=2 SV=2	P	Inorganic ion transport and metabolism	PREDICTED: probable inorganic phosphate transporter 1-7 [Brassica rapa]
TRINITY_DN25912_c1_g5	down	--	--	--	--	--	--	NYN domain	--	--	--	PREDICTED: uncharacterized protein LOC103835170 [Brassica rapa]
TRINITY_DN26714_c0_g1	down	--	--	--	--	--	--	Plant self-incompatibility response (SCRL) protein	Putative defensin-like protein 228 (Precursor) GN=SCRL3 OS=Arabidopsis thaliana (Mouse-ear cress) PE=3 SV=2	--	--	BnaA02g04220D [Brassica napus]
TRINITY_DN24508_c3_g6	down	--	--	--	--	--	--	--	--	--	--	PREDICTED: uncharacterized protein LOC104246460 isoform X1 [Nicotiana sylvestris]
TRINITY_DN28199_c0_g1	down	--	--	--	--	--	--	--	Putative defensin-like protein 168 (Precursor) GN=At3g50925 OS=Arabidopsis thaliana (Mouse-ear cress) PE=3 SV=1	--	--	putative defensin-like protein 168 [Arabidopsis thaliana]
TRINITY_DN26355_c0_g13	down	[U]	Intracellular trafficking, secretion, and vesicular transport	Molecular Function: DNA binding (GO:0003677);; Cellular Component: nucleus (GO:0005634);; Molecular Function: ARF GTPase activator activity (GO:0008060);; Molecular Function: zinc ion binding (GO:0008270);; Biological Process: pollen development (GO:0009555);; Biological Process: embryo development ending in seed dormancy (GO:0009793);; Biological Process: plant-type cell wall modification (GO:00…	K12493|5.56285e-107|brp:103865435|ADP-ribosylation factor GTPase-activating protein AGD10; K12493 ADP-ribosylation factor GTPase-activating protein 2/3 (A)	[T]	Signal transduction mechanisms	Putative GTPase activating protein for Arf	ADP-ribosylation factor GTPase-activating protein AGD10 GN=T4C15.12 OS=Arabidopsis thaliana (Mouse-ear cress) PE=2 SV=1	T	Signal transduction mechanisms	BnaAnng15700D [Brassica napus]
TRINITY_DN20274_c1_g2	down	--	--	--	--	--	--	--	--	--	--	BnaC03g58560D [Brassica napus]
TRINITY_DN23482_c1_g3	down	[V]	Defense mechanisms	Cellular Component: plasma membrane (GO:0005886);; Biological Process: drug transmembrane transport (GO:0006855);; Biological Process: pollen tube growth (GO:0009860);; Molecular Function: drug transmembrane transporter activity (GO:0015238);; Molecular Function: antiporter activity (GO:0015297);; Biological Process: actin filament-based movement (GO:0030048);;	K03327|0|brp:103836927|protein TRANSPARENT TESTA 12; K03327 multidrug resistance protein, MATE family (A)	[R]	General function prediction only	MatE	Protein TRANSPARENT TESTA 12 GN=F17J16_80 OS=Arabidopsis thaliana (Mouse-ear cress) PE=2 SV=1	S	Function unknown	PREDICTED: protein TRANSPARENT TESTA 12 [Brassica rapa]
[truncated: 4,075 more rows]
