# Supplementary material for: Comprehensive analysis of Ogura cytoplasmic male sterility-related genes in turnip (Brassica rapa ssp. rapifera) using RNA sequencing analysis and bioinformatics
Source: PLoS One. 2019 Jun 14;14(6):e0218029. doi: 10.1371/journal.pone.0218029 (PMC6568414; doi:10.1371/journal.pone.0218029)
Supplement: S5 Table — (XLSX) [file pone.0218029.s009.xlsx]

## Sheet: Sheet1
Table S5. List of specifically expressed genes in inflorescences of the maintainer fertile (MF) line of turnip.
#Gene ID	Maintainer			Ogura-CMS
	Rep1_FPKM	Rep2_FPKM	Rep3_FPKM	Rep1_FPKM	Rep2_FPKM	Rep3_FPKM
TRINITY_DN10073_c0_g1	42.28	15.63	131.62	0	0	0
TRINITY_DN10430_c0_g1	4.43	3.46	3.58	0	0	0
TRINITY_DN10740_c0_g1	3.6	8.65	2.68	0	0	0
TRINITY_DN11702_c0_g1	1.76	0.88	3.15	0	0	0
TRINITY_DN11762_c0_g1	1.75	3.45	6.37	0	0	0
TRINITY_DN12217_c0_g1	1.12	1.04	0.73	0	0	0
TRINITY_DN12655_c0_g1	1.08	0.12	1.52	0	0	0
TRINITY_DN12938_c0_g1	39.69	17.95	68.9	0	0	0
TRINITY_DN13346_c0_g1	4.15	3.1	0.49	0	0	0
TRINITY_DN13464_c0_g1	3.62	1.53	9.18	0	0	0
TRINITY_DN14160_c0_g1	16.43	7.82	12.47	0	0	0
TRINITY_DN143_c0_g1	2.46	1.53	6.69	0	0	0
TRINITY_DN14390_c0_g1	7.08	13.55	42.88	0	0	0
TRINITY_DN14436_c0_g1	1.87	3.69	0.67	0	0	0
TRINITY_DN14492_c0_g1	244.06	171.05	49.92	0	0	0
TRINITY_DN14791_c0_g1	7.17	3.79	10.29	0	0	0
TRINITY_DN14943_c0_g1	9.19	5.93	22.49	0	0	0
TRINITY_DN15019_c0_g1	2.78	5.95	4.94	0	0	0
TRINITY_DN15087_c0_g1	3.87	0.99	6.44	0	0	0
TRINITY_DN15180_c0_g1	20.61	10.03	34.13	0	0	0
TRINITY_DN15208_c0_g2	1.17	0.62	1.06	0	0	0
TRINITY_DN15355_c0_g1	29.26	25.8	30.67	0	0	0
TRINITY_DN15679_c0_g1	2.04	1.66	3.17	0	0	0
TRINITY_DN15744_c0_g1	26.84	56.21	30.82	0	0	0
TRINITY_DN16137_c0_g1	9.65	17.5	1.72	0	0	0
TRINITY_DN16137_c0_g2	17.62	11.06	15	0	0	0
TRINITY_DN16333_c0_g1	2.24	2.84	2.35	0	0	0
TRINITY_DN16651_c0_g1	5.49	1.16	1.56	0	0	0
TRINITY_DN17153_c0_g1	3.26	1.02	6.29	0	0	0
TRINITY_DN17160_c0_g1	5.41	4.53	2.36	0	0	0
TRINITY_DN17523_c0_g2	17.01	8.23	11.52	0	0	0
TRINITY_DN17659_c0_g4	3.77	4.55	4.19	0	0	0
TRINITY_DN17702_c0_g1	0.58	1.29	0.65	0	0	0
TRINITY_DN17752_c0_g1	4.78	3.28	1.53	0	0	0
TRINITY_DN18014_c0_g1	2.3	2.78	1.04	0	0	0
TRINITY_DN18029_c0_g1	95	40.28	274.97	0	0	0
TRINITY_DN18051_c0_g1	0.66	0.75	2.34	0	0	0
TRINITY_DN18089_c0_g1	5.45	3.37	13.78	0	0	0
TRINITY_DN18234_c0_g1	4.01	3.37	2.24	0	0	0
TRINITY_DN18505_c0_g1	3.82	3.19	1.86	0	0	0
TRINITY_DN18586_c0_g1	40.49	23.1	33.74	0	0	0
TRINITY_DN18689_c0_g1	314.41	146.66	709.7	0	0	0
TRINITY_DN18709_c0_g2	0.65	1.73	0.82	0	0	0
TRINITY_DN18747_c0_g1	5.15	2.15	5.76	0	0	0
TRINITY_DN18768_c0_g1	1.55	1.37	3.01	0	0	0
TRINITY_DN18820_c0_g1	21.7	17.67	14.55	0	0	0
TRINITY_DN18826_c0_g1	16.07	7.98	52.34	0	0	0
TRINITY_DN18826_c0_g2	6.01	3.02	10.09	0	0	0
TRINITY_DN18988_c0_g2	18.86	10.57	60.58	0	0	0
TRINITY_DN19054_c0_g1	6.21	1.71	5.15	0	0	0
TRINITY_DN19061_c0_g2	21.06	13.26	13.82	0	0	0
TRINITY_DN19199_c0_g1	3.6	1.97	3.82	0	0	0
TRINITY_DN19312_c0_g1	0.8	3.84	7.89	0	0	0
TRINITY_DN19384_c0_g1	3.23	2.8	4.48	0	0	0
TRINITY_DN19490_c0_g1	1.6	3.11	4.31	0	0	0
TRINITY_DN19561_c0_g1	8.02	4.85	6.13	0	0	0
TRINITY_DN19577_c0_g2	1.25	1.08	1.12	0	0	0
TRINITY_DN19974_c0_g1	4.71	3.22	6.72	0	0	0
TRINITY_DN20203_c0_g1	27.36	15.46	26.52	0	0	0
TRINITY_DN20203_c0_g2	4.05	2.27	5.1	0	0	0
TRINITY_DN20272_c0_g1	0.72	2.49	1.47	0	0	0
TRINITY_DN20273_c1_g3	13.44	7.46	15.87	0	0	0
TRINITY_DN20274_c1_g2	3.51	2.1	12.5	0	0	0
TRINITY_DN20394_c0_g1	1.85	0.7	2.34	0	0	0
TRINITY_DN20418_c0_g3	2.05	1.05	3.43	0	0	0
TRINITY_DN20424_c1_g1	71.24	35.07	118.32	0	0	0
TRINITY_DN20453_c0_g1	8.8	4.06	7.87	0	0	0
TRINITY_DN20542_c0_g1	44.41	29.97	36.45	0	0	0
TRINITY_DN20550_c0_g1	0.42	2.19	1.92	0	0	0
TRINITY_DN20637_c0_g2	4.78	1.39	6.33	0	0	0
TRINITY_DN20721_c0_g1	1.32	1.44	2.65	0	0	0
TRINITY_DN20826_c0_g1	1.06	0.89	1.13	0	0	0
TRINITY_DN20835_c0_g3	2.09	1.2	1.96	0	0	0
TRINITY_DN20918_c0_g1	9.09	17.09	12.31	0	0	0
TRINITY_DN20989_c0_g1	1.5	0.62	6.93	0	0	0
TRINITY_DN21094_c0_g1	7.37	5.73	8	0	0	0
TRINITY_DN21111_c0_g1	23.61	14.06	28.67	0	0	0
TRINITY_DN21115_c0_g1	122.24	64.14	360.25	0	0	0
TRINITY_DN21189_c0_g1	4.08	2.67	5.28	0	0	0
TRINITY_DN21191_c0_g3	8.51	5.46	7.34	0	0	0
TRINITY_DN21206_c0_g1	1.31	0.63	1.53	0	0	0
TRINITY_DN21249_c0_g1	0.56	0.66	1.11	0	0	0
TRINITY_DN21348_c1_g1	3.33	2.28	5	0	0	0
TRINITY_DN21416_c0_g1	3.99	2.23	3.83	0	0	0
TRINITY_DN21431_c0_g1	1.27	0.58	2.99	0	0	0
TRINITY_DN21496_c0_g1	4.45	9.51	3.35	0	0	0
TRINITY_DN21539_c0_g1	1.88	1.11	4.89	0	0	0
TRINITY_DN21539_c0_g2	2	1.89	5.9	0	0	0
TRINITY_DN21727_c0_g1	3.56	1.32	6.66	0	0	0
TRINITY_DN21734_c0_g2	1.7	1.23	3.49	0	0	0
TRINITY_DN21734_c0_g3	1.46	0.94	0.62	0	0	0
TRINITY_DN21819_c0_g1	2.88	6.85	4.52	0	0	0
TRINITY_DN21853_c0_g1	1.89	1.23	2.81	0	0	0
TRINITY_DN21922_c0_g2	12.49	10.28	6.22	0	0	0
TRINITY_DN21932_c0_g1	11.55	5.57	51.69	0	0	0
TRINITY_DN22100_c0_g8	23.99	66.85	50.97	0	0	0
TRINITY_DN22101_c0_g2	5.82	2.39	5.66	0	0	0
TRINITY_DN22101_c0_g3	23.81	11.86	8.58	0	0	0
TRINITY_DN22132_c2_g4	7.64	4.08	2.18	0	0	0
TRINITY_DN22145_c1_g1	257.32	174.8	261.76	0	0	0
TRINITY_DN22189_c1_g7	2.71	1.87	0.23	0	0	0
TRINITY_DN22190_c0_g3	21.68	5.59	61.05	0	0	0
TRINITY_DN22254_c0_g1	36.6	68.3	18.35	0	0	0
TRINITY_DN22275_c3_g10	2.58	2.58	0.92	0	0	0
TRINITY_DN22343_c0_g2	6.41	4.02	9.6	0	0	0
TRINITY_DN22388_c0_g1	191.36	144.98	23.21	0	0	0
TRINITY_DN22388_c0_g4	113.92	90.76	14.87	0	0	0.25
TRINITY_DN22388_c0_g5	34.33	26.18	18.52	0	0	0
TRINITY_DN22388_c0_g7	101.23	70.46	98.04	0	0	0
TRINITY_DN22389_c1_g4	96.62	128.01	6.27	0	0	0
TRINITY_DN22412_c0_g1	9.36	1.14	13.33	0	0	0
TRINITY_DN22425_c0_g1	16.87	5.61	35.8	0	0	0
TRINITY_DN22454_c1_g4	19.65	17.18	1.5	0	0	0
TRINITY_DN22465_c0_g6	3.99	3.3	13.07	0	0	0
TRINITY_DN22508_c0_g9	7.01	4.68	4.03	0	0	0
TRINITY_DN22531_c2_g2	6.97	2.52	1.5	0	0	0
TRINITY_DN22550_c0_g1	3.95	1.88	10.3	0	0	0
TRINITY_DN22554_c1_g5	7.37	4.91	15.58	0	0	0
TRINITY_DN22554_c1_g7	14.95	7.82	28.62	0	0	0
TRINITY_DN22570_c0_g11	5.47	4.9	9.77	0	0	0
TRINITY_DN22570_c0_g15	1.71	2.7	0.66	0	0	0
TRINITY_DN22572_c1_g2	10.7	4.4	12.69	0	0	0
TRINITY_DN22622_c1_g3	5.51	1.94	15.15	0	0	0
TRINITY_DN22637_c0_g10	5.94	5.05	0.5	0.14	0	0
TRINITY_DN22637_c0_g6	5.94	5.05	0.5	0.14	0	0
TRINITY_DN22644_c0_g1	11.98	9.18	8.32	0	0	0
TRINITY_DN22666_c1_g5	7.16	2.19	4.45	0	0	0
TRINITY_DN22669_c3_g9	2.1	1.64	3.24	0	0	0
TRINITY_DN22673_c2_g1	5.83	2.79	16.33	0	0	0
TRINITY_DN22710_c0_g4	3.75	1.38	5.43	0	0	0
TRINITY_DN22726_c0_g2	2.34	1.87	2.15	0	0	0
TRINITY_DN22735_c3_g6	38.14	14.34	114.42	0	0	0
TRINITY_DN22736_c1_g4	2.69	9.66	4.21	0	0	0
TRINITY_DN22737_c1_g6	7.09	3.76	4.8	0	0	0
TRINITY_DN22737_c1_g7	6.71	5.23	22.32	0	0	0
TRINITY_DN22737_c1_g8	11.19	6.39	17.91	0	0	0
TRINITY_DN22750_c0_g10	5.5	2.36	13.15	0	0	0
TRINITY_DN22751_c1_g1	4.66	1.02	11.81	0	0	0
TRINITY_DN22762_c0_g5	20.74	15.73	0.7	0	0	0
TRINITY_DN22766_c2_g1	2.32	0.64	3.23	0	0	0
TRINITY_DN22766_c4_g1	1.28	2.25	2.51	0	0	0
TRINITY_DN22786_c1_g3	15.07	19.44	18.55	0	0	0
TRINITY_DN22787_c1_g7	3.76	2.71	2.43	0	0	0
TRINITY_DN22790_c1_g8	1.39	1.6	2.36	0	0	0
TRINITY_DN22816_c1_g2	11.79	5.32	6.21	0	0	0
TRINITY_DN22831_c2_g1	1.65	2.04	1.1	0	0	0
TRINITY_DN22837_c0_g10	20.81	15.93	3.98	0	0	0
TRINITY_DN22847_c0_g1	10.37	0.97	10.24	0	0	0
TRINITY_DN22882_c0_g2	7.53	3.44	1.13	0	0	0
TRINITY_DN22922_c0_g2	9.66	7.12	9.23	0	0	0
TRINITY_DN22922_c0_g4	6.05	3.93	6.28	0	0	0
TRINITY_DN22946_c0_g2	7.69	4.66	33.57	0	0	0
TRINITY_DN22972_c1_g2	3.69	1.31	9.3	0	0	0
TRINITY_DN22992_c2_g5	4.62	2.98	1.27	0	0	0
TRINITY_DN23011_c2_g2	7.16	5.2	5.63	0	0	0
TRINITY_DN23037_c2_g9	6.11	8.68	3.89	0	0	0
TRINITY_DN23048_c0_g12	17.08	8.55	23.53	0	0	0
TRINITY_DN23048_c0_g14	8.66	3.32	11.53	0	0	0
TRINITY_DN23048_c0_g8	44.13	32.56	7.96	0	0	0
TRINITY_DN23051_c0_g11	1.67	2.06	1.41	0	0.04	0
TRINITY_DN23051_c0_g7	1.67	2.06	1.41	0	0.04	0
TRINITY_DN23051_c0_g8	1.87	0.85	1.67	0	0	0
TRINITY_DN23055_c0_g1	2.55	1.15	4.97	0	0	0
TRINITY_DN23059_c0_g2	161.15	106.43	125.36	0	0	0
TRINITY_DN23062_c0_g1	6.81	4.68	12.86	0	0	0
TRINITY_DN23065_c0_g3	2.43	1.1	3.93	0	0	0
TRINITY_DN23065_c0_g5	4.19	1.33	7.95	0	0	0
TRINITY_DN23074_c0_g2	15.96	10.44	9.31	0	0	0
TRINITY_DN23083_c4_g4	37.56	23.91	15.94	0	0	0
TRINITY_DN23086_c3_g7	8.13	13.61	0.63	0	0	0
TRINITY_DN23090_c0_g10	8.18	2.94	14.43	0	0	0
TRINITY_DN23090_c0_g9	10.47	5.59	8.86	0	0	0
TRINITY_DN23102_c0_g1	31.21	17.67	63.04	0	0	0
TRINITY_DN23138_c0_g8	1.21	1.5	0.61	0	0	0
TRINITY_DN23140_c0_g8	37.65	17.74	64.36	0	0	0
TRINITY_DN23151_c1_g2	20.3	27.71	12.05	0	0	0
TRINITY_DN23159_c1_g4	12.27	8.98	18.84	0	0	0
TRINITY_DN23189_c0_g1	5.37	2.33	5.64	0	0	0
TRINITY_DN23189_c1_g1	117.56	68.26	29.42	0	0	0
TRINITY_DN23189_c2_g5	7.4	3.29	13.24	0	0	0
TRINITY_DN23191_c0_g5	14.12	10.8	7.29	0	0	0
TRINITY_DN23192_c0_g5	29.46	13.77	46.54	0	0	0
TRINITY_DN23193_c1_g2	18.3	7.96	15.71	0	0	0
TRINITY_DN23198_c2_g3	15.5	7.08	23.68	0	0	0
TRINITY_DN23199_c1_g1	193.72	154.37	62.98	0	0	0
TRINITY_DN23199_c1_g2	95.96	77.06	19.12	0	0	0
TRINITY_DN23199_c1_g5	37.19	34.08	9.13	0	0	0
TRINITY_DN23214_c1_g1	1.77	1.51	3.85	0	0	0
TRINITY_DN23217_c2_g2	4.09	4.37	3.93	0	0	0
TRINITY_DN23223_c1_g1	4.58	3.59	3.34	0	0	0
TRINITY_DN23225_c0_g3	4.08	1.41	12.29	0	0	0
TRINITY_DN23226_c0_g2	24.45	23.07	3.54	0	0	0
TRINITY_DN23230_c1_g4	10.36	8.93	12.69	0	0	0
TRINITY_DN23239_c0_g6	9.6	4.76	19.04	0	0	0
TRINITY_DN23241_c0_g6	98.06	76.23	30.02	0	0	0
TRINITY_DN23241_c0_g7	6.74	6.28	2.24	0	0	0
TRINITY_DN23259_c0_g3	1.19	1.38	1.26	0	0	0
TRINITY_DN23277_c1_g12	7.51	4.36	11.64	0	0	0
TRINITY_DN23284_c1_g11	15.86	6.17	43.2	0	0	0
TRINITY_DN23304_c0_g12	67.31	31.17	96.24	0	0	0
TRINITY_DN23305_c1_g3	14.47	5.96	22.17	0	0	0.1
TRINITY_DN23350_c0_g4	3.08	2.01	0.39	0	0	0
TRINITY_DN23350_c0_g7	4.47	2.52	5.5	0	0	0
TRINITY_DN23385_c1_g8	11.62	4.44	25.67	0	0	0
TRINITY_DN23392_c0_g6	7.33	5.34	3.07	0	0	0
TRINITY_DN23403_c3_g1	8.51	12.81	9.48	0	0	0
TRINITY_DN23408_c2_g1	7.39	3.72	12.51	0	0	0
TRINITY_DN23427_c0_g4	2.17	2.03	0.92	0	0	0
TRINITY_DN23434_c0_g3	22.43	32.55	1.99	0	0	0
TRINITY_DN23444_c0_g2	45.74	19.54	87.49	0	0	0
TRINITY_DN23444_c0_g4	22.16	11.21	42.93	0	0	0
TRINITY_DN23458_c1_g10	4.56	4.78	6.17	0	0	0
TRINITY_DN23478_c0_g3	13.21	6.26	24.39	0	0	0
TRINITY_DN23482_c2_g6	10.19	4.1	22.04	0	0	0
TRINITY_DN23482_c2_g7	8.31	4.26	5.55	0	0	0
TRINITY_DN23594_c0_g6	7.3	2.34	7.75	0	0	0
TRINITY_DN23622_c1_g4	8.07	8.34	7.42	0	0	0
TRINITY_DN23661_c0_g11	4.38	3	2.37	0	0	0
TRINITY_DN23661_c0_g4	4.22	2.78	1.76	0	0	0
TRINITY_DN23661_c0_g7	8.08	4.14	12.94	0	0	0
TRINITY_DN23661_c0_g8	4.01	3.85	6.62	0	0	0
TRINITY_DN23661_c0_g9	5.89	2.98	2.31	0	0	0
TRINITY_DN23670_c0_g3	20.43	15.93	1.6	0	0	0
TRINITY_DN23707_c0_g3	14.8	5.04	10.8	0	0	0
TRINITY_DN23718_c2_g2	253.88	190.28	97.62	0	0	0
TRINITY_DN23738_c2_g5	8.42	5.23	5.16	0	0	0
TRINITY_DN23738_c2_g6	4.97	3.67	12.61	0	0	0
TRINITY_DN23743_c2_g6	3.97	3.31	4.13	0	0	0
TRINITY_DN23751_c1_g1	3.97	1.36	12.24	0	0	0
TRINITY_DN23756_c5_g6	6.3	4.95	7.6	0	0	0
TRINITY_DN23759_c1_g1	23.6	10.78	72.57	0	0	0
TRINITY_DN23766_c2_g3	15.39	36.22	2.45	0	0	0
TRINITY_DN23766_c2_g8	20.01	45.35	23.15	0	0	0
TRINITY_DN23775_c3_g4	18.82	5.8	60.44	0	0	0
TRINITY_DN23857_c0_g4	10.97	3.83	11.58	0	0	0
TRINITY_DN23857_c0_g8	7.32	3.87	14.6	0	0	0
TRINITY_DN23884_c0_g1	6.61	3.85	5.86	0	0	0
TRINITY_DN23886_c1_g2	2.22	2.11	5.4	0	0	0
TRINITY_DN23900_c2_g6	477.5	233.28	870.92	0	0	0
TRINITY_DN23913_c1_g4	3.06	1.14	1.05	0	0	0
TRINITY_DN23914_c0_g1	1.02	1.08	0.36	0	0	0
TRINITY_DN23915_c0_g12	8.87	21.32	13.36	0	0	0
TRINITY_DN23938_c0_g1	14.19	8.65	17.15	0	0	0
TRINITY_DN23966_c2_g2	5.08	3	2.25	0	0	0
TRINITY_DN23972_c2_g7	10.95	7.73	1.1	0	0	0
TRINITY_DN23986_c3_g1	132.28	87.88	360.61	0	0	0
TRINITY_DN23986_c3_g2	221.28	144.38	1.74	0	0	0
TRINITY_DN24006_c3_g3	5.58	1.47	8.27	0	0	0
TRINITY_DN24006_c3_g4	5.75	2.25	18.79	0	0	0
TRINITY_DN24032_c3_g1	37.4	66.21	28.85	0	0	0
TRINITY_DN24033_c4_g2	1.63	0.47	1.65	0	0	0
TRINITY_DN24039_c1_g7	6.87	3.68	5.01	0	0	0
TRINITY_DN24055_c1_g1	89.88	47.38	83.89	0	0	0
TRINITY_DN24065_c2_g1	223.97	134.39	642.47	0	0	0
TRINITY_DN24065_c2_g12	12.62	6.58	8.16	0	0	0
TRINITY_DN24089_c0_g6	8.87	3.88	18.58	0	0	0
TRINITY_DN24094_c2_g4	0.33	2.32	3.58	0	0	0
TRINITY_DN24094_c2_g6	2.43	1.91	4.79	0	0	0
TRINITY_DN24117_c0_g16	8.16	1.49	2.94	0	0	0
TRINITY_DN24134_c0_g4	14.69	4.75	22.71	0	0	0
TRINITY_DN24152_c0_g2	9.23	5.65	11.27	0	0	0
TRINITY_DN24158_c1_g1	14.93	6.78	11.7	0	0	0
TRINITY_DN24158_c1_g5	13.76	6.81	22.91	0	0	0
TRINITY_DN24172_c1_g1	11.4	6.94	13.49	0	0	0
TRINITY_DN24172_c1_g2	8.33	4.03	21.28	0	0	0
TRINITY_DN24172_c2_g11	4.44	2.91	9.15	0	0	0
TRINITY_DN24189_c0_g9	4.56	2.59	2.58	0	0	0
TRINITY_DN24192_c2_g4	1.33	0.91	0.19	0	0	0
TRINITY_DN24193_c0_g2	2.46	0.76	3.27	0	0	0
TRINITY_DN24193_c0_g8	9.37	3.22	13.11	0	0	0
TRINITY_DN24197_c1_g5	42.63	19.8	117.47	0	0	0
TRINITY_DN24206_c0_g2	0.88	0.46	1.56	0	0	0
TRINITY_DN24257_c1_g2	1.47	0.82	0.67	0	0	0
TRINITY_DN24258_c0_g1	48.8	26.39	34.59	0	0	0
TRINITY_DN24258_c0_g5	185.77	117.46	169.82	0	0	0
TRINITY_DN24258_c0_g6	78.8	67.04	57.52	0	0	0
TRINITY_DN24258_c0_g8	14.27	8.96	5.27	0	0	0
TRINITY_DN24268_c1_g1	15.67	13.82	10.73	0	0	0
TRINITY_DN24286_c1_g10	8.04	2.34	3.9	0	0	0
TRINITY_DN24304_c4_g8	19.69	18.9	0.81	0	0	0
TRINITY_DN24309_c1_g1	17.94	10.1	39.95	0	0	0
TRINITY_DN24309_c1_g5	29.54	12.21	50.76	0	0	0
TRINITY_DN24345_c3_g8	9.89	6.87	25.9	0	0	0
TRINITY_DN24352_c2_g3	4.21	0.79	4.43	0	0	0
TRINITY_DN24377_c2_g5	6.15	8.72	19.02	0	0	0
TRINITY_DN24409_c0_g2	3.01	2.27	10.15	0	0	0
TRINITY_DN24410_c0_g13	4.47	11.81	4.34	0	0	0
TRINITY_DN24415_c1_g2	70.51	58.56	18.47	0	0	0
TRINITY_DN24454_c0_g8	3.95	2.7	11.16	0	0	0
TRINITY_DN24462_c0_g11	8.57	9.26	41.66	0	0	0
TRINITY_DN24462_c0_g13	23.71	15.5	22.11	0	0	0
TRINITY_DN24464_c3_g8	2.28	2.5	2.72	0	0	0
TRINITY_DN24480_c2_g2	8.15	4.02	2.98	0	0	0
TRINITY_DN24480_c2_g5	19.33	11.81	16.41	0	0	0
TRINITY_DN24480_c2_g6	10.75	5.69	3.21	0	0	0
TRINITY_DN24496_c0_g2	17.12	10.55	36.83	0	0	0
TRINITY_DN24510_c0_g1	1.27	1.47	0.27	0	0	0
TRINITY_DN24536_c1_g10	13.25	5.04	49.07	0	0	0
TRINITY_DN24544_c2_g2	1.28	1.66	0.45	0	0	0
TRINITY_DN24554_c0_g2	15.76	8.5	13.79	0	0	0
TRINITY_DN24554_c0_g3	9.72	6.28	26.79	0	0	0
TRINITY_DN24580_c0_g1	16.53	10.26	27.98	0	0	0
TRINITY_DN24593_c0_g4	5	1.15	16.23	0	0	0
TRINITY_DN24593_c0_g7	0.92	0.8	3.13	0	0	0
TRINITY_DN24605_c0_g1	7.84	4.76	3	0	0	0
TRINITY_DN24615_c0_g2	1.65	1.94	0.2	0	0	0
TRINITY_DN24635_c0_g3	1.84	6.98	4.12	0	0	0
TRINITY_DN24654_c0_g2	9.55	7	8.9	0	0	0
TRINITY_DN24656_c0_g1	7.63	3.97	19.77	0	0	0
TRINITY_DN24669_c1_g2	59.29	26.72	170.07	0	0	0
TRINITY_DN24677_c1_g5	8.04	6.96	6.58	0	0	0
TRINITY_DN24677_c1_g9	7.14	3.84	13.07	0	0	0
TRINITY_DN24678_c0_g1	5.47	3.78	1.56	0	0	0
TRINITY_DN24697_c0_g10	16.95	10.94	21.02	0	0	0
TRINITY_DN24700_c2_g1	35.39	23.24	13.14	0	0	0
TRINITY_DN24770_c0_g2	1.86	0.64	1.53	0	0	0
TRINITY_DN24786_c3_g1	3.1	1.98	0.51	0	0	0
TRINITY_DN24800_c0_g1	1.29	0.52	0.2	0	0	0
TRINITY_DN24800_c0_g6	6.89	4.55	2.29	0	0	0
TRINITY_DN24801_c0_g1	1.34	1.16	3.4	0	0	0
TRINITY_DN24816_c1_g3	14.01	8.67	14.52	0	0	0
TRINITY_DN24822_c2_g6	128.33	77.09	23.77	0	0	0
TRINITY_DN24831_c0_g2	2.49	7.6	2.47	0	0	0
TRINITY_DN24863_c0_g2	4.81	2	8.69	0	0	0
TRINITY_DN24863_c0_g5	40.98	22.62	84.45	0	0	0
TRINITY_DN24929_c2_g3	4.28	6.19	10.42	0	0	0
TRINITY_DN24933_c1_g1	2.53	1.76	5.06	0	0	0
TRINITY_DN24935_c1_g3	9.45	5.5	23.29	0	0	0
TRINITY_DN24955_c1_g2	11.53	4.58	30.22	0	0	0
TRINITY_DN24972_c0_g2	20.13	17.06	0.99	0	0	0
TRINITY_DN24995_c1_g9	11.07	5.88	25.72	0	0	0
TRINITY_DN24998_c0_g3	7.66	3.34	15.6	0	0	0
TRINITY_DN24998_c0_g5	11.18	4.71	28.54	0	0	0
TRINITY_DN25009_c1_g2	32.87	11.34	14.11	0	0	0
TRINITY_DN25009_c1_g7	1.41	2.32	0.6	0	0	0
TRINITY_DN25019_c1_g8	2.72	1.37	6.36	0	0	0
TRINITY_DN25024_c1_g17	0.84	0.39	1.37	0	0	0
TRINITY_DN25041_c0_g4	15.59	12.66	6.37	0	0	0
TRINITY_DN25053_c1_g5	1.53	1.27	0.86	0	0	0
TRINITY_DN25057_c0_g1	1.94	0.56	1.36	0	0	0
TRINITY_DN25072_c0_g2	4.6	2.75	8.56	0	0	0
TRINITY_DN25072_c1_g1	33.49	27.88	25.4	0	0	0
TRINITY_DN25076_c0_g1	4.85	2.14	15.65	0	0	0
TRINITY_DN25104_c0_g2	2.27	0.35	2.37	0	0	0
TRINITY_DN25107_c1_g4	7.45	10.23	6.07	0	0	0
TRINITY_DN25116_c3_g1	1.27	1.21	4.98	0	0	0
TRINITY_DN25129_c0_g1	50.42	34.23	24.53	0	0	0
TRINITY_DN25153_c1_g7	3.94	5.7	2.08	0	0	0
TRINITY_DN25173_c2_g4	236.03	205.82	189.77	0	0	0
TRINITY_DN25177_c0_g13	6.37	1.29	15.24	0	0	0
TRINITY_DN25192_c1_g1	5.95	2.27	11.1	0	0	0
TRINITY_DN25235_c0_g7	9.02	5.15	5.6	0	0	0
TRINITY_DN25250_c1_g7	60.07	30.57	102.78	0	0	0
TRINITY_DN25251_c1_g2	171.16	69.29	436.14	0	0	0
TRINITY_DN25272_c1_g2	71.48	56.96	34.74	0	0	0
TRINITY_DN25279_c0_g3	1.29	1.36	1.56	0	0	0
TRINITY_DN25304_c0_g14	4.15	1.2	3.24	0	0	0
TRINITY_DN25304_c0_g7	5.8	2.01	6.38	0	0	0
TRINITY_DN25304_c0_g9	1.92	1.88	6.17	0	0	0
TRINITY_DN25307_c0_g3	7.39	1.42	3.61	0	0	0
TRINITY_DN25326_c0_g1	1.85	1.21	4.08	0	0	0
TRINITY_DN25326_c0_g2	1.59	0.88	1.6	0	0	0
TRINITY_DN25346_c2_g3	12.1	4.61	15.93	0	0	0
TRINITY_DN25368_c0_g9	21.77	8.4	42.6	0	0	0
TRINITY_DN25374_c1_g3	1.15	0.5	2.64	0	0	0
TRINITY_DN25406_c1_g2	16.63	61.95	25.17	0	0	0
TRINITY_DN25406_c1_g3	69.19	48.89	7.32	0	0	0
TRINITY_DN25406_c1_g5	17.59	10.65	0.81	0	0	0
TRINITY_DN25424_c1_g1	2.38	1.35	6.28	0	0	0
TRINITY_DN25431_c0_g7	118.28	83.48	5.71	0	0	0
TRINITY_DN25467_c0_g2	3.25	1.51	5.63	0	0	0
TRINITY_DN25476_c0_g1	217.6	144.33	155.74	0	0	0
TRINITY_DN25476_c2_g2	7.61	3.98	5.28	0	0	0
TRINITY_DN25478_c4_g4	9.25	3.78	16.98	0	0	0
TRINITY_DN25482_c0_g1	3.55	3.51	4.11	0	0	0
TRINITY_DN25485_c0_g1	1.49	1.29	4.15	0	0	0
TRINITY_DN25564_c0_g1	37.51	25.16	59.71	0	0	0
TRINITY_DN25568_c0_g4	0.68	1.2	0	0	0	0
TRINITY_DN25571_c0_g1	5.84	1.65	5.41	0	0	0
TRINITY_DN25578_c0_g2	3.6	1.68	7.87	0	0	0
TRINITY_DN25608_c0_g10	4.89	2.85	13.12	0	0	0
TRINITY_DN25616_c2_g7	10.85	4.2	30.75	0	0	0
TRINITY_DN25630_c0_g1	3.08	2.43	9.65	0	0	0
TRINITY_DN25631_c1_g1	2.52	2.54	1.09	0	0	0
TRINITY_DN25631_c1_g7	0.72	0.69	1.29	0	0	0
TRINITY_DN25647_c1_g1	3.34	1.23	2.12	0	0	0
TRINITY_DN25647_c1_g2	1.84	1.52	3.57	0	0	0
TRINITY_DN25647_c1_g5	0.89	0.73	2.55	0	0	0
TRINITY_DN25656_c0_g1	3.95	2.82	3.18	0	0	0
TRINITY_DN25695_c0_g5	34.22	23.69	3.25	0	0	0
TRINITY_DN25701_c0_g1	12.75	7.53	4.25	0	0	0
TRINITY_DN25701_c0_g2	20.33	13.65	1.32	0	0	0
TRINITY_DN25711_c4_g7	1.38	1.72	1.43	0	0	0
TRINITY_DN25717_c1_g3	9.63	0.68	2.5	0	0	0
TRINITY_DN25736_c0_g1	6.72	2.06	15.61	0	0	0
TRINITY_DN25736_c0_g2	14.7	4.44	25.19	0	0	0
TRINITY_DN25736_c1_g2	7.48	4.72	12.85	0	0	0
TRINITY_DN25738_c0_g2	53.55	32.5	107.12	0	0	0
TRINITY_DN25746_c0_g6	13.47	4.32	37.65	0	0	0
TRINITY_DN25766_c2_g4	11.1	7.84	8.12	0	0	0
TRINITY_DN25790_c0_g13	0.74	1.64	0.26	0	0	0
TRINITY_DN25840_c2_g1	7.19	6.61	2.63	0	0	0
TRINITY_DN25840_c2_g2	8.72	8.33	10.41	0	0	0
TRINITY_DN25851_c1_g1	83.77	39.03	208.6	0	0	0
TRINITY_DN25866_c1_g1	16.29	3.37	24.29	0	0	0
TRINITY_DN25871_c0_g2	12.68	10.73	1	0	0	0
TRINITY_DN25876_c0_g2	6.13	4.77	5.19	0	0	0
TRINITY_DN25876_c0_g8	21.91	8.07	33.2	0	0	0
TRINITY_DN25879_c0_g11	0.74	1.83	3.22	0	0	0
TRINITY_DN25906_c2_g1	4.65	7	0.34	0	0	0
TRINITY_DN25915_c1_g5	5.83	2.72	7.09	0	0	0
TRINITY_DN25950_c0_g2	21.97	15.15	6.93	0	0	0
TRINITY_DN26004_c1_g4	1.83	1.31	3.18	0	0	0
TRINITY_DN26031_c0_g2	1.8	1.07	0.76	0	0	0
TRINITY_DN26033_c0_g1	41.02	14.28	76.27	0	0	0
TRINITY_DN26033_c0_g3	19.89	10.13	54.83	0	0	0
TRINITY_DN26040_c1_g5	4.05	1.93	3.46	0	0	0
TRINITY_DN26099_c0_g4	5.82	2.59	13.38	0	0	0
TRINITY_DN26110_c1_g1	3.69	1.21	10.52	0	0	0
TRINITY_DN26124_c2_g12	4.78	2.73	5.97	0	0	0
TRINITY_DN26134_c0_g2	0.91	0.71	0.95	0	0	0
TRINITY_DN26154_c0_g3	8.08	3.7	13.23	0	0	0
TRINITY_DN26154_c0_g4	18.95	9.53	46.64	0	0	0
TRINITY_DN26177_c0_g4	42.88	26.4	18.76	0	0	0
TRINITY_DN26212_c0_g1	6.65	3.85	1.55	0	0	0
TRINITY_DN26238_c1_g7	10.97	4.95	12.48	0	0	0
TRINITY_DN26246_c2_g10	22.17	11.43	44.46	0	0	0
TRINITY_DN26246_c2_g4	6.65	5.49	25.14	0	0	0
TRINITY_DN26246_c2_g5	52.15	19.27	89.72	0	0	0
TRINITY_DN26246_c2_g9	5.52	3.01	12.22	0	0	0
TRINITY_DN26343_c1_g1	19.34	10.79	19.31	0	0	0
TRINITY_DN26343_c1_g5	15.96	11.24	18.73	0	0	0
TRINITY_DN26355_c0_g1	55.25	19.7	188.36	0	0	0
TRINITY_DN26355_c0_g13	61.77	24.55	145.28	0	0	0.17
TRINITY_DN26355_c0_g14	75.57	24.19	181.55	0	0	0
TRINITY_DN26361_c0_g4	14.17	13.42	5.89	0	0	0
TRINITY_DN26371_c1_g5	27.68	20.74	6.94	0	0	0
TRINITY_DN26376_c1_g4	10.51	21.52	6.87	0	0	0
TRINITY_DN26390_c2_g1	20.39	3.37	18.96	0	0	0
TRINITY_DN26390_c2_g13	12.44	4.47	7.44	0	0	0
TRINITY_DN26390_c2_g14	10.87	7.89	15.36	0	0	0
TRINITY_DN26390_c2_g4	10.03	6.09	10.36	0	0	0
TRINITY_DN26390_c2_g5	28.38	15.01	54.4	0	0	0
TRINITY_DN26390_c2_g8	18.4	9.08	7.64	0	0	0
TRINITY_DN26390_c2_g9	25.68	17.38	33.4	0	0	0
TRINITY_DN26401_c2_g11	8.38	3.86	5.78	0	0	0
TRINITY_DN26401_c2_g4	5.29	3.7	7.54	0	0	0
TRINITY_DN26405_c0_g1	23.38	12.42	24.37	0	0	0
TRINITY_DN26412_c0_g3	96.89	101.92	42.78	0	0	0
TRINITY_DN26412_c0_g4	60.69	49.6	61.78	0	0	0
TRINITY_DN26413_c1_g2	3.64	1.03	6.34	0	0	0
TRINITY_DN26425_c1_g6	5.42	1.74	12.52	0	0	0
TRINITY_DN26444_c1_g4	48.72	39.12	6.58	0	0	0
TRINITY_DN26444_c1_g5	118.05	98.59	39.43	0	0	0
TRINITY_DN26462_c0_g4	3.94	5.08	5.43	0	0	0
TRINITY_DN26472_c1_g2	41.89	29.88	40.93	0	0	0
TRINITY_DN26472_c1_g7	21.3	12.16	9.38	0	0	0
TRINITY_DN26492_c1_g10	40.54	28.25	14.39	0	0	0
TRINITY_DN26492_c1_g11	84.83	66.69	8.92	0	0	0
TRINITY_DN26492_c1_g13	33.17	28.5	17.01	0	0	0
TRINITY_DN26492_c1_g9	35.16	23.76	7.38	0	0	0
TRINITY_DN26502_c1_g5	3.5	1.27	1.45	0	0	0
TRINITY_DN26530_c2_g2	2.14	0.33	3.29	0	0	0
TRINITY_DN26540_c0_g1	6.41	3.11	5.51	0	0	0
TRINITY_DN26561_c1_g3	4.85	1.93	3.35	0	0	0
TRINITY_DN26567_c1_g10	4.12	4.79	1.78	0	0	0
TRINITY_DN26575_c1_g5	13.24	13.44	3.48	0	0	0
TRINITY_DN26586_c0_g10	75.97	25.07	181.79	0	0	0
TRINITY_DN26586_c0_g12	18.03	9.54	37.79	0	0	0
TRINITY_DN26586_c0_g8	94.72	32.82	198.14	0	0	0
TRINITY_DN26588_c0_g5	4.61	2.24	14.58	0	0	0
TRINITY_DN26608_c1_g5	3.58	2.35	11.18	0	0	0
TRINITY_DN26616_c1_g2	2.72	2.48	0.65	0	0	0
TRINITY_DN26623_c3_g7	120.08	50.67	192.31	0	0	0
TRINITY_DN26648_c0_g1	16.57	8.15	40.8	0	0	0
TRINITY_DN26678_c0_g2	20.93	13.54	2.52	0	0	0
TRINITY_DN26678_c0_g4	15.25	6.99	5.92	0	0	0
TRINITY_DN26701_c0_g2	20.09	35.8	18.69	0	0	0
TRINITY_DN26702_c0_g1	2.87	3.37	1.95	0	0	0
TRINITY_DN26704_c0_g2	85.96	57.94	29.73	0	0	0
TRINITY_DN26704_c0_g3	30	27.69	9.84	0	0	0
TRINITY_DN26706_c1_g3	59.2	43.47	13.75	0	0	0
TRINITY_DN26706_c1_g5	31.95	21.7	14.05	0	0	0
TRINITY_DN26706_c1_g8	74.69	61.12	25.04	0	0	0
TRINITY_DN26707_c0_g10	3.43	1.68	8.18	0	0	0
TRINITY_DN26707_c0_g5	3.6	1.88	10.15	0	0	0
TRINITY_DN26714_c0_g1	190.51	145.53	29.92	0	0	0
TRINITY_DN26714_c0_g4	71.59	64.12	24.51	0	0	0
TRINITY_DN26764_c2_g5	10.26	3.95	19.25	0	0	0
TRINITY_DN26792_c0_g5	18.75	14.75	19.67	0	0	0
TRINITY_DN26828_c1_g1	1.5	2.66	1.58	0	0	0
TRINITY_DN26838_c0_g2	38.11	15.53	59.25	0	0	0
TRINITY_DN26838_c0_g3	65.78	42.76	73.41	0	0	0
TRINITY_DN26841_c0_g12	6.48	6.93	3.29	0	0	0
TRINITY_DN26868_c0_g1	108.47	54.62	128.85	0	0	0
TRINITY_DN26887_c0_g1	21.02	18.44	5.75	0	0	0
TRINITY_DN26904_c2_g3	51.31	36.79	4.6	0	0	0
TRINITY_DN26904_c2_g5	29.98	23.43	32.42	0	0	0
TRINITY_DN26934_c0_g1	110.66	74.41	21.17	0	0	0
TRINITY_DN26949_c1_g1	40.4	29.94	0.45	0	0	0
TRINITY_DN26949_c2_g6	3.3	2.31	0.93	0	0	0
TRINITY_DN27005_c0_g3	85.01	35.05	215.76	0	0	0
TRINITY_DN27010_c1_g1	16.83	5.31	4.51	0	0	0
TRINITY_DN27010_c1_g5	3.9	2.26	4.6	0	0	0
TRINITY_DN27010_c1_g6	2.23	2.03	0.2	0	0	0
TRINITY_DN27016_c0_g7	9.43	2.85	24.47	0	0	0
TRINITY_DN27031_c2_g8	12.86	5.67	32.87	0	0	0
TRINITY_DN27035_c2_g8	4.41	3.77	10.04	0	0	0
TRINITY_DN27040_c1_g7	17.31	6.93	84.82	0	0	0
TRINITY_DN27049_c1_g8	1.37	0.78	1.5	0	0	0
TRINITY_DN27060_c0_g3	7.59	6.71	1.82	0	0	0
TRINITY_DN27060_c0_g5	10.32	10.81	11.33	0	0	0
TRINITY_DN27060_c0_g7	1.43	0.77	0.98	0	0	0
TRINITY_DN27087_c0_g9	5.41	3.53	5.54	0	0	0
TRINITY_DN27091_c0_g1	48.95	34.85	8.42	0	0	0
TRINITY_DN27101_c0_g2	52.57	40.32	14.26	0	0	0
TRINITY_DN27123_c1_g2	163.87	126.6	86.97	0	0	0
TRINITY_DN27124_c1_g2	11.88	6.12	21.03	0	0	0
TRINITY_DN27167_c2_g12	266.21	142.41	228.07	0	0	0
TRINITY_DN27167_c2_g8	102.87	65.74	268.79	0	0	0
TRINITY_DN27168_c1_g1	21.32	11.07	30.7	0	0	0
TRINITY_DN27169_c0_g1	5.68	3.77	15.42	0	0	0
TRINITY_DN27222_c0_g1	3.04	1.27	2.86	0	0	0
TRINITY_DN27222_c0_g13	3.66	1.65	4.24	0	0	0
TRINITY_DN27222_c0_g5	5.47	3.75	11.22	0	0	0
TRINITY_DN27245_c1_g4	3.1	0.79	6.72	0	0	0
TRINITY_DN27254_c1_g7	12.58	5.9	22.21	0	0	0
TRINITY_DN27263_c2_g1	12.87	7.45	30.38	0	0	0
TRINITY_DN27263_c2_g2	4.39	1.64	7.41	0	0	0
TRINITY_DN27263_c2_g4	8.53	3.07	13.28	0	0	0
TRINITY_DN27288_c1_g7	18.83	36.57	4.18	0	0	0
TRINITY_DN27327_c0_g7	10.25	5.39	1.35	0	0	0
TRINITY_DN27331_c1_g4	14.81	10.04	14.81	0	0	0
TRINITY_DN27331_c1_g5	14.15	6.49	1.26	0	0	0
TRINITY_DN27333_c0_g2	14.38	9.26	22.33	0	0	0
TRINITY_DN27338_c0_g3	0.53	0.92	1.1	0	0	0
TRINITY_DN27344_c2_g10	2.81	3.1	0.43	0	0	0
TRINITY_DN27357_c1_g9	47.37	24.15	77.31	0	0	0
TRINITY_DN27451_c0_g5	17.08	3.81	10.71	0	0	0
TRINITY_DN27465_c0_g5	17.96	9.28	36.6	0	0	0
TRINITY_DN27509_c0_g1	28.9	20.16	17.19	0	0	0
TRINITY_DN27509_c0_g2	17.97	14.76	0.49	0	0	0
TRINITY_DN27512_c2_g4	1.05	0.85	0.88	0	0	0
TRINITY_DN27521_c0_g7	5.93	8.27	1.65	0	0	0
TRINITY_DN27521_c0_g9	4.38	7.63	11.83	0	0	0
TRINITY_DN27532_c0_g2	1.74	1.29	6.92	0	0	0
TRINITY_DN27537_c2_g1	5.44	2.41	9.71	0	0	0
TRINITY_DN27537_c2_g2	10.73	7.18	6.08	0	0	0
TRINITY_DN27537_c2_g4	0.7	0.8	1.05	0	0	0
TRINITY_DN27537_c2_g5	6.27	3.31	13.26	0	0	0
TRINITY_DN27550_c0_g3	11.69	1.68	15.1	0	0	0
TRINITY_DN27569_c0_g1	27.32	12.67	99.2	0	0	0
TRINITY_DN27571_c1_g4	4.03	1.31	12.93	0	0	0
TRINITY_DN27592_c1_g2	1.3	1.05	0.96	0	0	0
TRINITY_DN27618_c0_g1	78.27	95.23	75.59	0	0	0.69
TRINITY_DN27653_c0_g1	11.15	3.89	38.2	0	0	0
TRINITY_DN27673_c0_g6	5.38	3.98	0.73	0	0	0
TRINITY_DN27682_c0_g3	6.14	2.54	5.29	0	0	0
TRINITY_DN27736_c0_g1	39.05	25.16	17.6	0	0	0
TRINITY_DN27736_c2_g1	19.99	13.69	7.43	0	0	0
TRINITY_DN27736_c2_g2	73.45	65.65	13.12	0	0	0
TRINITY_DN27736_c2_g3	86.8	77.79	26.68	0	0	0
TRINITY_DN27742_c1_g2	8.29	4.81	6.88	0	0	0
TRINITY_DN27749_c0_g5	2.13	1.74	4.67	0	0	0
TRINITY_DN27751_c0_g2	1.32	0.78	0.18	0	0	0
TRINITY_DN27757_c3_g8	10.51	6.3	3.9	0	0	0
TRINITY_DN27772_c1_g5	8.11	6.56	13.21	0	0	0
TRINITY_DN27774_c3_g3	34.98	49.17	4.47	0	0	0
TRINITY_DN27783_c0_g5	1.6	1.63	7.06	0	0	0
TRINITY_DN27796_c0_g1	25.6	11.86	64.36	0	0	0
TRINITY_DN27809_c2_g3	8.4	4.21	36.04	0	0	0
TRINITY_DN27809_c2_g8	21.57	10.01	48.13	0	0	0
TRINITY_DN27814_c0_g2	14.82	8.22	5.53	0	0	0
TRINITY_DN27836_c0_g3	14.73	7.79	13.63	0	0	0
TRINITY_DN27850_c1_g3	1.13	0.84	0.97	0	0	0
TRINITY_DN27868_c1_g10	367.73	211.87	692.4	0	0	0
TRINITY_DN27897_c1_g2	5.59	5.39	1.59	0	0	0
TRINITY_DN27911_c4_g3	60.46	29.79	21.33	0	0	0
TRINITY_DN28199_c0_g1	24.42	16.14	32.6	0	0	0
TRINITY_DN28406_c0_g1	1.41	1.62	0.17	0	0	0
TRINITY_DN31536_c0_g1	0.99	2.75	2.54	0	0	0
TRINITY_DN32817_c0_g1	3	2.94	7.8	0	0	0
TRINITY_DN32966_c0_g1	8.15	5.26	12.67	0	0	0
TRINITY_DN33819_c0_g1	3.26	4.37	0.13	0	0	0
TRINITY_DN37084_c0_g1	2.09	0.48	2.84	0	0	0
TRINITY_DN37139_c0_g1	62.11	32.59	142.77	0	0	0
TRINITY_DN3733_c0_g1	2.25	1.68	4.19	0	0	0
TRINITY_DN37525_c0_g1	25.27	11.84	83.49	0	0	0
TRINITY_DN3765_c0_g1	2.49	1.33	5.89	0	0	0
TRINITY_DN40229_c0_g1	1	0.33	1.77	0	0	0
TRINITY_DN40630_c0_g1	36.69	16.36	101.03	0	0	0
TRINITY_DN40878_c0_g1	0.84	3.4	4.32	0	0	0
TRINITY_DN41154_c0_g1	32.05	9.65	97	0	0	0
TRINITY_DN41759_c0_g1	11.49	7.4	10.33	0	0	0
TRINITY_DN4311_c0_g1	2.76	1.4	1.71	0	0	0
TRINITY_DN44096_c0_g1	2.38	2.75	1.75	0	0	0
TRINITY_DN4460_c0_g1	1.28	0.19	2.28	0	0	0
TRINITY_DN45050_c0_g1	0.93	0.18	1.27	0	0	0
TRINITY_DN45060_c0_g1	8.51	5.16	31.88	0	0	0
TRINITY_DN45232_c0_g1	10.58	4.95	22.43	0	0	0
TRINITY_DN4761_c0_g1	3.07	3.07	2.02	0	0	0
TRINITY_DN5258_c0_g1	5.26	1.21	2.12	0	0	0
TRINITY_DN532_c0_g1	2.55	2.21	5.2	0	0	0
TRINITY_DN5427_c0_g1	16.55	6.33	14.97	0	0	0
TRINITY_DN5525_c0_g1	13.68	6.97	1.96	0	0	0
TRINITY_DN5711_c0_g2	4.83	6.77	8.05	0	0	0
TRINITY_DN6266_c0_g1	10.27	4.95	28.14	0	0	0
TRINITY_DN6819_c0_g1	4.75	2.51	8.78	0	0	0
TRINITY_DN8197_c0_g1	11.28	7.68	29.89	0	0	0
TRINITY_DN8500_c0_g1	2.95	3.28	1.26	0	0	0
