# Supplementary material for: Comprehensive analysis of Ogura cytoplasmic male sterility-related genes in turnip (Brassica rapa ssp. rapifera) using RNA sequencing analysis and bioinformatics
Source: PLoS One. 2019 Jun 14;14(6):e0218029. doi: 10.1371/journal.pone.0218029 (PMC6568414; doi:10.1371/journal.pone.0218029)
Supplement: S6 Table — (XLSX) [file pone.0218029.s010.xlsx]

## Sheet: Sheet1
Table S6. List of specifically expressed genes in the Ogura-CMS inflorescences of turnip.
#Gene ID	Maintainer			Ogura-CMS
	Rep1_FPKM	Rep2_FPKM	Rep3_FPKM	Rep1_FPKM	Rep2_FPKM	Rep3_FPKM
TRINITY_DN11783_c0_g1	0	0	0.18	1.79	2.7	3.83
TRINITY_DN13344_c0_g1	0	0	0	4.94	3.44	5.59
TRINITY_DN19046_c0_g1	0	0	0	32.92	28.43	57.79
TRINITY_DN19841_c0_g1	0	0	0.74	4.26	7.65	7.8
TRINITY_DN21296_c0_g2	0	0	0	5.86	8.09	0.81
TRINITY_DN22225_c0_g2	0	0	0	4.54	7.9	5.06
TRINITY_DN23408_c1_g1	0	0	0	0.98	1.17	0
TRINITY_DN23465_c1_g2	0	0	0	6.46	5.49	30.61
TRINITY_DN23752_c0_g1	0	0	0.07	10.32	10.58	18.66
TRINITY_DN23788_c1_g2	0	0	0.01	1.97	2.33	7.04
TRINITY_DN23788_c1_g3	0	0	0	2.39	2.02	5.03
TRINITY_DN23855_c2_g2	0	0	0	4.3	3.77	4.57
TRINITY_DN23968_c0_g8	0	0	0	6.52	3.04	16.65
TRINITY_DN24061_c1_g2	0	0	0	1.69	1.87	0
TRINITY_DN24082_c1_g2	0	0	0	1	1.07	4.13
TRINITY_DN24097_c1_g3	0	0	0.05	2.51	1.28	0.1
TRINITY_DN24389_c0_g1	0	0	0	5.75	2.57	6.72
TRINITY_DN24830_c0_g2	0	0	0	0.94	1.77	0
TRINITY_DN25250_c0_g5	0	0	0	67.31	52.65	14.23
TRINITY_DN25256_c0_g4	0	0	0.25	1.38	2.73	2.99
TRINITY_DN25284_c1_g9	0	0	0	2.57	2.56	3.83
TRINITY_DN25388_c1_g2	0	0	0	3.95	3.76	9.74
TRINITY_DN25970_c1_g7	0	0	0	2.22	2.08	0.97
TRINITY_DN26363_c0_g1	0	0	0.33	3.11	2.89	3.56
TRINITY_DN26582_c1_g7	0	0	0	3.6	2.9	9.66
TRINITY_DN27135_c4_g6	0	0	0	132.94	198.26	869.03
TRINITY_DN27248_c2_g5	0	0	0	2.49	1.51	1.08
TRINITY_DN27348_c1_g4	0	0	0	1.38	1.4	0.25
TRINITY_DN27829_c2_g1	0	0	0	2.41	3.91	6.93
TRINITY_DN28561_c0_g1	0	0	0	1.89	2	0.59
TRINITY_DN297_c0_g1	0	0	0	1.32	1.25	0.3
