# Supplementary material for: Comprehensive analysis of Ogura cytoplasmic male sterility-related genes in turnip (Brassica rapa ssp. rapifera) using RNA sequencing analysis and bioinformatics
Source: PLoS One. 2019 Jun 14;14(6):e0218029. doi: 10.1371/journal.pone.0218029 (PMC6568414; doi:10.1371/journal.pone.0218029)
Supplement: S7 Table — (XLSX) [file pone.0218029.s011.xlsx]

## Sheet: Sheet1
Table S7. Novel genes with putative function in male organ development based on GO analyses.
Biological Process	#Gene ID
Anther development	TRINITY_DN24627_c0_g2
	TRINITY_DN25503_c1_g1
	TRINITY_DN22871_c0_g2
	TRINITY_DN23100_c4_g5
	TRINITY_DN25208_c0_g7
	TRINITY_DN25052_c0_g1
Anther dehiscence	TRINITY_DN23496_c0_g4
	TRINITY_DN19059_c0_g1
	TRINITY_DN23807_c1_g6
	TRINITY_DN19990_c0_g1
	TRINITY_DN22690_c1_g2
	TRINITY_DN22690_c1_g1
Stamen development	TRINITY_DN23140_c0_g2
	TRINITY_DN24836_c0_g2
	TRINITY_DN23437_c0_g3
	TRINITY_DN25999_c1_g5
	TRINITY_DN27019_c0_g1
	TRINITY_DN22449_c2_g2
	TRINITY_DN27212_c0_g1
	TRINITY_DN26778_c4_g4
	TRINITY_DN25568_c0_g4
	TRINITY_DN26778_c4_g1
	TRINITY_DN25229_c2_g1
	TRINITY_DN27238_c1_g2
	TRINITY_DN25229_c2_g2
	TRINITY_DN27238_c2_g3
	TRINITY_DN24917_c0_g3
	TRINITY_DN22937_c1_g7
	TRINITY_DN25772_c2_g1
Stamen filament development	TRINITY_DN23729_c1_g1
	TRINITY_DN26533_c2_g1
Gametophyte development	TRINITY_DN25725_c2_g2
Microgametogenesis	TRINITY_DN24396_c0_g7
	TRINITY_DN27083_c3_g2
	TRINITY_DN24642_c0_g4
	TRINITY_DN24642_c0_g3
	TRINITY_DN25711_c3_g2
	TRINITY_DN24199_c1_g1
	TRINITY_DN24396_c0_g8
Gamete generation	TRINITY_DN26393_c2_g7
	TRINITY_DN27140_c0_g1
Male meiosis	TRINITY_DN27175_c0_g3
	TRINITY_DN22960_c0_g1
Pollen sperm cell differentiation	TRINITY_DN26679_c1_g8
	TRINITY_DN19577_c0_g2
	TRINITY_DN24536_c1_g10
	TRINITY_DN9393_c0_g1
	TRINITY_DN26412_c0_g6
	TRINITY_DN23051_c0_g11
	TRINITY_DN26171_c0_g2
	TRINITY_DN24314_c1_g1
	TRINITY_DN22915_c0_g5
	TRINITY_DN22697_c0_g4
	TRINITY_DN27112_c0_g1
	TRINITY_DN23034_c2_g4
	TRINITY_DN23051_c0_g7
	TRINITY_DN24972_c0_g2
	TRINITY_DN20875_c0_g2
	TRINITY_DN25469_c0_g5
	TRINITY_DN20875_c0_g1
	TRINITY_DN22697_c0_g2
	TRINITY_DN22697_c0_g2
Pollen development	TRINITY_DN22737_c1_g7
	TRINITY_DN26355_c0_g14
	TRINITY_DN25584_c3_g1
	TRINITY_DN22760_c1_g3
	TRINITY_DN23663_c2_g3
	TRINITY_DN23973_c0_g3
	TRINITY_DN26727_c3_g6
	TRINITY_DN22644_c1_g5
	TRINITY_DN21496_c0_g1
	TRINITY_DN25211_c0_g2
	TRINITY_DN24857_c0_g4
	TRINITY_DN26727_c3_g4
	TRINITY_DN27532_c0_g6
	TRINITY_DN22473_c5_g1
	TRINITY_DN23148_c0_g5
	TRINITY_DN24700_c2_g1
	TRINITY_DN25311_c1_g6
	TRINITY_DN23637_c0_g2
	TRINITY_DN27680_c1_g1
	TRINITY_DN23096_c1_g1
	TRINITY_DN26231_c0_g7
	TRINITY_DN24533_c0_g1
	TRINITY_DN27021_c0_g5
	TRINITY_DN27290_c1_g3
	TRINITY_DN27515_c2_g1
	TRINITY_DN24917_c0_g3
	TRINITY_DN22768_c3_g6
	TRINITY_DN18595_c0_g1
	TRINITY_DN24459_c0_g1
	TRINITY_DN26714_c1_g1
	TRINITY_DN18581_c0_g1
	TRINITY_DN19990_c0_g1
	TRINITY_DN22644_c1_g13
	TRINITY_DN26313_c0_g3
	TRINITY_DN26355_c0_g13
	TRINITY_DN25402_c0_g1
	TRINITY_DN22768_c3_g8
	TRINITY_DN25590_c1_g2
	TRINITY_DN23251_c1_g1
	TRINITY_DN23148_c0_g1
	TRINITY_DN26124_c2_g12
	TRINITY_DN26211_c0_g4
	TRINITY_DN26636_c0_g2
	TRINITY_DN22264_c0_g2
	TRINITY_DN27324_c0_g1
	TRINITY_DN23305_c1_g3
	TRINITY_DN27515_c2_g5
	TRINITY_DN25812_c2_g1
Pollen maturation	TRINITY_DN19059_c0_g1
Pollen hydration	TRINITY_DN22389_c1_g1
	TRINITY_DN22409_c1_g3
Pollen exine formation	TRINITY_DN22388_c0_g6
	TRINITY_DN25686_c2_g6
	TRINITY_DN26904_c2_g4
	TRINITY_DN23251_c1_g2
	TRINITY_DN25226_c0_g1
	TRINITY_DN27222_c0_g9
	TRINITY_DN25686_c2_g7
	TRINITY_DN23034_c2_g4
	TRINITY_DN22246_c0_g2
	TRINITY_DN27809_c2_g6
	TRINITY_DN23699_c0_g6
	TRINITY_DN26963_c0_g2
	TRINITY_DN21572_c0_g1
	TRINITY_DN23129_c1_g5
	TRINITY_DN24439_c0_g1
	TRINITY_DN18305_c0_g1
	TRINITY_DN25226_c0_g10
	TRINITY_DN26904_c2_g5
	TRINITY_DN27222_c0_g7
	TRINITY_DN27618_c0_g1
	TRINITY_DN23083_c4_g4
	TRINITY_DN23696_c1_g2
	TRINITY_DN24948_c0_g2
	TRINITY_DN24462_c0_g13
	TRINITY_DN23547_c0_g7
	TRINITY_DN23083_c4_g3
	TRINITY_DN24377_c2_g1
	TRINITY_DN26283_c3_g2
	TRINITY_DN21111_c0_g1
	TRINITY_DN25574_c3_g9
	TRINITY_DN23129_c1_g3
	TRINITY_DN22388_c0_g1
	TRINITY_DN24683_c0_g2
	TRINITY_DN27809_c2_g1
	TRINITY_DN27811_c0_g6
	TRINITY_DN22388_c0_g7
	TRINITY_DN26560_c1_g2
	TRINITY_DN22388_c0_g4
	TRINITY_DN23701_c0_g1
	TRINITY_DN25273_c2_g1
	TRINITY_DN24585_c5_g2
	TRINITY_DN27168_c1_g1
	TRINITY_DN23129_c1_g6
	TRINITY_DN27866_c1_g4
	TRINITY_DN27866_c1_g2
	TRINITY_DN24094_c2_g3
	TRINITY_DN26283_c3_g7
	TRINITY_DN27468_c0_g5
	TRINITY_DN26904_c2_g3
	TRINITY_DN19649_c0_g1
	TRINITY_DN25651_c2_g1
	TRINITY_DN25226_c0_g4
	TRINITY_DN25403_c2_g1
	TRINITY_DN24585_c5_g5
	TRINITY_DN26470_c1_g7
	TRINITY_DN4311_c0_g1
	TRINITY_DN27809_c2_g4
	TRINITY_DN21057_c0_g1
	TRINITY_DN26303_c2_g1
	TRINITY_DN23699_c0_g5
	TRINITY_DN24377_c2_g5
	TRINITY_DN24948_c0_g6
	TRINITY_DN22388_c0_g5
	TRINITY_DN23122_c4_g1
	TRINITY_DN24377_c2_g2
	TRINITY_DN24377_c2_g9
	TRINITY_DN22246_c0_g4
	TRINITY_DN27809_c2_g5
	TRINITY_DN22227_c0_g8
Pollen wall assembly	TRINITY_DN25077_c0_g7
	TRINITY_DN25077_c0_g9
Anther wall tapetum development	TRINITY_DN23496_c0_g3
